# Supplementary material for: Characterization of the intestinal fungal microbiome in patients with hepatocellular carcinoma
Source: J Transl Med. 2023 Feb 15;21:126. doi: 10.1186/s12967-023-03940-y (PMC9933289; doi:10.1186/s12967-023-03940-y)
Supplement: Supplementary file 2 — Additional file 2: Table S1. Table of sequence splicing information, data pre-processing statistics, and quality control information for samples. Combined_reads, Tags sequence from stitching; Qualified, raw Tags filtering low quality and short length sequences; Nochime, after filtering the chimeras, the final Tags sequences used for subsequent analysis, i.e. Effective Tags; Uncombined_reads, sequence of reads that cannot be spliced; Percent_combined(%), ratio of reads from splicing to total_reads from the original down; Effective%, number of Effective Tags as a percentage of the number of total_reads. [file 12967_2023_3940_MOESM2_ESM.xlsx]

## Sheet: Sheet2
Table S1 Table of sequence splicing information, data pre-processing statistics, and quality control information for samples
Sample_name	Total_reads	Combined_reads	Qualified	Nochime	Uncombined_reads	Percent_combined(%)	Effective%	BarcodeSequence
Pt01	93611	90767	90162	86825	2844	96.96	92.75	TCAAGT,CACGAT				Pt01
Pt02	77622	73008	72368	67025	4614	94.06	86.35	AGCAGT,CACTCA				Pt02
Pt03	84169	82021	81362	75256	2148	97.45	89.41	AGCAGT,GGTAGC				Pt03
Pt04	79337	77382	76857	72307	1955	97.54	91.14	TCAAGT,CACTCA				Pt04
Pt05	82094	78044	77693	75083	4050	95.07	91.46	TTAGGC,GGCTAC				Pt05
Pt06	79900	78169	77581	75996	1731	97.83	95.11	GGCCTG,GTTTCG				Pt06
Pt07	79984	79503	78961	75124	481	99.4	93.92	TCAAGT,CAGGCG				Pt07
Pt08	88787	85769	85611	73774	3018	96.6	83.09	TTAGGC,CTTGTA				Pt08
Pt09	91708	91623	91070	88802	85	99.91	96.83	GGCCTG,CGTACG				Pt09
Pt10	81741	79009	78551	75309	2732	96.66	92.13	TCAAGT,CCAACA				Pt10
Pt11	64116	57106	56847	50627	7010	89.07	78.96	TTAGGC,AGTTCC				Pt11
Pt12	88588	86190	85935	84804	2398	97.29	95.73	GGCCTG,GGTAGC				Pt12
Pt13	84297	75438	74653	69402	8859	89.49	82.33	TCAAGT,CATGGC				Pt13
Pt14	81804	74260	73732	64137	7544	90.78	78.4	AGCAGT,CAGGCG				Pt14
Pt15	85045	80907	80457	79410	4138	95.13	93.37	TTAGGC,ATGTCA				Pt15
Pt16	87640	85630	85217	82692	2010	97.71	94.35	GGCCTG,ATGAGC				Pt16
Pt17	52436	41022	40571	38348	11414	78.23	73.13	TTACTG,CACTCA				Pt17
Pt18	54077	40834	40413	36534	13243	75.51	67.56	TTAGGC,GTAGAG				Pt18
Pt19	80712	78733	78123	72002	1979	97.55	89.21	GGCCTG,ATTCCT				Pt19
Pt20	89184	85086	84932	68758	4098	95.41	77.1	ATCACG,GTTTCG				Pt20
Pt21	82350	79934	79090	70859	2416	97.07	86.05	TCAAGT,CATTTT				Pt21
Pt22	89203	85296	84048	82826	3907	95.62	92.85	TCAAGT,CCAACA				Pt22
Pt23	83046	75285	74646	66123	7761	90.65	79.62	AGCAGT,CATGGC				Pt23
Pt24	89519	76631	76156	73058	12888	85.6	81.61	TTAGGC,GTCCGC				Pt24
Pt25	82264	81798	81574	79815	466	99.43	97.02	GGCCTG,CACCGG				Pt25
Pt26	92077	90106	89489	87957	1971	97.86	95.53	GGCCTG,CACGAT				Pt26
Pt27	79929	78123	77320	72838	1806	97.74	91.13	TCAAGT,ATAATA				Pt27
Pt28	81975	75855	75046	73123	6120	92.53	89.2	TTAGGC,GTGAAA				Pt28
Pt29	81442	79366	78987	76273	2076	97.45	93.65	GGCCTG,CACTCA				Pt29
Pt30	85237	82759	82344	78559	2478	97.09	92.17	GGCCTG,CAGGCG				Pt30
Pt31	90672	82775	82074	78374	7897	91.29	86.44	ATCACG,GTAGAG				Pt31
Pt32	91473	89760	89196	86672	1713	98.13	94.75	GGCCTG,ACTGAT				Pt32
Pt33	87883	86175	85549	83306	1708	98.06	94.79	TCAAGT,CGTACG				Pt33
Pt34	88069	85920	85490	81363	2149	97.56	92.39	GGCCTG,TGTGGA				Pt34
Pt35	83138	81141	80483	76928	1997	97.6	92.53	TCAAGT,GTTTCG				Pt35
Pt36	84835	76965	76451	73705	7870	90.72	86.88	TTAGGC,GTTTCG				Pt36
Pt37	63221	55551	55216	53548	7670	87.87	84.7	GGCCTG,CGGAAT				Pt37
Pt38	94776	93717	92688	92597	1059	98.88	97.7	GGCCTG,GATATA				Pt38
Pt39	94101	85732	84850	73860	8369	91.11	78.49	TCAAGT,CTATAC				Pt39
Pt40	91038	87860	87281	85354	3178	96.51	93.76	TCAAGT,CGTACG				Pt40
Pt41	85686	80371	79935	75180	5315	93.8	87.74	TGACCA,AGTCAA				Pt41
Pt42	82292	81332	80523	79700	960	98.83	96.85	GGCCTG,TGTGGA				Pt42
Pt43	82389	79452	79097	78213	2937	96.44	94.93	GGCCTG,ATAATA				Pt43
Pt44	90331	81948	81271	80102	8383	90.72	88.68	ATCACG,GTCCGC				Pt44
Pt45	84475	82550	81933	78070	1925	97.72	92.42	GGCCTG,CACCGG				Pt45
Pt46	84141	83471	82978	80511	670	99.2	95.69	TTACTG,ATGAGC				Pt46
Pt47	92291	92288	92124	91056	3	100	98.66	TCAAGT,CAAAAG				Pt47
Pt48	84118	83272	82641	80274	846	98.99	95.43	TTACTG,CGTACG				Pt48
Pt49	92263	91972	91381	88867	291	99.68	96.32	TCAAGT,ATGAGC				Pt49
Pt50	52314	45044	44892	44118	7270	86.1	84.33	TTACTG,CGGAAT				Pt50
Pt51	92516	91056	90663	87659	1460	98.42	94.75	TCAAGT,CAACTA				Pt51
Pt52	83674	81484	80725	79336	2190	97.38	94.82	TCAAGT,ATAATA				Pt52
Pt53	86928	85540	84663	82816	1388	98.4	95.27	TCAAGT,GGTGCT				Pt53
Pt54	81413	80961	80206	72481	452	99.44	89.03	AGCAGT,CACCGG				Pt54
Pt55	83193	78490	78039	76596	4703	94.35	92.07	TCAAGT,CGTACG				Pt55
Pt56	88088	84391	84254	68798	3697	95.8	78.1	ATCACG,CTTGTA				Pt56
Pt57	90796	89310	88586	85219	1486	98.36	93.86	AGCAGT,CACGAT				Pt57
Pt58	78371	68153	67900	66320	10218	86.96	84.62	TCAAGT,GGTAGC				Pt58
Pt59	60921	44008	41935	40833	16913	72.24	67.03	ATCACG,CCGTCC				Pt59
Pt60	89596	87450	87023	83934	2146	97.6	93.68	TCAAGT,ATTCCT				Pt60
Pt61	94588	91479	91350	70047	3109	96.71	74.05	CGATGT,GTTTCG				Pt61
Pt62	69485	61350	61007	57737	8135	88.29	83.09	TTACTG,CACTCA				Pt62
Pt63	80875	67374	67115	60495	13501	83.31	74.8	TCAAGT,CAAAAG				Pt63
Pt64	63747	52857	52766	45540	10890	82.92	71.44	CGATGT,CTTGTA				Pt64
Pt65	76803	75254	74768	72086	1549	97.98	93.86	TTACTG,CAGGCG				Pt65
Pt66	79298	77861	77346	72341	1437	98.19	91.23	TCAAGT,TGTGGA				Pt66
Pt67	91410	85292	84756	83684	6118	93.31	91.55	CGATGT,AGTCAA				Pt67
Pt68	91262	89567	88979	67885	1695	98.14	74.38	AGCAGT,GTTTCG				Pt68
Pt69	92682	84532	83648	76689	8150	91.21	82.74	AGCAGT,CGTACG				Pt69
Pt70	80103	77720	77398	74979	2383	97.03	93.6	GGCCTG,GGTGCT				Pt70
Pt71	72999	53632	53395	52828	19367	73.47	72.37	TTACTG,ATTCCT				Pt71
Pt72	86473	85022	84747	84035	1451	98.32	97.18	TTACTG,CACCGG				Pt72
