# Supplementary material for: Characterization of the intestinal fungal microbiome in patients with hepatocellular carcinoma
Source: J Transl Med. 2023 Feb 15;21:126. doi: 10.1186/s12967-023-03940-y (PMC9933289; doi:10.1186/s12967-023-03940-y)
Supplement: Supplementary file 3 — Additional file 3: Table S2. OTUs clustering and species annotation results. [file 12967_2023_3940_MOESM3_ESM.xlsx]

## Sheet: Sheet1
Table S2 OTUs clustering and species annotation results.
OTU_num	Pt01	Pt02	Pt03	Pt04	Pt05	Pt06	Pt07	Pt08	Pt09	Pt10	Pt11	Pt12	Pt13	Pt14	Pt15	Pt16	Pt17	Pt18	Pt19	Pt20	Pt21	Pt22	Pt23	Pt24	Pt25	Pt26	Pt27	Pt28	Pt29	Pt30	Pt31	Pt32	Pt33	Pt34	Pt35	Pt36	Pt37	Pt38	Pt39	Pt40	Pt41	Pt42	Pt43	Pt44	Pt45	Pt46	Pt47	Pt48	Pt49
OTU_1	0	0	0	0	0	0	0	0	0	0	0	0	0	0	0	0	0	0	0	0	0	0	0	0	0	0	0	0	0	0	0	0	0	0	0	0	0	0	0	0	0	0	0	0	0	0	0	0	0
OTU_2	0.668154	0.0171588	0.0178725	0.586077	0	0.0657805	0.588396	0	0.949326	0.0153448	0	0.00074345	0.0143635	0.00089214	0	0.915514	0.056978	0	0.222232	0	0.0234038	0.00365778	0.00585839	0	0.142237	0.415946	0.0204003	0	0.8649	0.468403	0	0.0492164	0.019865	0.887025	0.0859131	0	0.0125792	0.00505546	0.0109436	0.930175	0	0.00499599	0.976745	0	0.0463913	0.816398	0	0.615488	0.878163
OTU_3	0.00541232	0.000773188	0.000327118	0.0839801	0	0.0102299	0.0213519	0	0.00606655	0.00567996	0	0.889583	0.000416332	0.00154638	0	0.0472834	0.00270616	0	0.121658	0	0.00151664	0.000208166	0.000416332	0	0.0710441	0.0035983	0.00963511	0	0.0577215	0.0317305	0	0.84337	0.0413953	0.0117168	0.000683974	0	0.00220061	0.000802926	0.00725607	0.00416332	0	0.000951616	2.9738e-05	0	0.187528	0.142653	0.978529	0.00196271	0.0277158
OTU_4	0.0320873	0.000208166	0	8.9214e-05	0	0.000565022	2.9738e-05	0	0.00907009	5.9476e-05	0	0.000624498	0	0	0	0.00663158	0.000237904	0	0.00886193	0	0	2.9738e-05	0	0	5.9476e-05	0.469742	0	0	0.0116276	0.00716686	0	0	0.00443096	8.9214e-05	0	0	0.00612603	0.0082969	0	5.9476e-05	0	0.924168	0	0	0	8.9214e-05	0	0	0.000773188
OTU_5	0	0	0	0	0.669908	0	0	0.329021	0	0	0.384869	0	0	0	0.758914	0	0	0.0125197	0	0.017367	0	0	0	0.001249	0	0	0	0.00324144	0	0	0.265382	0	0	0	0	0.00472834	0	0	0	0	0.00113004	0	0	0.0102894	0	0	0	0	0
OTU_6	8.9214e-05	0.0113004	0.0142148	0.000208166	0	0.00333066	0.000267642	0	0.00202218	2.9738e-05	0	0	0.0301246	0.00196271	0	0.00133821	0.0017248	0	0.00169507	0	0.000951616	0.000178428	0.00779136	0	0	0.00133821	5.9476e-05	0	0.00184376	0.00193297	0	0.00190323	0.000773188	0.000654236	0	0	0.928629	0.000565022	0.00333066	8.9214e-05	0	0.000386594	0.000118952	0	0.00921878	5.9476e-05	2.9738e-05	0.000327118	0.00044607
OTU_7	0	0	0	0	0	0	0	0	0	0	0	0	0	0	0	0	0	0	0	0	0	0	0	0	0	0	0	0	0	0	0	0	0	0	0	0	0	0	0	0	0	0	0	0	0	0	0	0	0
OTU_8	0.0925447	0.0230172	0.0125494	0.116632	0	5.9476e-05	0.0154935	0	0.000237904	0.00398489	0	2.9738e-05	0.00169507	0.00121926	0	0.000178428	0.00374699	0	0.0112112	0	0.00014869	0.00199245	0.0422874	0	0.00184376	0.00187349	0.543284	0	0.00425254	0.00306301	0	0.000118952	0.00796979	0	0.0870431	0	5.9476e-05	0.000118952	0.00014869	0.00449044	0	0.000118952	0	0	2.9738e-05	0.00145716	0	0.00181402	0.00449044
OTU_9	0.00142742	0.000981354	0.000178428	0.00205192	0	2.9738e-05	0.123145	0	0.000118952	0.000178428	0	0	0.00261694	0.000505546	0	2.9738e-05	0.000237904	0	2.9738e-05	0	0.00205192	0.00312249	0.0074345	0	8.9214e-05	0.00220061	0.000386594	0	0.00014869	0.0029738	0	2.9738e-05	5.9476e-05	0	0.0300949	0	0	0	0.00612603	0.00136795	0	0	0	0	0.000356856	0	0	0.00157611	0.000624498
OTU_10	0	0	0	0.000118952	0	0	2.9738e-05	0	0.0032117	0	0	0	0.266363	0	0	0.00223035	0	0	0.00401463	0	0.00428227	0.467125	0.0118655	0	0	0.00368751	5.9476e-05	0	0.00452018	0.00264668	0	0	0.00291432	0	0.00585839	0	0.00190323	0.644571	0.00371725	8.9214e-05	0	0.00327118	0	0	0	0	0	0	0
OTU_11	0.00407411	0.0287567	0.0620335	0.0134416	0	0.000921878	0.00285485	0	0.000118952	0.00133821	0	8.9214e-05	0.0449639	0.00820769	0	0.000118952	0.00309275	0	0.000565022	0	0.0441907	0.0078211	0.0746127	0	0.00178428	0.00413358	0.164778	0	0.00101109	0.00014869	0	0.000624498	8.9214e-05	0.000921878	0.000356856	0	5.9476e-05	2.9738e-05	0.113123	0.0023493	0	0.000267642	0	0	0.00511494	5.9476e-05	0	0.0104678	0.00196271
OTU_12	2.9738e-05	2.9738e-05	5.9476e-05	0.0027359	0	0.00573944	0.048235	0	0.0107057	2.9738e-05	0	0	2.9738e-05	0	0	0.00686948	0	0	0.00472834	0	0	0	5.9476e-05	0	2.9738e-05	0.00386594	0	0	0.0196866	0.417432	0	0.00535284	0.00246825	0.0129955	0	0	0.00246825	0.000951616	0.000118952	0.00014869	0	0.000981354	0	0	0.601808	0.00121926	0	2.9738e-05	5.9476e-05
OTU_13	0.011806	0.0172778	8.9214e-05	0.0157017	0	0.00014869	0.0150772	0	2.9738e-05	0.408689	0	0	0.000178428	2.9738e-05	0	2.9738e-05	0.470634	0	2.9738e-05	0	0.000208166	5.9476e-05	2.9738e-05	0	0	5.9476e-05	0.00282511	0	0.000118952	5.9476e-05	0	8.9214e-05	0.011241	0.000208166	0.00115978	0	5.9476e-05	5.9476e-05	0.000267642	0.0143635	0	0	0	0	5.9476e-05	0.000386594	0	0.00249799	0.0108246
OTU_14	0	0	0	0	0.00059476	0	0	0.000773188	0	0	0.000475808	0	0	0	0.00074345	0	0	0.00145716	0	0	0	0	0	0.000802926	0	0	0	0.824278	0	0	0	0	0	0	0	0.232462	0	0	0	0	0	0	0	0	0	0	0	0	0
OTU_15	0.00104083	0.00157611	0.00755345	0.00107057	0	0.001249	0.0021114	0	2.9738e-05	0.00101109	0	0	0.000475808	0.000773188	0	0	8.9214e-05	0	0	0	0.014185	0.00029738	0.00160585	0	2.9738e-05	5.9476e-05	0.000773188	0	0.000118952	0	0	0.000118952	8.9214e-05	2.9738e-05	0.413358	0	0	0	0.00844559	0.00160585	0	0	5.9476e-05	0	0.000178428	8.9214e-05	0	0	0.00151664
OTU_16	0	2.9738e-05	0	0	0	0.744997	0	0	0	0	0	0	0	0	0	0	0	0	0	0	0	0	0	0	0	0	0	0	0	0	0	0.000951616	0	0.000921878	0	0	0	0	0	0	0	0	0	0	0.00121926	0	0	0	0
OTU_17	0.000475808	8.9214e-05	0	5.9476e-05	0	0.000713712	0.000118952	0	0.00142742	8.9214e-05	0	0.00802926	0	0	0	0.00151664	0	0	0.00353882	0	0	8.9214e-05	2.9738e-05	0	0.686591	0.00139769	0.000118952	0	0.00220061	0.00202218	0	0.00205192	0.000713712	0.000683974	0.000773188	0	0.000356856	0.000118952	2.9738e-05	5.9476e-05	0	0.00014869	0	0	0.00675053	2.9738e-05	0	0	5.9476e-05
OTU_18	0.0157314	0.000356856	0	0.0213519	0	0	0.0146311	0	8.9214e-05	0.479347	0	0	2.9738e-05	8.9214e-05	0	2.9738e-05	0	0	0	0	8.9214e-05	0	5.9476e-05	0	0	2.9738e-05	0.00282511	0	8.9214e-05	0.000118952	0	0	0.0143635	0	0.00163559	0	0	0	0.000208166	0.012936	0	0	0	0	0	0.000416332	0	0	0.0117168
OTU_19	0	0	0	0	0.00505546	0	0	0.0697059	0	0	0.065156	0	0	0	0.00059476	0	0	0.000208166	0	0.131383	0	0	0	0.000267642	0	0	0	0.00538258	0	0	0.00190323	0	0	0	0	0.0103786	0	0	0	0	0	0	0	0.0014869	0	0	0	0	0
OTU_20	0	0	0	0	0	0	0	0	0	0	0	0	0	0	0	0	0	0	0	0	0	0	0	0	0	0	0	0	0	0	0	0	0	0	0	0	0	0	0	0	0	0	0	0	0	0	0	0	0
OTU_21	0	0	0	0	0.000624498	0	0	0.142505	0	0	0.001249	0	0	0	0.000416332	0	0	0.000475808	0	0.00425254	0	0	0	0.000386594	0	0	0	0.00975407	0	0	0.00264668	0	0	0	0	0.00059476	0	0	0	0	0	0	0	0.00312249	0	0	0	0	0
OTU_22	0	0.000416332	8.9214e-05	0	0	0	0	0	8.9214e-05	8.9214e-05	0	2.9738e-05	0	8.9214e-05	0	0.000118952	0	0	0.00014869	0	0	0	0.000237904	0	0.0199839	0.000118952	0	0	0.00029738	0.000267642	0	0	8.9214e-05	0	0	0	2.9738e-05	8.9214e-05	0	0	0	0.00749398	0.000654236	0	0	5.9476e-05	0	0.000178428	0
OTU_23	0	0	0	0	0	0	0	0	2.9738e-05	2.9738e-05	0	0.000327118	0	0	0	8.9214e-05	0	0	0	0	0	0	0	0	2.9738e-05	0	0	0	2.9738e-05	5.9476e-05	0	0	0.456419	0	0	0	0.000386594	0	0	0	0	0	0	0	0	0	0.00074345	0	0
OTU_24	0	0.00704791	0.295328	0	0	0	0	0	0	0	0	0	2.9738e-05	0.00243852	0	0	0.000356856	0	0	0	0.000178428	8.9214e-05	0.00285485	0	0	0	0	0	0	0	0	0	0	0	0	0	0	0	0.00258721	0	0	0	0	0	0	0	0	0.00029738	0
OTU_25	0	0	0	0	0	0	0	0	0	0	0	0	0	0	0	0	0	0	0	0	0	0	0	0	0	0	0	0	0	0	0	0	0	0	0.000178428	0	0	0	0	2.9738e-05	0	0	5.9476e-05	0	0	0	0	0	0
OTU_26	0	0	0	0	0.000416332	0	0	0.000237904	0	0	0.000565022	0	0	0	0.000267642	0	0	0.00059476	0	0	0	0	0	0.624647	0	0	0	0.000386594	0	0	0.00029738	0	0	0	0	0.000386594	0	0	0	0	0	0	0	0	0	0	0	0	0
OTU_27	0.000208166	0.000475808	0.00014869	0	0	0	0	0	2.9738e-05	0	0	0	0.000981354	0.000208166	0	0	0	0	2.9738e-05	0	0	0	0.049603	0	0	0.0014869	0	0	8.9214e-05	0	0	0	2.9738e-05	0	0	0	0	0	0	0	0	0	0	0	0	0	0	0	0
OTU_28	0	0	0	0	0.00163559	0	0	8.9214e-05	0	0	0.000208166	0	0	0	0.00205192	0	0	0	0	0.0170696	0	0	0	0.00166533	0	0	0	0	0	0	0.0134713	0	0	0	0	0	0	0	0	0	0.000624498	0	0	0.187587	0	0	0	0	0
OTU_29	0	0.00113004	0.00014869	2.9738e-05	0	0.000178428	2.9738e-05	0	8.9214e-05	0.00208166	0	0	0.0065721	0	0	8.9214e-05	0.000118952	0	2.9738e-05	0	0.176882	0.00767241	0.00074345	0	0	5.9476e-05	0	0	0.000178428	0.000118952	0	0	0.00270616	0	0	0	0	0	0.117227	0	0	0	0	0	8.9214e-05	0.00118952	0	2.9738e-05	2.9738e-05
OTU_30	0	5.9476e-05	2.9738e-05	0	0	0.0211437	0	0	0	0	0	0	2.9738e-05	5.9476e-05	0	0	0.000832664	0	0	0	2.9738e-05	0	0	0	0	0	2.9738e-05	0	0	0	0	0.000237904	0.113094	8.9214e-05	0	0	0	0	0	0	0	0	0	0	0.000178428	0	0.000237904	2.9738e-05	0
OTU_31	0.00029738	0.00645315	0.00826717	8.9214e-05	0	0.00029738	5.9476e-05	0	8.9214e-05	0	0	0.00288459	0.0194487	0.000951616	0	5.9476e-05	0.000624498	0	0.000356856	0	0.0269129	0.00520415	0.00160585	0	5.9476e-05	0.00142742	0	0	0.000267642	0.000267642	0	8.9214e-05	2.9738e-05	0.000237904	0.000267642	0	8.9214e-05	2.9738e-05	0.0376186	8.9214e-05	0	5.9476e-05	2.9738e-05	0	0.00121926	0	0	0.00029738	0.00029738
OTU_32	0	0	0	0	8.9214e-05	0	0	0	0	0	0	0	0	0	0	0	0	0.000118952	0	0	0	0	0	0	0	0	0	0	0	0	0	0	0	0	0	0	0	0	0	0	0.329913	0	0	0	0	0	0	0	0
OTU_33	0.00517441	0.0029738	0.0156422	0.0059476	0	2.9738e-05	0.000535284	0	0	0.000237904	0	0.000118952	0.00996223	0.485205	0	0	8.9214e-05	0	0	0	0.0599221	0.0105867	0.00514468	0	2.9738e-05	0.000237904	0.00282511	0	0.000237904	2.9738e-05	0	0	0	0.000773188	0	0	0	0	0.0478187	0.000237904	0	0	0	0	0.000386594	0	0	0.000416332	0.00014869
OTU_34	0	0	0	0	0.000208166	0	0	0.00029738	0	0	0.000267642	0	0	0	0.000356856	0	0	0.00139769	0	0	0	0	0	0.00029738	0	0	0	0.00074345	0	0	0	0	0	0	0	0.370714	0	0	0	0	0	0	0	0	0	0	0	0	0
OTU_35	0	0.00074345	0	8.9214e-05	0	0.000118952	2.9738e-05	0	0	2.9738e-05	0	2.9738e-05	0.00014869	0.000356856	0	0	0.00193297	0	2.9738e-05	0	0	0.00029738	0	0	0	0	0.000327118	0	5.9476e-05	0	0	0.000118952	0.000356856	2.9738e-05	8.9214e-05	0	2.9738e-05	0	8.9214e-05	0	0	0	0	0	0.000267642	0	2.9738e-05	8.9214e-05	5.9476e-05
OTU_36	0.000237904	0.00526363	0.156243	0.000208166	0	0.00163559	0.00044607	0	8.9214e-05	0.00133821	0	0.000505546	0.00740476	0.00226009	0	5.9476e-05	0.000505546	0	0.000237904	0	0.0463021	0.00725607	0.0117168	0	0.00029738	2.9738e-05	0.00722634	0	5.9476e-05	5.9476e-05	0	0.000327118	0.0174859	0.000475808	0.00208166	0	0.00014869	0	0.0299759	0.000178428	0	0.000178428	0	0	0.00294406	0.00044607	0.000118952	0.000178428	0.000237904
OTU_37	0.00327118	5.9476e-05	0	0	0	0.000118952	0	0	0.000416332	0	0	0	2.9738e-05	8.9214e-05	0	0.000327118	0.00288459	0	0.0105867	0	0.00452018	2.9738e-05	8.9214e-05	0	0	0.0223927	2.9738e-05	0	0.000416332	0.000565022	0	5.9476e-05	0.000386594	2.9738e-05	0	0	0.000208166	0.000208166	0.000208166	8.9214e-05	0	0.000178428	0	0	0.000713712	0	0	0.186547	0
OTU_38	0	0	0	0	0	0	0	0	0	0	0.000416332	0	0	0	2.9738e-05	0	0	0	0	0.00059476	0	0	0	0	0	0	0	0	0	0	0.00725607	0	0	0	0	0	0	0	0	0	0	0	0	0.21572	0	0	0	0	0
OTU_39	5.9476e-05	0.00014869	8.9214e-05	0	0	5.9476e-05	0.000535284	0	0	0	0	0	8.9214e-05	2.9738e-05	0	0	0	0	0	0	0	0	0.00089214	0	0	0	8.9214e-05	0	0	0	0	2.9738e-05	0	2.9738e-05	0	0	0	0	0	8.9214e-05	0	0	0	0	0.00014869	0	0	0	0.000118952
OTU_40	0	0	0	0	0	0	2.9738e-05	0	0	0	0	0	0.000178428	0	0	0	5.9476e-05	0	0	0	8.9214e-05	8.9214e-05	0.00014869	0	0	0	0	0	0	0	0	0	8.9214e-05	2.9738e-05	5.9476e-05	0	5.9476e-05	0	2.9738e-05	0	0	0	0	0	0	2.9738e-05	2.9738e-05	0	0
OTU_41	0	0	0	0	0	0	0	0	0	0	0	0	0	0	0	0	0	0	0	0	0	0	0	0	0	0	0	0	0	0	0	0	0	0	0	0	0	0	0	0	0	0	0	0	0	0	0	0	0
OTU_42	0.00014869	0.0164154	0.00029738	0	0	0.000237904	0.000178428	0	0.001249	2.9738e-05	0	0	0.00567996	0.000713712	0	0.00074345	0.000386594	0	0.187141	0	0.00089214	8.9214e-05	0.0133821	0	0.000208166	0.000713712	0.00175454	0	0.00104083	0.00074345	0	2.9738e-05	0.000654236	0.00014869	8.9214e-05	0	0.00059476	0.00059476	0.0227198	0	0	0.000773188	0.00029738	0	0	8.9214e-05	0	0.00115978	2.9738e-05
OTU_43	0.00029738	0.0269724	0.00181402	0.000535284	0	2.9738e-05	0.00089214	0	0.000267642	0.00014869	0	0.000118952	0.000118952	0.00029738	0	0.000624498	0.00544206	0	0.00764267	0	0.00014869	2.9738e-05	0.000773188	0	0.0074345	0.00029738	0.000267642	0	0.000832664	0.000773188	0	0.000118952	0.000327118	0.000118952	0.00029738	0	2.9738e-05	8.9214e-05	5.9476e-05	0.000208166	0	5.9476e-05	8.9214e-05	0	0.000208166	0.00401463	2.9738e-05	0.000237904	0.000565022
OTU_44	0	0	0	0	0	0	0	0	0	0	0.00014869	0	0	0	0	0	0	0	0	0.000862402	0	0	0	0	0	0	0	0	0	0	0.00130847	0	0	0	0	0	0	0	0	0	0	0	0	0.190888	0	0	0	0	0
OTU_45	5.9476e-05	0.00139769	8.9214e-05	0	0	8.9214e-05	0.00202218	0	0	0	0	0	0.000208166	0.000416332	0	0	0.00871324	0	0	0	2.9738e-05	8.9214e-05	0.00936747	0	5.9476e-05	0	0	0	0	8.9214e-05	0	0.000356856	2.9738e-05	0	0	0	0	0	2.9738e-05	0	0	0	8.9214e-05	0	0.000624498	0	0	2.9738e-05	2.9738e-05
OTU_46	0	0	0	0	0.0103488	0	0	0.0115086	0	0	0.0264966	0	0	0	0.0419901	0	0	0.001249	0	0.00309275	0	0	0	8.9214e-05	0	0	0	0.000386594	0	0	0.0394623	0	0	0	0	0.000624498	0	0	0	0	0.000118952	0	0	0.00217087	0	0	0	0	0
OTU_47	0	0.000921878	0.0730663	0	0	0	0	0	2.9738e-05	0	0	0.00107057	0	0.00157611	0	0.000118952	0	0	0	0	0	2.9738e-05	0.00115978	0	2.9738e-05	0	0	0	0	2.9738e-05	0	0	0	0	0	0	0	0	0	0	0	0	0	0	2.9738e-05	2.9738e-05	0	0	0
OTU_48	0	0	0	0	0	0	0	0	0	0	0	0	0	0	0	0	8.9214e-05	0	0	0	0	0	0	0	0	0	0	0	0	0	0	0	0	0	8.9214e-05	0	0	0	0	0	0	0	0	0	2.9738e-05	0	0	8.9214e-05	0
OTU_49	0	0.0071966	0.00199245	0	0	0	0	0	0	0	0	0	0.00059476	0.00184376	0	0	0.000178428	0	0	0	0.000327118	5.9476e-05	0.00603682	0	0	0	0	0	0	0	0	8.9214e-05	0	5.9476e-05	8.9214e-05	0	2.9738e-05	0	0.00327118	0	0	0	0.000118952	0	5.9476e-05	0	0	2.9738e-05	0
OTU_50	8.9214e-05	0.000416332	0	0	0	0.000118952	0.00416332	0	2.9738e-05	0	0	0	0	0	0	0	0.0017248	0	5.9476e-05	0	0	0	8.9214e-05	0	0	0.0014869	0	0	5.9476e-05	0.00511494	0	2.9738e-05	2.9738e-05	0	0	0	0	0	0	0	0	0	0	0	0	0.00142742	0	8.9214e-05	2.9738e-05
OTU_51	0	0	0	0	0	0.00029738	0	0	0	5.9476e-05	0	0	0.000386594	0.00437149	0	0	0	0	0	0	0.000356856	0.00110031	2.9738e-05	0	0	0	0	0	0	0	0	0.000327118	0.000118952	0.00223035	0	0	0	0	0.000475808	0	0	0	0	0	0.00029738	0	0	0	0
OTU_52	0.00544206	0.0104083	0.031671	0.000951616	0	0.000535284	0.0145419	0	0.000356856	0.000624498	0	0.000118952	0.00419306	0.00609629	0	0.000237904	0.0100217	0	0.00440123	0	0.00972433	0.000237904	0.00309275	0	0.00933773	0.000713712	0.00330092	0	0.000475808	0.00121926	0	0.000118952	0.0017248	0.000237904	0.00014869	0	0.000237904	0.000237904	0.00434175	0.00074345	0	0.00318197	0.000208166	0	0.000535284	5.9476e-05	0	0.00398489	0.00089214
OTU_53	0	0	0	0	0	0	0	0	0	0	0	0	0	2.9738e-05	0	0	0	0	0	0	0	0	0	0	0	0	0	0	0	0	0	0	0	0	0	0	0	0	0	0	0	0	0	0	0	0	0	0	2.9738e-05
OTU_54	0	0	0	0	0.000773188	0	0	0.042109	0	0	0.00380647	0	0	0	0.000208166	0	0	0.000327118	0	0.00588813	0	0	0	0.000118952	0	0	0	0.00401463	0	0	0.000565022	0	0	0	0	0.000535284	0	0	0	0	0	0	0	0.00074345	0	0	0	0	0
OTU_55	0.00223035	0.00579891	0.00413358	0.00163559	0	0.000118952	8.9214e-05	0	0	0	0	0	0.00398489	0.127427	0	0	0.000505546	0	2.9738e-05	0	0.00648289	0.00133821	0.00478782	0	0	0.000178428	0.00059476	0	8.9214e-05	0	0	0	0	0.000356856	2.9738e-05	0	0	0	0.00585839	0	0	0	2.9738e-05	0	5.9476e-05	0	0	0	8.9214e-05
OTU_56	0	0	0	0	0	0	0	0	0	0	0	0	0	5.9476e-05	0	0	0	0	0	0	0	0	0	0	0	0	0.000118952	0	0	0	0	0	0	0	0	0	0	0	0	0	0	0	0	0	0	0	0	0	0
OTU_57	0	0	0	0	0.00615577	0	0	0.0301246	0	0	0.0107949	0	0	0	5.9476e-05	0	0	0.000327118	0	0.0231956	0	0	0	8.9214e-05	0	0	0	0.00398489	0	0	0.000862402	0	0	0	0	0.00231956	0	0	0	0	0	0	0	0.000683974	0	0	0	0	0
OTU_58	0	0	0	0	0.00130847	0	0	0.0192405	0	0	0.0285485	0	0	0	5.9476e-05	0	0	0.00014869	0	0.0745829	0	0	0	0	0	0	0	0.001249	0	0	0.000713712	0	0	0	0	0.00612603	0	0	0	0	0	0	0	0.00059476	0	0	0	0	0
OTU_59	0	0.00059476	0.000118952	0	0	0	0	0	0	0	0	0	2.9738e-05	0.000118952	0	0	0.000386594	0	0.00029738	0	0	0	0.000416332	0	0	0	0	0	0	0	0	0	0	0	0	0	0	0	0	0	0	0	0	0	0	0	0	0.0464805	0
OTU_60	0	0	0	0	0.000386594	0	0	0.00214114	0	0	0.0139174	0	0	0	0	0	0	0.000267642	0	0.0772296	0	0	0	0.000802926	0	0	0	0.00029738	0	0	0.000475808	0	0	0	0	0.00187349	0	0	0	0	0.000118952	0	0	0.000535284	0	0	0	0	0
OTU_61	0.0078211	0.00014869	0	0.00255747	0	0	0.00226009	0	5.9476e-05	0.0557588	0	0	0	0	0	5.9476e-05	0.000118952	0	2.9738e-05	0	0	0	0	0	0	0.000327118	0.000416332	0	0.000118952	8.9214e-05	0	0	0.00282511	0	0.00014869	0	0	2.9738e-05	0	0.00190323	0	2.9738e-05	0	0	0	0	0	0	0.00184376
OTU_62	0	0	0	0	0	0	0	0	0	0	0	0	0	0	0	0	0	0	0	0.000565022	0	0	0	0	0	0	0	0	0	0	0.0130847	0	0	0	0	0	0	0	0	0	0	0	0	0.100396	0	0	0	0	0
OTU_63	0	0.000327118	0	0	0	8.9214e-05	0	0	5.9476e-05	0.00104083	0	0	0.00217087	0	0	2.9738e-05	8.9214e-05	0	5.9476e-05	0	0.0681595	0.00240878	0.00014869	0	0	0.000118952	0	0	0	2.9738e-05	0	8.9214e-05	0.00110031	2.9738e-05	0	0	2.9738e-05	0	0.0289648	0	0	0	0	0	8.9214e-05	0.000475808	0	0	0
OTU_64	2.9738e-05	0.000683974	0.00029738	0	0	0.00029738	0	0	8.9214e-05	0.000981354	0	0.000208166	0.00145716	0.00014869	0	5.9476e-05	0.000118952	0	5.9476e-05	0	0.0551937	0.00237904	0.000356856	0	0.00014869	2.9738e-05	0	0	5.9476e-05	0	0	5.9476e-05	0.00142742	8.9214e-05	0	0	5.9476e-05	0	0.0242067	0	0	5.9476e-05	0.000178428	0	0.000118952	0.000535284	0	5.9476e-05	0.00014869
OTU_65	0	0	0	0	0	0	0	0	0	0	0	0	0	0	0	0	0	0	0	0	0	0	0	0	0	0	0	0	0	0	0	0	0	0	0	0	0	0	0	0	0	0	0	0	0	0	0	0	0
OTU_66	0	0	0	0	0	0	0	0	0	0	0	0	0	0	0	0	0	0	0	0	0	0	0	0	0	0	0	0	0	0	0	0	0	0	0	0	0	0	0	0	0	0	0	0	0	0	0	0	0
OTU_67	2.9738e-05	0.00169507	0.00089214	0	0	8.9214e-05	0	0	0	0	0	0.000118952	0.00374699	0.00118952	0	0	0.000416332	0	2.9738e-05	0	0.000416332	5.9476e-05	0.00309275	0	0.000208166	0	0	0	0	0	0	8.9214e-05	0.000237904	0.000118952	0	0	2.9738e-05	0	0.000237904	0	0	0	0	0	5.9476e-05	0	0	0.0014869	0
OTU_68	0	0	0	0	0.000267642	0	0	0.0151664	0	0	0.0111815	0	0	0	5.9476e-05	0	0	8.9214e-05	0	0.0262884	0	0	0	8.9214e-05	0	0	0	0.00151664	0	0	0.000683974	0	0	0	0	0.00145716	0	0	0	0	0	0	0	0.000565022	0	0	0	0	0
OTU_69	0	0.000535284	0.000178428	0	0	0.000624498	0	0	0	0	0	0	2.9738e-05	0.000386594	0	0	0	0	0	0	0	0	0.00089214	0	0	0	0	0	0	0	0	0	0	0	0	0	2.9738e-05	0	0	0	0	0	0	0	0	0	2.9738e-05	0	0
OTU_70	0.000713712	0.0403247	0.000267642	0.000386594	0	0.000237904	0.00178428	0	0	0.000178428	0	0	0.00127873	0.00154638	0	5.9476e-05	0.00115978	0	0.00380647	0	0.00249799	0.000118952	0.022363	0	0.00315223	0.000118952	0.000505546	0	0.000267642	0.000178428	0	0.000118952	8.9214e-05	0.000178428	0.000683974	0	8.9214e-05	2.9738e-05	0.000356856	0.00044607	0	0.00107057	5.9476e-05	0	0.000386594	0	0	0.0109138	0.000327118
OTU_71	0	0	0	0	5.9476e-05	0	0	0.000178428	0	0	2.9738e-05	0	0	0	8.9214e-05	0	0	0.00029738	0	0	0	0	0	0.000208166	0	0	0	0.000267642	0	0	0	0	0	0	0	0.143248	0	0	0	0	0	0	0	0	0	0	0	0	0
OTU_72	0.000505546	0.0097838	0.000208166	0.00014869	0	0.000178428	0.00972433	0	0.00089214	5.9476e-05	0	0	0.00074345	0.000505546	0	0.000565022	0.00029738	0	0.0159693	0	8.9214e-05	0	0.0063342	0	0.00217087	0.00214114	0.00312249	0	0.000802926	0.00101109	0	8.9214e-05	0.000505546	0.000713712	0.00832664	0	0.000356856	0.000178428	0.00145716	0.000178428	0	0.000208166	2.9738e-05	0	2.9738e-05	2.9738e-05	0	0	0.000267642
OTU_73	0	0	0	0	0.00374699	0	0	0.00407411	0	0	0.00853481	0	0	0	0.00835638	0	0	0.0154043	0	0.00398489	0	0	0	0.00734529	0	0	0	0.00457965	0	0	0.028489	0	0	0	0	0.00187349	0	0	0	0	0.0137687	0	0	0.00463913	0	0	0	0	0
OTU_74	0.00014869	0.0027359	0.00767241	0.000356856	0	0.000416332	5.9476e-05	0	0	5.9476e-05	0	0	0.00324144	0.0285485	0	0	0.000565022	0	0	0	0.0172778	0.00142742	0.00187349	0	0	0	0	0	2.9738e-05	0	0	2.9738e-05	0	0.000237904	0	0	5.9476e-05	0	0.00553127	8.9214e-05	0	0	0	0	0.00014869	0	0	0.000386594	8.9214e-05
OTU_75	0	0	0	0	0.000802926	0	0	0.0140363	0	0	0.0110923	0	0	0	0.00014869	0	0	8.9214e-05	0	0.0189431	0	0	0	5.9476e-05	0	0	0	0.00113004	0	0	0.000416332	0	0	0	0	0.0014869	0	0	0	0	0	0	0	0.000386594	0	0	0	0	0
OTU_76	0	0	0	0	0.0257531	0	0	0.02611	0	0	0.009308	0	0	0	0.0228983	0	0	0.000981354	0	0	0	0	0	0.000178428	0	0	0	0.000237904	0	0	2.9738e-05	0	0	0	0	0.000475808	0	0	0	0	0	0	0	0	0	0	0	0	0
OTU_77	0.00101109	0	0	0.000654236	0	0	0.000505546	0	0	0.000356856	0	0	0	0	0	0	0.00014869	0	0	0	0	0	0	0	0	0	0.126714	0	2.9738e-05	0	0	0	2.9738e-05	0	8.9214e-05	0	0	0	0	0.000416332	0	0	0	0	0	0	0	0.00169507	0.00044607
OTU_78	0	0	0	0	0.00193297	0	0	0.00181402	0	0	0.0171886	0	0	0	0.00276563	0	0	0.0132037	0	0.00154638	0	0	0	0.0221846	0	0	0	0.000505546	0	0	0.0116276	0	0	0	0	0.000773188	0	0	0	0	0.0103191	0	0	0.00029738	0	0	0	0	0
OTU_79	0	0.000327118	0.00014869	0	0	0	0	0	0	0	0	0	2.9738e-05	0.000178428	0	0	0	0	0	0	2.9738e-05	0	0.000475808	0	0	0	0	0	0	0	0	0	0	0	0	0	0	0	0	0	0	0	0	0	0	0	0	0	0
OTU_80	0	0.0360722	0.0192702	2.9738e-05	0	0.000535284	0.000208166	0	0.00014869	0	0	0	2.9738e-05	0.00163559	0	5.9476e-05	0.101853	0	0.00199245	0	0.000178428	0	0.00344961	0	0	2.9738e-05	0.000237904	0	0.000118952	8.9214e-05	0	0.00059476	0.000118952	5.9476e-05	0.000475808	0	0.00014869	8.9214e-05	5.9476e-05	0	0	0	0	0	0.00089214	0	0	0.0038362	0
OTU_81	0.000237904	0.00356856	0.00347935	5.9476e-05	0	0.000416332	0.000356856	0	0	2.9738e-05	0	0	0.00344961	0.001249	0	0	0.00044607	0	0	0	0.00823743	0.00074345	0.00529337	0	0	8.9214e-05	0.000118952	0	0	0.000178428	0	0.000327118	0	0.000773188	0.000178428	0	0	0	0.0113897	5.9476e-05	0	0	8.9214e-05	0	0.00142742	0	0	0.000118952	8.9214e-05
OTU_82	2.9738e-05	0.00770214	0	0.000475808	0	5.9476e-05	2.9738e-05	0	0	0	0	0	0.00044607	2.9738e-05	0	0	0.00115978	0	0	0	5.9476e-05	0	0.00315223	0	0	0	8.9214e-05	0	5.9476e-05	0	0	0	8.9214e-05	0	0	0	0	0	0	0	0	0	0	0	0	0	8.9214e-05	2.9738e-05	0
OTU_83	0	0	0	0	0	0	0	0	0	0	0	0	0	0	0	0	0	0	0	0	0	0	0	0	0	0	0	0	0	0	0	0	0	0	0	0	0	0	0	0	0	0	0	0	0	0	0	0	0
OTU_84	0	0	0	0	0	0	0	0	0	0	0	0	0	0	0	0	0	0	0	0.000535284	0	0	0	0	0	0	0	0	0	0	0.000713712	0	0	0	0	0	0	0	0	0	0	0	0	0.0686948	0	0	0	0	0
OTU_85	2.9738e-05	8.9214e-05	2.9738e-05	5.9476e-05	0	0	5.9476e-05	0	0.000773188	5.9476e-05	0	0	0.00110031	8.9214e-05	0	0.000416332	0.000327118	0	0.278496	0	0.000654236	0.000118952	0.00791031	0	0.000862402	0.00074345	2.9738e-05	0	0.00089214	0.000654236	0	0	0.00142742	0	5.9476e-05	0	0.000505546	0.000624498	0.000178428	0	0	0.00044607	5.9476e-05	0	5.9476e-05	2.9738e-05	0	0.00918904	0.00193297
OTU_86	0	5.9476e-05	2.9738e-05	2.9738e-05	0	2.9738e-05	0	0	0	2.9738e-05	0	0	0	0	0	0	0	0	0	0	0	0	0	0	0	0	0	0	0	0	0	0	0.000118952	0	0	0	0	0	5.9476e-05	2.9738e-05	0	2.9738e-05	0.000208166	0	0	0	0.000208166	0	5.9476e-05
OTU_87	0	0	0	0	0	0	0	0	0	0	0.000178428	0	0	0	0	0	0	0.00101109	0	0	0	0	0	2.9738e-05	0	0	0	2.9738e-05	0	0	0	0	0	0	0	0.00014869	0	0	0	0	0.0584352	0	0	0	0	0	0	0	0
OTU_88	0.000118952	0.0174562	0.00912957	5.9476e-05	0	8.9214e-05	0.00276563	0	0	0	0	0	0.00107057	0.000832664	0	0	0.00115978	0	0.000327118	0	0.000208166	0	0.0176049	0	0	0	5.9476e-05	0	5.9476e-05	8.9214e-05	0	5.9476e-05	0	0.00014869	0	0	0	0	8.9214e-05	2.9738e-05	0	0	8.9214e-05	0	0	0	0	0.00859428	2.9738e-05
OTU_89	0.001249	0.000178428	0.00101109	0.00115978	0	0.00228983	0.0250394	0	2.9738e-05	0.000535284	0	0	0	0.000118952	0	0	0	0	5.9476e-05	0	0.000118952	0.000118952	8.9214e-05	0	0	0	0.000565022	0	0	0.00243852	0	0.00193297	8.9214e-05	0.0190918	0.00014869	0	0	0	5.9476e-05	0.00145716	0	0	0	0	0.0027359	5.9476e-05	0	0	0.00107057
OTU_90	0.00014869	0.00014869	0	0.000178428	0	5.9476e-05	0	0	2.9738e-05	0	0	0.000178428	0.000535284	2.9738e-05	0	0	0.00196271	0	0	0	0.000267642	0.000237904	2.9738e-05	0	0.000386594	0.000327118	0.000921878	0	8.9214e-05	0	0	0	0	0	0	0	2.9738e-05	0	0.000327118	0	0	0	0	0	0.00014869	0	0	0.000118952	5.9476e-05
OTU_91	0	0.000981354	0.000386594	0	0	0	0	0	0	0	0	0	0	0.000208166	0	0	0	0	0	0	0	0	0.000237904	0	0	0	0	0	0	0	0	0	0	0	0	0	0	0	0	0	0	0	0	0	0	0	0	0	0
OTU_92	0	0	0	0	0.00217087	0	0	0.000862402	0	0	0.0057097	0	0	0	0.000832664	0	0	0.0148987	0	0.000832664	0	0	0	0.00582865	0	0	0	0.000327118	0	0	0.0103488	0	0	0	0	0.00118952	0	0	0	0	0.0109733	0	0	0.00133821	0	0	0	0	0
OTU_93	0	0.00249799	0.000178428	0	0	5.9476e-05	2.9738e-05	0	0	0	0	0	0	8.9214e-05	0	0	0.014869	0	0	0	0.000356856	0	8.9214e-05	0	0.000475808	0	0	0	0	0.000327118	0	0.00160585	0	0.000118952	2.9738e-05	0	2.9738e-05	0	0.00791031	0	0	0	5.9476e-05	0	0.000356856	2.9738e-05	0	0.000118952	2.9738e-05
OTU_94	0	0.000386594	0.000178428	0	0	0	0	0	0	0	0	0	0	0.000118952	0	0	0	0	0	0	0	0	0.000327118	0	0	0	0	0	0	0	0	0	0	0	0	0	0	0	0	0	0	0	0	0	0	0	0	0	0
OTU_95	0	0	0	0	0	0	0	0	0	0	0	0	0	0	0	0	0	0	0	0.000208166	0	0	0	0.000356856	0	0	0	0	0	0	0.000416332	0	0	0	0	0	0	0	0	0	0	0	0	0.000475808	0	0	0	0	0
OTU_96	0	0.00457965	0.00136795	0	0	2.9738e-05	0	0	2.9738e-05	0	0	0	2.9738e-05	0.000981354	0	0	0.000505546	0	0.000654236	0	0.000118952	0	0.00175454	0	0	0	0	0	2.9738e-05	8.9214e-05	0	0	2.9738e-05	0	0	0	0	2.9738e-05	2.9738e-05	0	0	0	0	0	0	0	0	0.00246825	0
OTU_97	0	0	0	0	0.000713712	0	0	0.000624498	0	0	0.00582865	0	0	0	0.000921878	0	0	0.0169209	0	0.00029738	0	0	0	0.00701817	0	0	0	0.00175454	0	0	0.00505546	0	0	0	0	0.00139769	0	0	0	0	0.0146311	0	0	0.00044607	0	0	0	0	0
OTU_98	0	0.000178428	8.9214e-05	2.9738e-05	0	0.00029738	0.000386594	0	0.00160585	0	0	0.0662265	0	0.00014869	0	0.00136795	0	0	0.00252773	0	0	0	0.000208166	0	0.00145716	0.000565022	2.9738e-05	0	0.00133821	0.00136795	0	0	0.00044607	2.9738e-05	0	0	0.000505546	0.000178428	0	2.9738e-05	0	0.000237904	0	0	5.9476e-05	0	0	5.9476e-05	8.9214e-05
OTU_99	5.9476e-05	0	0	0	0	2.9738e-05	2.9738e-05	0	0.000683974	0	0	0	0	0	0	0.000624498	0	0	0.00184376	0	0	0	0	0	0	0.00044607	0	0	0.000773188	0.000535284	0	0	0.00059476	0	0	0	0.000178428	2.9738e-05	0	0	0	0.0437446	0	0	0	0	0	0.000327118	0
OTU_100	8.9214e-05	0.000356856	2.9738e-05	2.9738e-05	0	0	0	0	0	0	0	0	2.9738e-05	0	0	0	0.000237904	0	0	0	0	0	2.9738e-05	0	0	0	2.9738e-05	0	0	0	0	0	5.9476e-05	0	0.000208166	0	0	0	0	0	0	0	2.9738e-05	0	0	0	0	2.9738e-05	0
OTU_101	0	0.00115978	0.00621524	0	0	0	0	0	0	0	0	0	0.0032117	0.00541232	0	0	0	0	0	0	0.00029738	5.9476e-05	0.0421982	0	8.9214e-05	0	0	0	0	0	0	0	0	0.000208166	0	0	0	0	0.000237904	0	0	0	0	0	0	0	0	0	0
OTU_102	0	0	0	0	0.00178428	0	0	0.00127873	0	0	0.0017248	0	0	0	0.000475808	0	0	0.00264668	0	0.00309275	0	0	0	0.00101109	0	0	0	0.000951616	0	0	0.00493651	0	0	0	0	0.00074345	0	0	0	0	0.0525471	0	0	0.000802926	0	0	0	0	0
OTU_103	0.00300354	0	0	0	0	0	0	0	0.000267642	0	0	0	0	0	0	0.00014869	0	0	0.000267642	0	0	0	0	0	0.000267642	0.0351801	2.9738e-05	0	0.000416332	0.000237904	0	0	8.9214e-05	0	0	0	0.000267642	0.000118952	0	0	0	0.000208166	0	0	0	0	0	0	0
OTU_104	0	0.000505546	0.000208166	0	0	0	0	0	0	0	0	0	0	0.000237904	0	0	0	0	0	0	0	0	0.000535284	0	0	0	0	0	0	0	0	0	0	0	0	0	0	0	0	0	0	0	0	0	0	0	0	0	0
OTU_105	0	0	0	0	0.0516252	0	0	0.000356856	0	0	0.00178428	0	0	0	2.9738e-05	0	0	5.9476e-05	0	0.000237904	0	0	0	0.000237904	0	0	0	8.9214e-05	0	0	0.00187349	0	0	0	0	0.000118952	0	0	0	0	0	0	0	0.000356856	0	0	0	0	0
OTU_106	0	0	0	0	0.00044607	0	0	0.000386594	0	0	0.0113599	0	0	0	0	0	0	0	0	0.0220656	0	0	0	2.9738e-05	0	0	0	0.000178428	0	0	0.000267642	0	0	0	0	0.00127873	0	0	0	0	0	0	0	0.000208166	0	0	0	0	0
OTU_107	0	5.9476e-05	0	0	0	0	0	0	0	0	0	8.9214e-05	0	8.9214e-05	0	0	0.000356856	0	0	0	0	0	0	0	0	0	0	0	0	0	0	0.000416332	0.000118952	5.9476e-05	0	0	5.9476e-05	0	0	2.9738e-05	0	0	0	0	5.9476e-05	0	0	0	0
OTU_108	0	0.00029738	0.000178428	0	0	0	0	0	0	0	0	0	5.9476e-05	0.00014869	0	0	0	0	0	0	0	0	0.0023493	0	0	0	0	0	0	0	0	0	2.9738e-05	2.9738e-05	0	0	5.9476e-05	0	8.9214e-05	0	0	0	0	0	0	0	0	0	0
OTU_109	0	0	0	0	0	0	0	0	0	0	0	0	0	0	0	0	0	0	0	0	0	0	0	0	0	0	0	0	0	0	0	0	0	0	0	0	0	0	0	0	0	0	0	0	0	0	0	0	0
OTU_110	0	0	0	0	0.00118952	0	0	0.00107057	0	0	0.00481756	0	0	0	0.00160585	0	0	0.0095459	0	0.00785083	0	0	0	0.00948642	0	0	0	0.00110031	0	0	0.0131739	0	0	0	0	0.000981354	0	0	0	0	0.0100514	0	0	0.000862402	0	0	0	0	0
OTU_111	0	0	0	0	0.001249	0	0	0	0	0	0	0	0	0	0	0	0	0.00044607	0	0.0461237	0	0	0	0	0	0	0	0	0	0	0.000713712	0	0	0	0	2.9738e-05	0	0	0	0	0.00014869	0	0	0.00074345	0	0	0	0	0
OTU_112	0	0	0	0	0.00014869	0	0	0.0367264	0	0	0.00089214	0	0	0	0.00044607	0	0	0.00196271	0	0.000178428	0	0	0	0.00074345	0	0	0	0.00014869	0	0	0.00157611	0	0	0	0	0.000327118	0	0	0	0	0.000208166	0	0	0.000624498	0	0	0	0	0
OTU_113	0	0	0	0	0.00044607	0	0	0.00434175	0	0	0.00463913	0	0	0	0.00029738	0	0	0.00223035	0	0.01362	0	0	0	0.000267642	0	0	0	0.000535284	0	0	0.000208166	0	0	0	0	0.000624498	0	0	0	0	0.00089214	0	0	0.00029738	0	0	0	0	0
OTU_114	0.000208166	0.00202218	0.00101109	0.00029738	0	0.000505546	0.00255747	0	0.000118952	8.9214e-05	0	0	0.0146014	0.00169507	0	5.9476e-05	0.00588813	0	0.00811848	0	0.000862402	0.000237904	0.00802926	0	0.000386594	0.000862402	5.9476e-05	0	0.00014869	8.9214e-05	0	0.000178428	0.000356856	0.000356856	0.000208166	0	8.9214e-05	2.9738e-05	0.000535284	2.9738e-05	0	0.000267642	0	0	0.00121926	2.9738e-05	0	0.00142742	2.9738e-05
OTU_115	0	0	0	0	0	0.000237904	0	0	0	0	0	0	0	0	0	0	0	0	8.9214e-05	0	0	0	0	0	0	0	0	0	0	0	0	0.000178428	0	0.000267642	0	0	0	0	0	0	0	0	0	0	0.0367562	0	0	0	0
OTU_116	0	0	0	0	2.9738e-05	0	0	0.000118952	0	0	8.9214e-05	0	0	0	0.000118952	0	0	0.000267642	0	0	0	0	0	0.00014869	0	0	0	5.9476e-05	0	0	0	0	0	0	0	0.112023	0	0	0	0	0	0	0	0	0	0	0	0	0
OTU_117	0.000981354	2.9738e-05	0	0.00190323	0	0	0.0296785	0	0	0.000356856	0	0	0.000505546	0	0	0	0	0	0.000386594	0	8.9214e-05	5.9476e-05	0.00044607	0	0	5.9476e-05	0.000237904	0	8.9214e-05	0.0044607	0	0	5.9476e-05	0	0.000118952	0	0	0	8.9214e-05	0.00074345	0	0	0	0	0	0	0	0	0.00154638
OTU_118	0	0.0110031	0	0	0	0	0	0	0	0	0	2.9738e-05	8.9214e-05	2.9738e-05	0	0	0.00490677	0	0	0	0	0.000683974	0.00029738	0	0	0	0	0	0	0	0	2.9738e-05	0.0129658	0	0	0	0	0	0	0	0	0	0	0	0	0	0	0.000237904	0
OTU_119	0	0.0540934	0	0	0	0	0	0	0	0	0	0	0.000802926	5.9476e-05	0	0	0.000713712	0	5.9476e-05	0	0	0	0.000178428	0	0	0	0	0	0	0	0	0	0	0	0	0	0	0	2.9738e-05	0	0	0	0	0	0	0	0	0	0
OTU_120	0	0	0	0	0.0337229	0	0	0.000773188	0	0	0.000624498	0	0	0	0.00624498	0	0	0.001249	0	0.000237904	0	0	0	0.00154638	0	0	0	0.000386594	0	0	0.00502572	0	0	0	0	8.9214e-05	0	0	0	0	0.00886193	0	0	0.000802926	0	0	0	0	0
OTU_121	0	0	0	0	0	0	0	0	0	0	0	0	0	0	0	0	0	0	0	0	0	0	0	0	0	0	0	0	0	0	0	0	0	0	0	0	0	0	0	0	0	0	0	0	0	0	0	0	0
OTU_122	0	2.9738e-05	0	0	0	0.000475808	0.0021114	0	0	0	0	0	0	0	0	0	0.0032117	0	0	0	0	0	0	0	0	0	2.9738e-05	0	0	0	0	0.00059476	0	2.9738e-05	0	0	0	0	0	0	0	0	0	0	0	0	0	0	0
OTU_123	0	5.9476e-05	0	0	0	0	0	0	0	0	0	0	0	5.9476e-05	0	0	5.9476e-05	0	0	0	0	0	5.9476e-05	0	0	0	0	0	0	0	0	0	0	0	0	0	0	0	0	0	0	0	0	0	0	0	0	0	0
OTU_124	0	0	0	0	0	0	0	0.0140066	0	0	0.00419306	0	0	0	0	0	0	5.9476e-05	0	0.0059476	0	0	0	2.9738e-05	0	0	0	0.00228983	0	0	0.00029738	0	0	0	0	0.000416332	0	0	0	0	0	0	0	0.000178428	0	0	0	0	0
OTU_125	0.000565022	0.00309275	0.000505546	0	0	0.00139769	8.9214e-05	0	5.9476e-05	2.9738e-05	0	0.000267642	0.000178428	0.00145716	0	0	0.000208166	0	0	0	0.00136795	2.9738e-05	0.00074345	0	0.000118952	8.9214e-05	0.00118952	0	2.9738e-05	2.9738e-05	0	0.00431201	8.9214e-05	0.000862402	0.000178428	0	0	0	0.00029738	5.9476e-05	0	0	2.9738e-05	0	0.0169507	0	0	8.9214e-05	2.9738e-05
OTU_126	5.9476e-05	0.000862402	0.000118952	0.00178428	0	2.9738e-05	0.000178428	0	0	0	0	0	0.00166533	0.000208166	0	0	0.00303328	0	0	0	0	0	0.00963511	0	0	0	8.9214e-05	0	0	0.000208166	0	0	0.000118952	0	8.9214e-05	0	0	2.9738e-05	0	0	0	0	0	0	0	2.9738e-05	0	0.00014869	2.9738e-05
OTU_127	0	0.0801439	2.9738e-05	0	0	0	0	0	0	0	0	0	0.00240878	0	0	0	0.000654236	0	0	0	0	0	0.000356856	0	0	0	0	0	0	0	0	0	0	0	0	0	0	0	2.9738e-05	0	0	0	0	0	0	0	0	0	0
OTU_128	0	0	0	0	0	0	0	0	0	0	0	0	0	0	0	0	0	0.00160585	0	0	0	0	0	0	0	0	0	0	0	0	0	0	0	0	0	0	0	0	0	0	0.0347935	0	0	0	0	0	0	0	0
OTU_129	0	0	0	0	0.00341987	0	0	0.00303328	0	0	0.00529337	0	0	0	5.9476e-05	0	0	5.9476e-05	0	0.00883219	0	0	0	8.9214e-05	0	0	0	0.000237904	0	0	0.000237904	0	0	0	0	0.00107057	0	0	0	0	0	0	0	0.000237904	0	0	0	0	0
OTU_130	0	0	0	0	0.00133821	0	0	0.000505546	0	0	0.0104975	0	0	0	0.00993249	0	0	0.2826	0	5.9476e-05	0	0	0	0.0059476	0	0	0	0.000267642	0	0	0.0014869	0	0	0	0	0.0126981	0	0	0	0	0.000475808	0	0	0.000654236	0	0	0	0	0
OTU_131	0	0.000118952	0.000237904	0	0	0	0	0	0	0	0	0	0	5.9476e-05	0	0	0	0	0	0	0	0	0.000208166	0	0	0	0	0	0	0	0	0	0	0	0	0	0	0	0	0	0	0	0	0	0	0	0	0	0
OTU_132	0.0217087	0.00591786	0	0.00014869	0	8.9214e-05	0.00264668	0	8.9214e-05	5.9476e-05	0	0	0	2.9738e-05	0	0	0.00014869	0	0.00089214	0	0	0	8.9214e-05	0	0.000416332	0.00044607	0.000118952	0	2.9738e-05	5.9476e-05	0	0	2.9738e-05	0	0	0	8.9214e-05	0	0	0.000178428	0	0.00014869	5.9476e-05	0	0.00127873	0	0	0.000386594	0.000208166
OTU_133	0	0	0	0	0.00324144	0	0	0.00187349	0	0	0.00609629	0	0	0	0.00190323	0	0	0.0102596	0	0.00160585	0	0	0	0.00695869	0	0	0	0.00243852	0	0	0.0159098	0	0	0	0	0.00107057	0	0	0	0	0.0129063	0	0	0.000832664	0	0	0	0	0
OTU_134	0	0	0	0	0	0	0	0	0	0	0	0	0	0	0	0	0	0.00110031	0	0	0	0	0	0	0	0	0	0	0	0	0	0	0	0	0	0	0	0	0	0	0.0358938	0	0	0	0	0	0	0	0
OTU_135	0.000921878	0.000802926	0.000802926	0.000237904	0	8.9214e-05	8.9214e-05	0	0	8.9214e-05	0	0	0.0038362	0.000921878	0	0	5.9476e-05	0	5.9476e-05	0	0.0328308	0.00145716	0.00627472	0	0	5.9476e-05	5.9476e-05	0	2.9738e-05	0	0	0	0	2.9738e-05	5.9476e-05	0	2.9738e-05	0	0.00336039	0	0	0	0	0	0	2.9738e-05	0	5.9476e-05	2.9738e-05
OTU_136	0	0	0	0	0.000624498	0	0	0.00142742	0	0	0.00544206	0	0	0	0.000356856	0	0	0.00681	0	0.000505546	0	0	0	0.00267642	0	0	0	0.000386594	0	0	0.0114194	0	0	0	0	0.000683974	0	0	0	0	0.00562048	0	0	0.000327118	0	0	0	0	0
OTU_137	0	2.9738e-05	0	0	0	0	2.9738e-05	0	0	0	0	0	0.000327118	0	0	0	0	0	0	0	0.000475808	8.9214e-05	0	0	0	0	0	0	0	0	0	0	0	0	0	0	0	0	0.0324442	0	0	0	0	0	0	0	0	0	0
OTU_138	0	0	0	0	2.9738e-05	0	0	0	0	0	0	0	0	0	0	0	0	5.9476e-05	0	0	0	0	0	0.0256639	0	0	0	2.9738e-05	0	0	0	0	0	0	0	2.9738e-05	0	0	0	0	0	0	0	0	0	0	0	0	0
OTU_139	2.9738e-05	0.000208166	0	0	0	2.9738e-05	0.000178428	0	0	0	0	0.000118952	0.000118952	0.00014869	0	0	0.00151664	0	0	0	8.9214e-05	0.000118952	0.000208166	0	0	0	0	0	0	0	0	0.00014869	0.00181402	5.9476e-05	0.000178428	0	5.9476e-05	0	0	8.9214e-05	0	0	5.9476e-05	0	8.9214e-05	5.9476e-05	2.9738e-05	2.9738e-05	0
OTU_140	2.9738e-05	2.9738e-05	0.00990276	0.000416332	0	0	0	0	0	2.9738e-05	0	0	0.00243852	0.00130847	0	0	0	0	0	0	0.0201921	8.9214e-05	0.00029738	0	0	0	0	0	0	0	0	0	0	0	0	0	0	0	0.00353882	0	0	0	0	0	0	0	0	0	0
OTU_141	0	0	0	0	0	0	0	0	0	0	0	0	0	0	0	0	0	0	0	0	0	0	0	0	0	0	0	0	0	0	0	0	0	0	0	0	0	0	0	0	0	0	0	0	0	0	0	0	0
OTU_142	0	0.000118952	2.9738e-05	0	0	0	5.9476e-05	0	2.9738e-05	0.000921878	0	0	0.000356856	2.9738e-05	0	2.9738e-05	8.9214e-05	0	2.9738e-05	0	0.0523092	0.000327118	0	0	0	0	0	0	8.9214e-05	8.9214e-05	0	0	0.00157611	0	0	0	0	0	0.0355072	0	0	0	0	0	0	0.000683974	0	0	0
OTU_143	0	0.000208166	0	0	0	0	0	0	2.9738e-05	0.00044607	0	0	0.001249	2.9738e-05	0	0	0.000118952	0	2.9738e-05	0	0.0236417	0.000802926	2.9738e-05	0	0	0	0	0	0	5.9476e-05	0	0	0.000386594	0	0	0	0	0	0.0100812	0	0	0	0	0	2.9738e-05	5.9476e-05	0	2.9738e-05	2.9738e-05
OTU_144	0.00044607	0.000951616	0	0.0188539	0	5.9476e-05	0.000713712	0	2.9738e-05	0.000118952	0	0	0	8.9214e-05	0	0	0.000118952	0	0.00291432	0	5.9476e-05	0	2.9738e-05	0	0	0	0.000118952	0	0.000683974	8.9214e-05	0	0	2.9738e-05	0	5.9476e-05	0	5.9476e-05	0	2.9738e-05	0.000416332	0	0	0	0	0	0	0	0	0.000327118
OTU_145	0	0	0	0	0	0	0	0	0	0	0	0	0	0	0	0	0	0	0	0	0	0	0	0	0	0	0	0	0	0	8.9214e-05	0	0	0	0	0	0	0	0	0	0	0	0	8.9214e-05	0	0	0	0	0
OTU_146	0	0.00029738	0.000327118	0	0	8.9214e-05	0	0	0	0	0	0	0.00127873	0.000208166	0	0	0	0	0	0	0	0	0.0122818	0	0	0	0	0	0	0	0	0	0	0	0	0	0	0	0	0	0	0	0	0	0	0	0	0	0
OTU_147	0	0.000327118	0.000475808	0	0	0	0	0	0	0	0	0	0.000921878	0.000267642	0	0	2.9738e-05	0	0	0	0	0	0.0214114	0	0	0	0	0	0	0	0	0	0	0	0	0	0	0	2.9738e-05	0	0	0	0	0	0	0	0	2.9738e-05	0
OTU_148	0	0	0	0	0.000178428	0	0	0.000802926	0	0	0.00121926	0	0	0	0.000237904	0	0	0.00850507	0	0.000208166	0	0	0	0.00255747	0	0	0	0.000267642	0	0	0.00154638	0	0	0	0	0.000416332	0	0	0	0	0.0107354	0	0	0.000535284	0	0	0	0	0
OTU_149	0	0.000356856	0.000356856	0	0	0.00059476	0	0	0	0	0	0	0	0.000267642	0	0	0	0	0	0	0	2.9738e-05	0.000356856	0	0	0	0	0	0	0	0	0	0	0	0	0	0	0	0	0	0	0	0	0	2.9738e-05	0	0	0	0
OTU_150	0	0.000327118	0.00044607	0	0	0.000683974	0	0	0	0	0	0	0	0.000713712	0	0	0	0	0	0	0	0	0.00059476	0	0	0	0	0	0	0	0	0	0	0	0	0	0	5.9476e-05	2.9738e-05	0	0	0	0	0	0	0	0	0	0
OTU_151	0	0	0	0	0	0	0	0	0	0	0	0	0	0	0	0	0	0	0	0	0	0	0	0	0	0	0	0	0	0	0	0	0	0	0	0	0	0	5.9476e-05	0	0	0	0	0	0	0	0	0	0
OTU_152	0	0	0	0	0.000654236	0	0	0.000505546	0	0	0.00490677	0	0	0	5.9476e-05	0	0	0	0	0.0146311	0	0	0	5.9476e-05	0	0	0	8.9214e-05	0	0	0.00029738	0	0	0	0	0.000654236	0	0	0	0	0	0	0	0.000327118	0	0	0	0	0
OTU_153	0	0.000208166	0.00029738	0	0	0	0	0	0	0	0	0	0	0.00014869	0	0	0	0	0	0	0	0	0.00044607	0	0	0	0	0	0	0	0	0	0	0	0	0	0	0	0	0	0	0	0	0	0	0	0	0	0
OTU_154	0	0.00044607	8.9214e-05	0	0	5.9476e-05	0	0	0	0	0	0	0.000178428	0.000178428	0	0	0.000208166	0	5.9476e-05	0	0.00169507	0.00029738	0.000356856	0	0	0	0	0	0	0	0	0	5.9476e-05	2.9738e-05	0	0	0	0	0.00217087	0	0	0	0	0	0	0	0	0	0
OTU_155	0	5.9476e-05	0	0	0	0	0	0	0	0	0	0.000624498	0.0640557	0	0	0	0	0	2.9738e-05	0	0.00029738	0.00029738	0.0032117	0	0.00184376	0	0	0	0	8.9214e-05	0	0	0	0	0	0	0	0	0.000237904	0	0	5.9476e-05	0	0	0	0	0	0	0
OTU_156	0	0	0	0	0	8.9214e-05	0	0	0	0	0	0	0	0	0	0	0	0	0	0	0	0	0	0	0	0	0	0	0	0	0	0	0	0	0	0	0	0	0	0	0	0	0	0	0	0	0	0	0
OTU_157	0	0	0	0	0	0	0	0	8.9214e-05	0	0	0	0	0	0	0	0	0	0.00303328	0	0	0	0	0	0	5.9476e-05	0	0	2.9738e-05	5.9476e-05	0	0	0	0	0	0	0	0	0	2.9738e-05	0	0	0	0	0	0.00121926	0	0	0
OTU_158	0	0	0	0	0	0	0	0	0	0	0	0	0	0	0	0	0	0	0	0	0	0	0	0	0	0	0	0	0	0	0	0	0	0	0	0	0	0	0	0	0	0	0	0	0	0	0	0	0
OTU_159	0	0.00059476	0.000356856	0	0	0.000505546	0	0	0	0	0	0	0.000178428	0.00089214	0	0	0	0	0	0	2.9738e-05	0	0.00457965	0	2.9738e-05	0	0	0	0	0	0	0	0	0	0	0	2.9738e-05	0	0	0	0	0	0	0	0	0	0	0	0
OTU_160	5.9476e-05	8.9214e-05	0.000267642	0.00214114	0	5.9476e-05	8.9214e-05	0	2.9738e-05	2.9738e-05	0	0	8.9214e-05	0.00502572	0	2.9738e-05	0	0	2.9738e-05	0	0.00044607	5.9476e-05	0.000327118	0	0	5.9476e-05	0	0	0.000118952	5.9476e-05	0	0	5.9476e-05	0	0	0	8.9214e-05	0	0.0105867	5.9476e-05	0	0	0	0	0.00014869	0	0	0	0
OTU_161	0	0.001249	0.000683974	0	0	0.00175454	0	0	5.9476e-05	0	0	0	8.9214e-05	0.00089214	0	0	0.00142742	0	0	0	0	0	0.00139769	0	0	2.9738e-05	2.9738e-05	0	0	0	0	2.9738e-05	0	0	0	0	0	0	0	0	0	0	0	0	5.9476e-05	0	0	2.9738e-05	0
OTU_162	0	0.000267642	0.000118952	0	0	0	0	0	0	0	0	0	0	0.00014869	0	0	0	0	0	0	0	0	0.000178428	0	0	0	0	0	0	0	0	0	0	0	0	0	0	0	0	0	0	0	0	0	0	0	0	0.000178428	0
OTU_163	0.0035983	0.0050852	0.000475808	8.9214e-05	0	2.9738e-05	0	0	0	5.9476e-05	0	0	5.9476e-05	0.000237904	0	0	0.000327118	0	0	0	5.9476e-05	0	0.000535284	0	0	0.000237904	5.9476e-05	0	0	0	0	0	0	0	0	0	0	0	0	0.000118952	0	0	0	0	0	0	0	0.000178428	8.9214e-05
OTU_164	0	0.00353882	8.9214e-05	5.9476e-05	0	2.9738e-05	5.9476e-05	0	0.000267642	0	0	0	0.00859428	2.9738e-05	0	0.000237904	2.9738e-05	0	0.0307788	0	0.00014869	0	0.00178428	0	0	0.000178428	0	0	0.000208166	0.000178428	0	0	0.000118952	2.9738e-05	0	0	8.9214e-05	2.9738e-05	0.00014869	0	0	0	0	0	0	0	0.00029738	0	5.9476e-05
OTU_165	0	0.000267642	0.000118952	0	0	2.9738e-05	0	0	0	0	0	0	0	8.9214e-05	0	0	0	0	0	0	0	0	0.000178428	0	0	0	0	0	0	0	0	0	0	0	0	0	0	0	0	0	0	0	0	0	0	0	0	0	0
OTU_166	0	0	0	0	0	0	0	5.9476e-05	0	0	0	0	0	0	0	0	0	0.000237904	0	0	0	0	0	8.9214e-05	0	0	0	0	0	0	0.000713712	0	0	0	0	2.9738e-05	0	0	0	0	8.9214e-05	0	0	0	0	0	0	0	0
OTU_167	0	8.9214e-05	0	0	0	0.00014869	0	0	0	0.000356856	0	0.000208166	0.000802926	0.000237904	0	0	2.9738e-05	0	2.9738e-05	0	0.00951616	0.000683974	0.000356856	0	0	0	0	0	0	0	0	0	0.000386594	0	0	0	0	0	0.00339013	0	0	0	0	0	0	0.00014869	0	0	0
OTU_168	0	0	0	0	0.00368751	0	0	0.00181402	0	0	0.000386594	0	0	0	0.0053231	0	0	0.00294406	0	0.000327118	0	0	0	0.000773188	0	0	0	0.001249	0	0	0.00481756	0	0	0	0	0.000386594	0	0	0	0	0.00115978	0	0	0.00246825	0	0	0	0	0
OTU_169	0	2.9738e-05	0	0	0	0	0	0	0	0	0	0	0	0	0	0	0	0	0	0	0	0	2.9738e-05	0	0	0	0	0	0	0	0	0	0	0	0	0	0	0	0	0	0	0	0	0	0	0	0	0	0
OTU_170	0	0	0	0	0	0.00121926	0	0	0	0	0	0	2.9738e-05	2.9738e-05	0	0	2.9738e-05	0	0	0	0.00014869	2.9738e-05	2.9738e-05	0	0	0	0	0	0	0	0	0.00184376	0	0.0178725	0	0	0	0	0.000327118	0	0	0	0	0	0.00145716	0	0	5.9476e-05	0
OTU_171	0	0	0	0	0	0	0	0.00398489	0	0	5.9476e-05	0	0	0	2.9738e-05	0	0	0	0	0.000505546	0	0	0	0	0	0	0	0.000327118	0	0	0.000267642	0	0	0	0	0	0	0	0	0	0	0	0	0.000267642	0	0	0	0	0
OTU_172	2.9738e-05	8.9214e-05	0.0321765	0	0	0	0	0	0	0	0	0	0	5.9476e-05	0	0	8.9214e-05	0	5.9476e-05	0	0	0	0.000327118	0	0	0	5.9476e-05	0	0	0.000505546	0	0	0	0	0.00136795	0	0	0	0	0	0	0	0	0	0	0	0	0	5.9476e-05
OTU_173	0	0	0	0	0.000118952	0	0	0.000713712	0	0	0.00193297	0	0	0	0.000565022	0	0	0.00487703	0	0.000118952	0	0	0	0.0038362	0	0	0	0.000862402	0	0	0.0089214	0	0	0	0	0.00044607	0	0	0	0	0.00392542	0	0	0.000921878	0	0	0	0	0
OTU_174	0	0	0	0	0	0	0	0	0	0	0	0	0.0182591	0	0	0	0	0	0	0	5.9476e-05	2.9738e-05	0.00110031	0	0	0	0	0	0	0	0	0	0	0	0	0	0	0	0.000118952	0	0	0	0	0	0	0	0	0	0
OTU_175	0	0	0	0	0	0	2.9738e-05	0	0	0	0	0	0	5.9476e-05	0	0	0	0	0	0	0	0	0	0	0	0	0	0	0	0	0	0	0.0181699	0	0	0	0	0	0	0	0	0	0	0	0	0	0.000118952	0	0
OTU_176	0	8.9214e-05	8.9214e-05	0	0	0	2.9738e-05	0	5.9476e-05	0	0	0	0.00014869	0.00014869	0	2.9738e-05	0	0	0	0	0.00044607	5.9476e-05	0.000267642	0	0	5.9476e-05	0.000356856	0	2.9738e-05	5.9476e-05	0	0	2.9738e-05	0	0	0	0	0	0.000237904	0	0	2.9738e-05	0	0	0.000178428	0	0	0	2.9738e-05
OTU_177	0	0	0	0	0	0	0	0	0	0	0	0	0.0171291	0.00014869	0	0	0	0	0	0	0.000118952	2.9738e-05	0.000832664	0	0	0	0	0	0	0	0	8.9214e-05	0	0	0	0	0	0	8.9214e-05	0	0	0	0	0	0	0	0	0	0
OTU_178	0	0	0	0	0.00118952	0	0	0.000267642	0	0	0.00151664	0	0	0	0.00059476	0	0	0.0027359	0	0.00029738	0	0	0	0.00223035	0	0	0	0.000356856	0	0	0.00820769	0	0	0	0	0.000416332	0	0	0	0	0.00374699	0	0	0.000654236	0	0	0	0	0
OTU_179	0	0	0	0	0.000327118	0	0	0.000416332	0	0	0.000178428	0	0	0	0.00074345	0	0	0.00175454	0	0.000416332	0	0	0	0.00113004	0	0	0	0	0	0	0.00205192	0	0	0	0	0.000267642	0	0	0	0	0.0181699	0	0	0.00044607	0	0	0	0	0
OTU_180	0	0	0	0	0.000416332	0	0	0.00163559	0	0	0.00389568	0	0	0	8.9214e-05	0	0	0.00401463	0	0.00511494	0	0	0	0.00226009	0	0	0	0.000118952	0	0	0.00101109	0	0	0	0	0.000654236	0	0	0	0	0.00220061	0	0	0.000267642	0	0	0	0	0
OTU_181	0	0	0	0	0.000565022	0	0	0.00169507	0	0	0.00226009	0	0	0	0	0	0	0.00059476	0	0.00802926	0	0	0	0.00113004	0	0	0	0.000178428	0	0	0.000208166	0	0	0	0	0.000475808	0	0	0	0	0	0	0	0.000237904	0	0	0	0	0
OTU_182	0	0.000267642	0.000178428	0	0	2.9738e-05	0	0	0	0	0	0	0	0.000237904	0	0	0	0	0	0	0	0	0.000356856	0	0	0	0	0	0	0	0	2.9738e-05	0	0	0	0	0	0	0	0	0	0	0	0	0	0	0	0.000267642	0
OTU_183	0	0	0	0	0	0	0	0	0	0	0	0	0	0	0	0	0	0	0	0	0	0	0	0	0	0	0	0	0	0	0	0	2.9738e-05	0	0	0	0	0	0	0	0	0	0	0	0	0	0	0	0
OTU_184	0	0.0153151	0	0	0	0.000832664	0	0	0	5.9476e-05	0	0	2.9738e-05	2.9738e-05	0	0	0.000565022	0	5.9476e-05	0	0	0	5.9476e-05	0	0	0	0	0	0.00059476	0	0	0.000178428	0	5.9476e-05	0	0	0	0	2.9738e-05	0	0	0	0.001249	0	0	0	2.9738e-05	8.9214e-05	0
OTU_185	0	8.9214e-05	0.000118952	0	0	0	0	0	0	0	0	2.9738e-05	0.00520415	8.9214e-05	0	0	0	0	0	0	2.9738e-05	0.000505546	0.0126981	0	0	0	0	0	0	0	0	2.9738e-05	0	0	0.00014869	0	0	0	5.9476e-05	0	0	0	0	0	0	0	0	0	0
OTU_186	0	8.9214e-05	2.9738e-05	0	0	0	0	0	0	0	0	0	0	2.9738e-05	0	0	0	0	0	0	0	5.9476e-05	8.9214e-05	0	0	0	0	0	0	0	0	0	0	0	0	0	0	0	0	0	0	0	0	0	0	0	0	0.000386594	0
OTU_187	0.000118952	0.00014869	0	0	0	5.9476e-05	0	0	0	0.000505546	0	0	0.000237904	0	0	0	0	0	0	0	0.0281322	2.9738e-05	2.9738e-05	0	0	0	0	0	2.9738e-05	0	0	0	0.000624498	0	0	0	0	0	0.00392542	0	0	0	0	0	0	0.000208166	0	0	0
OTU_188	0.0160288	0	0	0.00142742	0	0.000118952	0.000118952	0	2.9738e-05	5.9476e-05	0	0	0	0	0	0	2.9738e-05	0	0	0	0	0	0	0	0	0.000267642	8.9214e-05	0	2.9738e-05	0	0	0	0	0	0	0	0	0	0	5.9476e-05	0	0	0	0	0.000505546	0	0	0.000386594	0.000118952
OTU_189	0	0	0	0	0.000386594	0	0	5.9476e-05	0	0	0.00362804	0	0	0	0	0	0	5.9476e-05	0	0.00981354	0	0	0	0	0	0	0	0	0	0	0.000118952	0	0	0	0	0.000773188	0	0	0	0	0	0	0	8.9214e-05	0	0	0	0	0
OTU_190	5.9476e-05	5.9476e-05	2.9738e-05	0.00237904	0	5.9476e-05	0.000208166	0	0	0	0	0	5.9476e-05	5.9476e-05	0	0	0	0	0	0	8.9214e-05	0.000624498	5.9476e-05	0	0	0	0	0	8.9214e-05	2.9738e-05	0	2.9738e-05	2.9738e-05	0.000208166	0	0	0	0	0.000118952	5.9476e-05	0	0	0	0	8.9214e-05	0	0	0	5.9476e-05
OTU_191	0	0	0	0	0	0	0	0	0	0	0	0	0	0	0	0	0	0	0	8.9214e-05	0	0	0	0	0	0	0	0	0	0	0.0157909	0	0	0	0	0	0	0	0	0	0	0	0	0	0	0	0	0	0
OTU_192	0	0.000327118	8.9214e-05	0	0	2.9738e-05	0	0	0	0	0	0	0.000773188	5.9476e-05	0	0	0	0	2.9738e-05	0	0.000773188	2.9738e-05	0.00136795	0	0.000208166	0	0	0	0	0	0	8.9214e-05	0	0	0	0	0	0	0.000862402	0	0	0	0	0	0.00014869	0	0	0	0
OTU_193	0	0	0	0	0	0	0	0.00166533	0	0	0.00573944	0	0	0	0	0	0	0.000237904	0	0.0107652	0	0	0	0	0	0	0	5.9476e-05	0	0	0.00044607	0	0	0	0	0.00074345	0	0	0	0	0	0	0	0.000178428	0	0	0	0	0
OTU_194	0	0	0	0	0	0	0	0	0	0	0	0	0	0	0	0	5.9476e-05	0	0	0	0	0	0	0	0	0	0	0	0	0	0	0	0	0	0	0	0	0	0	0	0	0	0	0	0	0	0	0	0
OTU_195	0	0	0	0	0	0	0	0	0	0	0.000951616	0	0	0	0	0	0	0	0	0.0139471	0	0	0	0	0	0	0	8.9214e-05	0	0	0.000178428	0	0	0	0	0.00059476	0	0	0	0	0	0	0	0.000178428	0	0	0	0	0
OTU_196	0	0.016683	8.9214e-05	0	0	0	0	0	0	0	0	0	0	0	0	0	0.000416332	0	0	0	0	0	0.00029738	0	0	0	0	0	0	0	0	0	0	0	0	0	0	0	0	0	0	0	0	0	0	0	0	5.9476e-05	0
OTU_197	0	0	0	0	0	0	0	0	0	0	0	0	0	0	0	0	0	0.000713712	0	0	0	0	0	0	0	0	0	2.9738e-05	0	0	0	0	0	0	0	0	0	0	0	0	0.0186457	0	0	0	0	0	0	0	0
OTU_198	0	0	0	0	0	0	0	0	0	0	0	0	0	0	0	0	0	0	0	0	0	0	0	0	0	0	0	0	0	0	0	0	0	0	0	0	0	0	0	0	0	0	0	0	0	0	0	0	0
OTU_199	0	0	0	0	0.000327118	0	0	0.000802926	0	0	0.00324144	0	0	0	0	0	0	0	0	0.00826717	0	0	0	0.000178428	0	0	0	0	0	0	0.00014869	0	0	0	0	0.00059476	0	0	0	0	0	0	0	8.9214e-05	0	0	0	0	0
OTU_200	0	0	0	0	0	0	0	0	0	0	0	0	0	0	0	0	0	0	0	0	0	0	0	0	0	0	0	0	0	0	0	0	0	0	0	0	0	0	0	0	0	0	0	0	0	0	0	0	2.9738e-05
OTU_201	0	0	0	0	0	0	0	0	0	0	0	0	0	0	0	0	8.9214e-05	0	0	0	0	0	0	0	0	0	0	0	0	0	0	0	0	0	0	0	0	0	0	0	0	0	0	0	0	0	0	0	0
OTU_202	0	0.000654236	0.0126981	0	0	0	0	0	0	0	0	0	0.00074345	0.00246825	0	0	0	0	0	0	0.000178428	0	0.00710738	0	0	0	0	0	0	0	0	0	0	5.9476e-05	0	0	0	0	0.000118952	0	0	0	0	0	0	0	0	0	0
OTU_203	0.00014869	0.0131442	2.9738e-05	5.9476e-05	0	0	0.000178428	0	0	5.9476e-05	0	0	0	0	0	0	0.000267642	0	5.9476e-05	0	0.00113004	0	0.000208166	0	0	0.000118952	0.0177833	0	0	0	0	0	0	0	0.000565022	0	5.9476e-05	0	0	0.000178428	0	0	0	0	0	0	0	0	0.00014869
OTU_204	2.9738e-05	0.00817795	0	0	0	0.000118952	0	0	0	2.9738e-05	0	0	2.9738e-05	2.9738e-05	0	2.9738e-05	0.0301543	0	0	0	0	0	0.000118952	0	0	0	0	0	0	0	0	0.000683974	2.9738e-05	0	0	0	0.00107057	0	0	0	0	0	0	0	0.00029738	8.9214e-05	0	0.000416332	0.00142742
OTU_205	0	0.000832664	0.000713712	0	0	0.00118952	0	0	0	0	0	0	0	0.000624498	0	0	0	0	0	0	2.9738e-05	0	0.00121926	0	0	0	0	0	0	0	0	0	5.9476e-05	0	0	0	0	0	0	0	0	0	0	0	0	0	0	0	0
OTU_206	0	0	0	0	0.000327118	0	0	0.00356856	0	0	0.000802926	0	0	0	2.9738e-05	0	0	2.9738e-05	0	0.00258721	0	0	0	0.000118952	0	0	0	0.000624498	0	0	0.000237904	0	0	0	0	0.00014869	0	0	0	0	0	0	0	0.000267642	0	0	0	0	0
OTU_207	0	0	0	0	0.00279537	0	0	0.00154638	0	0	0.00220061	0	0	0	0.000505546	0	0	0.00196271	0	0.000654236	0	0	0	0.000951616	0	0	0	0.000118952	0	0	0.00184376	0	0	0	0	0.000178428	0	0	0	0	0	0	0	0.00223035	0	0	0	0	0
OTU_208	0.00014869	0.000118952	0	0.0123413	0	5.9476e-05	0.00044607	0	0	0.000118952	0	0	0	0	0	0	0.000475808	0	0	0	0	0	2.9738e-05	0	0	0	8.9214e-05	0	0.00044607	0	0	0	0	0	5.9476e-05	0	0	0	0	0.00014869	0	0	0	0	0	0	0	0	0.000178428
OTU_209	0	0.00975407	0.000386594	0	0	0	0	0	2.9738e-05	0	0	0	5.9476e-05	0.000178428	0	2.9738e-05	0.00261694	0	0.000951616	0	0.000118952	2.9738e-05	0.000416332	0	0	0	0	0	0.00014869	8.9214e-05	0	0	0	2.9738e-05	0	0	2.9738e-05	0	0.000118952	0	0	2.9738e-05	2.9738e-05	0	0	0	0	0	0
OTU_210	2.9738e-05	0.000565022	8.9214e-05	0	0	0.000713712	8.9214e-05	0	0	0	0	0.000208166	0.000773188	0.00113004	0	0	0.0017248	0	0	0	0.000327118	0.000475808	0.0289946	0	2.9738e-05	2.9738e-05	0.00214114	0	0	0	0	0.000118952	0	0.000386594	0.000118952	0	0	0	0.00029738	8.9214e-05	0	0	0	0	0.00113004	0	0	0.00113004	0
OTU_211	0	0	0	0	0	0	0	0	0	0	0	0	0	0	0	0	0	0	0	0.00014869	0	0	0	0	0	0	0	0	0	0	8.9214e-05	0	0	0	0	0	0	0	0	0	0	0	0	0.0202218	0	0	0	0	0
OTU_212	0	0.000386594	8.9214e-05	0	0	2.9738e-05	0	0	0	0	0	0	0	8.9214e-05	0	0	5.9476e-05	0	0	0	0	0	0.000683974	0	5.9476e-05	0	0	0	0	0	0	0	0	0	0	0	0	0	0	0	0	0	0	0	0	0	0	0.000237904	0
OTU_213	0	0.000118952	2.9738e-05	0	0	0	0	0	0	0	0	0	5.9476e-05	0.000356856	0	0	0	0	0	0	0	0	0.00014869	0	0	0	0	0	0	0	0	0	0	0	0	0	0	0	0	0	0	0	0	0	2.9738e-05	0	0	0	0
OTU_214	0	0	0	0	0.000208166	0	0	2.9738e-05	0	0	0.00142742	0	0	0	0	0	0	0.00228983	0	0.000386594	0	0	0	0.000505546	0	0	0	0.000654236	0	0	0.00365778	0	0	0	0	0.000327118	0	0	0	0	0.0029738	0	0	5.9476e-05	0	0	0	0	0
OTU_215	0	0	0	0	8.9214e-05	0	0	0	0	0	0.00118952	0	0	0	0.000416332	0	0	0.00217087	0	0.000416332	0	0	0	0.00127873	0	0	0	0.00029738	0	0	0.00707765	0	0	0	0	0.000208166	0	0	0	0	0.00199245	0	0	5.9476e-05	0	0	0	0	0
OTU_216	0	0	0	0	0	0	0	0	0	0.00014869	0	0	0.000565022	0	0	0	2.9738e-05	0	0	0	0.00502572	0.000683974	0	0	0	2.9738e-05	0	0	2.9738e-05	0	0	0	0.00014869	0	0	0	0	0	0.00722634	0	0	0	0	0	0	5.9476e-05	0	0	0
OTU_217	0	0	0	0	0	0	0	0.00252773	0	0	0.00193297	0	0	0	2.9738e-05	0	0	0.000237904	0	0.00603682	0	0	0	0.000118952	0	0	0	8.9214e-05	0	0	0.000208166	0	0	0	0	0.000416332	0	0	0	0	2.9738e-05	0	0	0.000118952	0	0	0	0	0
OTU_218	0	0.000624498	5.9476e-05	0	0	0	0	0	8.9214e-05	0	0	0	0	0.00181402	0	0.000178428	0.00014869	0	0.00217087	0	0	0	2.9738e-05	0	0	2.9738e-05	0	0	0.00014869	0.000178428	0	0	8.9214e-05	0	0	0	0	0	0	2.9738e-05	0	0	2.9738e-05	0	0	0	0.000178428	0	5.9476e-05
OTU_219	0	0	0	0	0	0	0	0	0	0	0	0	0	0	0	0	0	5.9476e-05	0	0	0	0	0	0	0	0	0	0	0	0	0	0	0	0	0	2.9738e-05	0	0	0	0	0.0171886	0	0	0	0	0	0	0	0
OTU_220	0	0.000356856	0.000356856	0	0	0	0	0	0	2.9738e-05	0	0	0	0.000208166	0	0	0	0	0	0	0	0	0.000356856	0	0	0	0	0	2.9738e-05	0	0	0	2.9738e-05	8.9214e-05	0	0	0	0	0	0	0	0	0	0	0	0	0	0	0
OTU_221	0	0	0	0	0	0.00228983	2.9738e-05	0	0	0	0	0	0	0	0	0	2.9738e-05	0	0	0	0	0	0	0	0	0	0.000118952	0	0	0	0	0	0	0	0	0	0	0	0	0	0	0	0	0	2.9738e-05	0	0	0.000118952	0
OTU_222	2.9738e-05	5.9476e-05	0	0	0	8.9214e-05	0	0	0	0.000356856	0	2.9738e-05	0.000683974	0	0	0	0	0	0	0	0.0152853	0.000624498	2.9738e-05	0	0	0	0	0	2.9738e-05	2.9738e-05	0	2.9738e-05	0.000386594	0	0	0	8.9214e-05	0	0.0125792	0	0	0	0	0	2.9738e-05	2.9738e-05	0	0	2.9738e-05
OTU_223	0.0102894	0	0	2.9738e-05	0	0	2.9738e-05	0	0	2.9738e-05	0	0	0	0	0	0	0	0	0	0	0	0	0	0	0	0.000208166	2.9738e-05	0	0	0	0	0	0	0	2.9738e-05	0	0	0	0	2.9738e-05	0	0	0	0	0	0	0	0	2.9738e-05
OTU_224	0	2.9738e-05	0	0	0	0	0	0	0	0	0	0	0.011122	2.9738e-05	0	0	0.000118952	0	0	0	0.000505546	5.9476e-05	0.00344961	0	0	0	0	0	0	0	0	0	0	2.9738e-05	0	0	0	0	0.000535284	0	0	0	0	0	0	0	0	0.000386594	0
OTU_225	0	0.000118952	0.0074345	0	0	0	0	0	0	0	0	0	5.9476e-05	0.000118952	0	0	0	0	0	0	8.9214e-05	0	0.00014869	0	0	0	0	0	0	0	0	0	0	0	0	0	0	0	0.00404437	0	0	0	0	0	0	0	0	0	0
OTU_226	0	0	0	0	0	0	0	0	0	0	0	0	0	0	0	0	0	0	0	0	0	0	0	0	0	0	0	0	0	0	0	0	0	0	0	0	0	0	0	0	0	0	0	0	0	0	0	0	0
OTU_227	0	0	0	0	0	0	0	0	0	0	0	0	0	0	0	0	0	0	0	0.014988	0	0	0	0	0	0	0	0	0	0	0.000208166	0	0	0	0	0	0	0	0	0	0	0	0	5.9476e-05	0	0	0	0	0
OTU_228	0	0	0	0	0.00276563	0	0	0.0029738	0	0	0.00226009	0	0	0	0.00496625	0	0	0.00987302	0	0.000267642	0	0	0	0.00208166	0	0	0	0.00166533	0	0	0.00217087	0	0	0	0	0.000832664	0	0	0	0	0.00220061	0	0	0.00154638	0	0	0	0	0
OTU_229	0	5.9476e-05	0	0	0	0	0	0	0	0	0	0	8.9214e-05	0.0104083	0	0	0	0	0	0	0.000178428	8.9214e-05	0.000178428	0	0	0	0	0	0	0	0	0	0	0	2.9738e-05	0	0	0	0.00627472	0	0	0	0	0	5.9476e-05	0	0	0	0
OTU_230	0	0	0	0	0.0014869	0	0	0.0023493	0	0	0.00169507	0	0	0	0	0	0	0	0	0.0059476	0	0	0	5.9476e-05	0	0	0	0.000327118	0	0	0.000118952	0	0	0	0	0.000475808	0	0	0	0	0	0	0	5.9476e-05	0	0	0	0	0
OTU_231	0	5.9476e-05	0.00847533	0	0	2.9738e-05	0	0	0	0	0	0	0	0.000208166	0	0	0	0	0	0	0	0	0.000208166	0	0	0	0	0	0	0	0	0	0	0	0	0	0	0	0	0	0	0	0	0	0	0	2.9738e-05	2.9738e-05	0
OTU_232	0	0	0	0	0	0	0	0	0	0	0	0	0	0	0	0	0	0	0	2.9738e-05	0	0	0	0	0	0	0	0	0	0	0.0104083	0	0	0	0	0	0	0	0	0	0	0	0	0	0	0	0	0	0
OTU_233	0.000951616	0.00413358	0	0	0	0	0.000208166	0	0	0	0	0	0.000267642	0	0	0	0	0	0.000118952	0	0.000327118	2.9738e-05	2.9738e-05	0	0	0	0	0	0	2.9738e-05	0	0	0	5.9476e-05	0	0	0	0	0.0233741	0	0	2.9738e-05	0	0	0.000118952	0	0	5.9476e-05	0
OTU_234	0.00139769	0.000356856	5.9476e-05	0.000327118	0	8.9214e-05	0.000118952	0	0	0	0	0	0.000416332	0.000178428	0	0	0.000208166	0	0	0	5.9476e-05	2.9738e-05	0.000505546	0	0	2.9738e-05	0.00014869	0	5.9476e-05	0	0	2.9738e-05	0.000118952	2.9738e-05	0.000535284	0	5.9476e-05	0	0	2.9738e-05	0	0	5.9476e-05	0	0	0	0	5.9476e-05	0.00014869
OTU_235	0	8.9214e-05	0.000118952	0	0	0	0	0	0	0	0	0	2.9738e-05	0.000208166	0	0	0	0	0	0	2.9738e-05	0	0.00014869	0	0	0	0	0	0	0	0	0	0	5.9476e-05	0	0	0	0	0	0	0	0	0	0	0	0	0	0.00014869	0
OTU_236	0.000416332	0.00101109	2.9738e-05	0.000327118	0	2.9738e-05	0.0100217	0	0	0.000237904	0	0	0.000118952	0.000208166	0	2.9738e-05	5.9476e-05	0	2.9738e-05	0	0.000327118	0	0.00014869	0	0	0	0.00014869	0	0	0.000832664	0	0	0	0	2.9738e-05	0	0	0	0.00014869	0.00044607	0	0	5.9476e-05	0	2.9738e-05	0	0	0	0.00029738
OTU_237	0	0	0	0	0	0	0	0	0	0	0	0	0	0	0	0	0	0	0	0.0137984	0	0	0	0	0	0	0	0	0	0	0.000267642	0	0	0	0	0	0	0	0	0	0	0	0	5.9476e-05	0	0	0	0	0
OTU_238	2.9738e-05	0.000118952	0	2.9738e-05	0	0	2.9738e-05	0	0	0	0	0	0.000267642	0.000267642	0	0	0	0	0	0	0	0	0.00808874	0	0	0	0.0027359	0	2.9738e-05	2.9738e-05	0	0	0	0	0	0	0	0	0	0	0	0	0	0	0	0	0	0	0
OTU_239	0	0	0	0	0.000386594	0	0	0.000773188	0	0	0.00648289	0	0	0	0.000832664	0	0	0.00413358	0	0.00734529	0	0	0	0.00315223	0	0	0	0.000416332	0	0	0.000208166	0	0	0	0	0.000713712	0	0	0	0	0.00202218	0	0	0.000208166	0	0	0	0	0
OTU_240	0	0	0	0	0	0	0	0	0	0	0	0	0	0	0	0	0	0	0	0	0	0	0	0	0	0	0	0	0	0	0	0	0	0	0	0	0	0	0	0	0	0	0	0	0	0	0	0	0
OTU_241	0	0.000505546	0.000416332	0	0	0	0	0	0	0	0	0	0.00136795	0.00154638	0	0	0	0	0	0	0.00014869	0	0.011241	0	0	0	0	0	0	0	0	0	2.9738e-05	5.9476e-05	0	0	0	0	8.9214e-05	0	0	0	0	0	0	0	0	0	0
OTU_242	0	0	0	0	0.000981354	0	0	0.001249	0	0	0.000802926	0	0	0	0	0	0	8.9214e-05	0	0.00261694	0	0	0	0.00228983	0	0	0	0.000386594	0	0	0.00258721	0	0	0	0	0.000356856	0	0	0	0	0.000802926	0	0	0.000118952	0	0	0	0	0
OTU_243	0	0	0	0	5.9476e-05	0	0	0.000208166	0	0	0.000237904	0	0	0	0	0	0	0.00303328	0	0.000178428	0	0	0	0.00166533	0	0	0	0.00059476	0	0	0.00318197	0	0	0	0	0.000208166	0	0	0	0	0.001249	0	0	0.000416332	0	0	0	0	0
OTU_244	0.00196271	0.000535284	0.000386594	0.000118952	0	0.000237904	0.000118952	0	2.9738e-05	2.9738e-05	0	0	0	0.000802926	0	5.9476e-05	0.000951616	0	0	0	2.9738e-05	0	0.000535284	0	0.00014869	0.000237904	2.9738e-05	0	5.9476e-05	8.9214e-05	0	0.00014869	0	2.9738e-05	2.9738e-05	0	8.9214e-05	0	2.9738e-05	5.9476e-05	0	0	5.9476e-05	0	0.000237904	0	0	0.000237904	5.9476e-05
OTU_245	0	0	0	0	0.00163559	0	0	0.00217087	0	0	0.00478782	0	0	0	0	0	0	5.9476e-05	0	0.00523389	0	0	0	0	0	0	0	0.00029738	0	0	8.9214e-05	0	0	0	0	0.000475808	0	0	0	0	0	0	0	0.000118952	0	0	0	0	0
OTU_246	0.00044607	0.00163559	8.9214e-05	0.000118952	0	0	0.000178428	0	2.9738e-05	2.9738e-05	0	0	0.000208166	0.000535284	0	2.9738e-05	0.000416332	0	0	0	8.9214e-05	0.000118952	0.00089214	0	0	0	0.000267642	0	0	0	0	2.9738e-05	0.000267642	0	0.000981354	0	0.000178428	0	5.9476e-05	5.9476e-05	0	0	2.9738e-05	0	0	0	0	2.9738e-05	0.00014869
OTU_247	0	0	0	0	0.000683974	0	0	0.00014869	0	0	0.0234336	0	0	0	0	0	0	0.00799952	0	0	0	0	0	0.00282511	0	0	0	0.00059476	0	0	0.00267642	0	0	0	0	0.000416332	0	0	0	0	0.00553127	0	0	0.00044607	0	0	0	0	0
OTU_248	0	0.00014869	2.9738e-05	0	0	0	0	0	0	0	0	0	0	8.9214e-05	0	0	0	0	0	0	0	0	0	0	0	0	0	0	0	0	0	0	0	0	0	0	0	0	0	0	0	0	0	0	0	0	0	0	0
OTU_249	0	0	0	0	0	0	0	0	0	0	0	0	0	0	0	0	0	0	0	5.9476e-05	0	0	0	0	0	0	0	0	0	0	0.011241	0	0	0	0	0	0	0	0	0	0	0	0	0	0	0	0	0	0
OTU_250	0	0	0	0	0	0	0	0	5.9476e-05	0	0	0.012371	0	0	0	0.000327118	0	0	2.9738e-05	0	0	0	0	0	2.9738e-05	5.9476e-05	0	0	0	2.9738e-05	0	8.9214e-05	2.9738e-05	0	0	0	2.9738e-05	2.9738e-05	0	0	0	2.9738e-05	0	0	0	0	0	0	0
OTU_251	0	0	0	0	0.00163559	0	0	0.00074345	0	0	0.00101109	0	0	0	0.00115978	0	0	0.00895114	0	0.000178428	0	0	0	0.00121926	0	0	0	0.000208166	0	0	0.000921878	0	0	0	0	0.000773188	0	0	0	0	0.000565022	0	0	0.000356856	0	0	0	0	0
OTU_252	2.9738e-05	5.9476e-05	8.9214e-05	5.9476e-05	0	0	2.9738e-05	0	0	8.9214e-05	0	0	0.000475808	0.00612603	0	0	0	0	0	0	0.00562048	0.000773188	0.000267642	0	0	0	2.9738e-05	0	0	0	0	2.9738e-05	0	0.000267642	2.9738e-05	0	0	0	0.000505546	8.9214e-05	0	0	0	0	8.9214e-05	0	0	0	5.9476e-05
OTU_253	0	0.0114789	8.9214e-05	5.9476e-05	0	0	0	0	0	0	0	0	0	5.9476e-05	0	0	0.000773188	0	5.9476e-05	0	0	0	2.9738e-05	0	0	0.000178428	0	0	0.00101109	0	0	2.9738e-05	5.9476e-05	0	0	0	5.9476e-05	2.9738e-05	0	0	0	0	0.000802926	0	0	0	0	0	0
OTU_254	0	0	0	0	0.000683974	0	0	0.00074345	0	0	0.00014869	0	0	0	0	0	0	0.000178428	0	0.000208166	0	0	0	0.000505546	0	0	0	0	0	0	0.00466887	0	0	0	0	0.000178428	0	0	0	0	0.000773188	0	0	0	0	0	0	0	0
OTU_255	0	0	0	0	0	0	0	0	0	0	0	0	0	0	0.000237904	0	0	0.000327118	0	0	0	0	0	5.9476e-05	0	0	0	0.000178428	0	0	0	0	0	0	0	2.9738e-05	0	0	0	0	8.9214e-05	0	0	0	0	0	0	0	0
OTU_256	0	0	0	0	0	0	0	0	0	0	0	0	0	0	0	0	0	0	0	0	0	0	0	0	0	0	0	0	0	0	0	0	0	0	0	0	0	0	0	0	0	0	0	0	0	0	0	0	0
OTU_257	0.00463913	0.00478782	0.000208166	0.000118952	0	0	0.00014869	0	0	5.9476e-05	0	0	0.000208166	0.00184376	0	0	0.00044607	0	0	0	0.000386594	5.9476e-05	0.000327118	0	0	0.000356856	0	0	0	0	0	0	0	5.9476e-05	8.9214e-05	0	0	0	0.00523389	5.9476e-05	0	0	0	0	5.9476e-05	0	0	0	0.00014869
OTU_258	0	0	0.0104678	0	0	0	0	0	0	0	0	0	0	2.9738e-05	0	0	0	0	0	0	0	0	0.000118952	0	0	0	0	0	0	0	0	0	0	0	0	0	0	0	0	0	0	0	0	0	0	0	0	0	0
OTU_259	0	0.000178428	5.9476e-05	0	0	0.00029738	0	0	0	0	0	0	0	8.9214e-05	0	0	0	0	0	0	0	0	0.000237904	0	0	0	0	0	0	0	0	0	0	0	0	0	0	0	0.000713712	0	0	0	0	0	0	0	0	0	0
OTU_260	0.000118952	0.000327118	0	0.000178428	0	5.9476e-05	5.9476e-05	0	5.9476e-05	2.9738e-05	0	0	0.000237904	0.000565022	0	2.9738e-05	0.000237904	0	0	0	0.000118952	0.00044607	0.000356856	0	0	2.9738e-05	0.000118952	0	0	2.9738e-05	0	2.9738e-05	0.000416332	0	0.000565022	0	8.9214e-05	0	5.9476e-05	0	0	2.9738e-05	2.9738e-05	0	8.9214e-05	5.9476e-05	0	5.9476e-05	0.000267642
OTU_261	0	0.000267642	0.000267642	0	0	0.000208166	0	0	0	0	0	0	0	0.000118952	0	0	0	0	0	0	0	0	0.000386594	0	0	0	0	0	0	0	0	0	0	0	0	0	0	0	0	0	0	0	0	0	0	0	0	0	0
OTU_262	0	0	0	0	0	0	0	0	0	0	0	0	0	0	0	0	0	0	0	0	0	0	0	0	0	0	0	0	0	0	0	0	0	0	0	0	0	0	0	0	0	0	0	0	0	0	0	0	0
OTU_263	0	0	0	0	0	0	0.000624498	0	5.9476e-05	5.9476e-05	0	0	0	0	0	2.9738e-05	5.9476e-05	0	5.9476e-05	0	0	0	0	0	0.000267642	2.9738e-05	0	0	2.9738e-05	0.00808874	0	0	0.000832664	0	0	0	2.9738e-05	2.9738e-05	0	0	0	2.9738e-05	0.000267642	0	0	0	0	0	2.9738e-05
OTU_264	0	0.000832664	0.00089214	0	0	0.00107057	0	0	0	0	0	0	0	0.000862402	0	0	0	0	0	0	8.9214e-05	0	0.00154638	0	0	0	0	0	0	0	0	2.9738e-05	0	2.9738e-05	0	0	0	0	2.9738e-05	0	0	0	0	0	2.9738e-05	0	0	0.00029738	0
OTU_265	0	0	0	0	0	0	0	0	0	2.9738e-05	0	0	0.000208166	0	0	0	0	0	0	0	0.00808874	0.000327118	0	0	0	0	0	0	0	0	0	0	0.000118952	0	0	0	0	0	0.00496625	0	0	0	0	0	0	5.9476e-05	0	0	0
OTU_266	8.9214e-05	0	0	0	0	0.000267642	0.000565022	0	0	0	0	0	0	0	0	0	0.000237904	0	0	0	0	0	0	0	0.000208166	0	0	0	0	2.9738e-05	0	0.00014869	0.00318197	2.9738e-05	5.9476e-05	0	0	0	0	2.9738e-05	0	0	0.000535284	0	0	0	5.9476e-05	8.9214e-05	5.9476e-05
OTU_267	0	0	0	0	0	0	0	0	0	0	0	0	0	2.9738e-05	0	0	0	0	0	0	0	0	5.9476e-05	0	0	0	0	0	0	0	0	0	0	0	0	0	0	0	0	0	0	0	0	0	0	0	0	0	0
OTU_268	0	0	0	0	0	0.0143635	0	0	0	0	0	0	0	0	0	0	0	0	0	0	0	0	0	0	0	0	0	0	0	0	0	0	0	0	0	0	0	0	0	0	0	0	0	0	0	0	0	0	0
OTU_269	0	0	0	0	0	0	0	0	0	0	0	0	0	0	0	0	0	0	0	0	0	0	0	0	0	0	0	0	0	0	0	0	0	0	0	0	0	0	0	0	0	0	0	0	0	0	0	0	0
OTU_270	0.000535284	0.00127873	0.000178428	0.000565022	0	0.000237904	0.00044607	0	0	0.00014869	0	0	0.00074345	0.00104083	0	2.9738e-05	0.000505546	0	0	0	0.00029738	0.000356856	0.00199245	0	0	2.9738e-05	0.000356856	0	5.9476e-05	2.9738e-05	0	2.9738e-05	5.9476e-05	0	0.00365778	0	0.00014869	0	0.000773188	0.000118952	0	2.9738e-05	0	0	0	0.000208166	2.9738e-05	0.000118952	0.000118952
OTU_271	0	0	0	0	0.000356856	0	0	0.0021114	0	0	0.00139769	0	0	0	0.000505546	0	0	5.9476e-05	0	0.00291432	0	0	0	2.9738e-05	0	0	0	0	0	0	0.000118952	0	0	0	0	0.00014869	0	0	0	0	0.000327118	0	0	0	0	0	0	0	0
OTU_272	2.9738e-05	0	0	8.9214e-05	0	0	0.000178428	0	0	0	0	0	0	0	0	0	0	0	0	0	0	0	0	0	0	0	0	0	5.9476e-05	0.00014869	0	0	0	0	0	0	0	0	0	0	0	0	0	0	0	5.9476e-05	0	0	0
OTU_273	5.9476e-05	0.000535284	0.000356856	2.9738e-05	0	5.9476e-05	2.9738e-05	0	0	0.000416332	0	0	0.000654236	0.000237904	0	0	0.000327118	0	5.9476e-05	0	0.00764267	0.00115978	0.000773188	0	0.000416332	2.9738e-05	0.00199245	0	2.9738e-05	0	0	2.9738e-05	0.000356856	5.9476e-05	0	0	0	0	0.00413358	2.9738e-05	0	0	0	0	0.000505546	8.9214e-05	0	0.00339013	5.9476e-05
OTU_274	0	0	0	0	0.000237904	0	0	0.000683974	0	0	0.000178428	0	0	0	0.000475808	0	0	0.0108544	0	8.9214e-05	0	0	0	0.00157611	0	0	0	0.000118952	0	0	8.9214e-05	0	0	0	0	0.000386594	0	0	0	0	0.000327118	0	0	0.000683974	0	0	0	0	0
OTU_275	2.9738e-05	8.9214e-05	0	0.00014869	0	0	2.9738e-05	0	0	0	0	0	0.000118952	0.000208166	0	0	0	0	0	0	0.000237904	0.000327118	5.9476e-05	0	0	0	8.9214e-05	0	0	5.9476e-05	0	2.9738e-05	2.9738e-05	0	0.000208166	0	5.9476e-05	0	0.00127873	0	0	0	0	0	0	2.9738e-05	0	0	0.00014869
OTU_276	0.000267642	0.000565022	0	0.000118952	0	2.9738e-05	0.000208166	0	0	0	0	0	5.9476e-05	0.00029738	0	0	0.000208166	0	0	0	0.00029738	8.9214e-05	0.00014869	0	0	2.9738e-05	8.9214e-05	0	0	0	0	0	0.000208166	2.9738e-05	0.00136795	0	5.9476e-05	0	5.9476e-05	2.9738e-05	0	0	0	0	0.00029738	5.9476e-05	2.9738e-05	2.9738e-05	0.000118952
OTU_277	0	0.000267642	0.000416332	0	0	0	0	0	0	0	0	0	2.9738e-05	0.000386594	0	0	8.9214e-05	0	0	0	8.9214e-05	0	0.000356856	0	0	0	0	0	0	0	0	0	0	0	0	0	0	0	0	0	0	0	0	0	0	0	0	0.000208166	0
OTU_278	0	8.9214e-05	0	0	0	5.9476e-05	0	0	0	0	0	0	0	2.9738e-05	0	0	0.000416332	0	0	0	0	0	0	0	0	0	0	0	0	0	0	8.9214e-05	0	0.0105867	0	0	0	0	0	0	0	0	0	0	2.9738e-05	0	0	0	0
OTU_279	0	0	0	0	0	0	0	0	0	0	0	0.000208166	0	0	0	0	5.9476e-05	0	0	0	0	0	8.9214e-05	0	0	0	0	0	0	0	0	0	0	0	0	0	0	0	0	0	0	0	0	0	0	0	0	0	0
OTU_280	0	0	0	0	0.00029738	0	0	0	0	0	0.000118952	0	0	0	0	0	0	0.00139769	0	8.9214e-05	0	0	0	0.000713712	0	0	0	0	0	0	0.00511494	0	0	0	0	0.000178428	0	0	0	0	0.00175454	0	0	0.000654236	0	0	0	0	0
OTU_281	0	5.9476e-05	0.000267642	0	0	0.00044607	0	0	0	0	0	0	0	0.000118952	0	0	0	0	0	0	0	0	0.000356856	0	0	0	0	0	0	0	0	0	0	0	0	0	0	0	0	0	0	0	0	0	0	0	0	0	0
OTU_282	0	0	0	0	0.00029738	0	0	2.9738e-05	0	0	0.00157611	0	0	0	0.00130847	0	0	0.00306301	0	0.00029738	0	0	0	0.00044607	0	0	0	0	0	0	0.00573944	0	0	0	0	0.000356856	0	0	0	0	0.000624498	0	0	0.000118952	0	0	0	0	0
OTU_283	0	0	0	0	0	0	0	0	0	0	0	0	0	0	0	0	0	0	0	0	0	0	0	0	0	0	0	0	0	0	0	0	0	0	0	0	0	0	0	0	0	0	0	0	0	0	0	0	0
OTU_284	0	0	0	0	0	0	0	0	2.9738e-05	0	0	0	0	0	0	0	0	0	0	0	0.00330092	2.9738e-05	5.9476e-05	0	0	0	0	0	0	2.9738e-05	0	2.9738e-05	5.9476e-05	0	0	0	0	0	0.00600708	0	0	0	0	0	0	2.9738e-05	0	0	0
OTU_285	0	0	0	0	0	0	0.000921878	0	0.000267642	0	0	0	8.9214e-05	0	0	5.9476e-05	0	0	8.9214e-05	0	2.9738e-05	5.9476e-05	0	0	0	8.9214e-05	0	0	5.9476e-05	0.0150474	0	0	0.000118952	2.9738e-05	0	0	8.9214e-05	5.9476e-05	0	0	0	5.9476e-05	0	0	0	0	0	0	0
OTU_286	0	0	0	0	0	0	0	0	0	0	0	0	0	0	0	0	0	0	0	0.00309275	0	0	0	0.000683974	0	0	0	0	0	0	0.00710738	0	0	0	0	2.9738e-05	0	0	0	0	0	0	0	8.9214e-05	0	0	0	0	0
OTU_287	0.00014869	0.000713712	0.000267642	0.000208166	0	5.9476e-05	0.00014869	0	0	2.9738e-05	0	2.9738e-05	0	0.000208166	0	0	5.9476e-05	0	0	0	0	0	0.000208166	0	0	0	5.9476e-05	0	0	2.9738e-05	0	2.9738e-05	5.9476e-05	0	0.00157611	0	2.9738e-05	0	0	8.9214e-05	0	0	5.9476e-05	0	0.000118952	0	0	5.9476e-05	0
OTU_288	0	0	0	0	0.0208166	0	0	0	0	0	0.00419306	0	0	0	0	0	0	2.9738e-05	0	0.000178428	0	0	0	5.9476e-05	0	0	0	0	0	0	0.000208166	0	0	0	0	0.000118952	0	0	0	0	0.000178428	0	0	0	0	0	0	0	0
OTU_289	0	0.00428227	5.9476e-05	0	0	0	5.9476e-05	0	0	0	0	0	8.9214e-05	0.0169209	0	0	0	0	0	0	5.9476e-05	0.000118952	8.9214e-05	0	0	0	0	0	0	0	0	0	0	8.9214e-05	0	0	0	0	0.00014869	0	0	0	0	0	0	0	0	0	0
OTU_290	0	0.000327118	0.000267642	0	0	0.000267642	0	0	0	0	0	0	0	0.000118952	0	0	0	0	0	0	0	0	0.000237904	0	0	0	0	0	0	0	0	0	0	0	0	0	0	0	0	0	0	0	0	0	0	0	0	0	0
OTU_291	0	0	0	0	0	0	0	0.00110031	0	0	0.00157611	0	0	0	0	0	0	0	0	0.00419306	0	0	0	0	0	0	0	0.000713712	0	0	8.9214e-05	0	0	0	0	0.00044607	0	0	0	0	0	0	0	0.000208166	0	0	0	0	0
OTU_292	0	0	0	0	0	0	0	0	0	0	0	0	2.9738e-05	0	0	0	0	0	0	0	0	0	0	0	0	0	0	0	0	0	0	0	0	0	0	0	0	0	0.00924852	0	0	0	0	0	0	0	0	0	0
OTU_293	0	0	0	0	0	0	0	0	0	0	0	0	8.9214e-05	0	0	0	0	0	0	0	0.000327118	2.9738e-05	2.9738e-05	0	0	0	0	0	0	0	0	0	0	0	0	0	0	0	0.00728581	0	0	0	0	0	0	0	0	0	0
OTU_294	0	2.9738e-05	0	0	0	0	0	0	0	0	0	0	0	0	0	0	0	0	0	0	5.9476e-05	0	0	0	0	0	0	0	0	0	0	0	0	5.9476e-05	0	0	0	0	0.0078211	0	0	0	0	0	2.9738e-05	0	0	0	0
OTU_295	0	0.00014869	0.000237904	0	0	0	0	0	0	0	0	0	0	0.000118952	0	0	0	0	0	0	2.9738e-05	0	0.000178428	0	0	0	0	0	0	0	0	0	0	0	0	0	0	0	0	0	0	0	0	0	0	0	0	0	0
OTU_296	0	0	0.00794005	0	0	2.9738e-05	0	0	0	0	0	0	0	2.9738e-05	0	0	0	0	0	0	0	0	5.9476e-05	0	0	0	0	0	0	0	0	0	0	0	0	0	0	0	0	0	0	0	0	0	0	0	0	0	0
OTU_297	0	0.00029738	0.00044607	0	0	0	0	0	0	0	0	0	0.00145716	0.00178428	0	0	0	0	0	0	0.000237904	0	0.0213816	0	0	0	0	0	0	0	0	0	0	0.000178428	0	0	0	0	5.9476e-05	0	0	0	0	0	0	0	0	0	0
OTU_298	0	0	0	0	0	0	0	0	0	0	0	0	0	0	0	0	0	0	0	0	0	0	0	0	0	0	0	0	0	0	0	0	0	0	0	0	0	0	0	0	0	0	0	0	0	0	0	0	0
OTU_299	0	0	0	0	0.0014869	0	0	2.9738e-05	0	0	0.00205192	0	0	0	0.000416332	0	0	0.0132632	0	0	0	0	0	0.0141256	0	0	0	0.000356856	0	0	0.000862402	0	0	0	0	0.00145716	0	0	0	0	0.00175454	0	0	0.000267642	0	0	0	0	0
OTU_300	0.000178428	0	0	0.0126387	0	0	8.9214e-05	0	0	5.9476e-05	0	0	0	0	0	0	0	0	0	0	0	0	0	0	0	0	5.9476e-05	0	0.000327118	2.9738e-05	0	0	0	0	2.9738e-05	0	0	0	0	5.9476e-05	0	0	0	0	0	0	0	0	5.9476e-05
OTU_301	0	0.00014869	5.9476e-05	0	0	0.000327118	0	0	0	0	0	0	5.9476e-05	0.000118952	0	0	0	0	0	0	0	0	0.00014869	0	0	0	0	0	0	0	0	0	0	0	0	0	0	0	0	0	0	0	0	0	0	0	0	0	0
OTU_302	0	0.00014869	0.000178428	0	0	0	0	0	0	0	0	0	0	0.00014869	0	0	0	0	0	0	0	0	0.00029738	0	0	0	0	0	0	0	0	0	0	0	0	0	0	0	0	0	0	0	0	0	0	0	0	0.000208166	0
OTU_303	0.00014869	0.00029738	0.000118952	0.000178428	0	0	0.000178428	0	0	0	0	0	0.000118952	8.9214e-05	0	0	0.000208166	0	0	0	2.9738e-05	2.9738e-05	5.9476e-05	0	0	2.9738e-05	2.9738e-05	0	2.9738e-05	2.9738e-05	0	5.9476e-05	0.000178428	0	0.00371725	0	2.9738e-05	0	8.9214e-05	8.9214e-05	0	0	0	0	2.9738e-05	0	0	0	5.9476e-05
OTU_304	0	0.00181402	0	0	0	0	8.9214e-05	0	0	0	0	0	0.000475808	0.000356856	0	0	0.000416332	0	0.000624498	0	0.000237904	5.9476e-05	5.9476e-05	0	0	0	0	0	0	0	0	0	0	0	2.9738e-05	0	0	0	0.0129658	0	0	0	0	0	2.9738e-05	0	2.9738e-05	0	0
OTU_305	0	5.9476e-05	0	0	0	0	0	0	0	0	0	0	0	0	0	0	0	0	0	0	0	0	2.9738e-05	0	0	0	0	0	0	0	0	0	0	0	0	0	0	0	0	0	0	0	0	0	0	0	0	0	0
OTU_306	0	0	0	0	0	5.9476e-05	0	0	0	0	0	0	0	0	0	0	0	0	0.00208166	0	0	0	0	0	0	0	0	0	0	0	0	2.9738e-05	0	0.00407411	0	0	0.000208166	0	0	0	0	0.000713712	0	0	0.00291432	0	0	0.00014869	0
OTU_307	0	0.000208166	0.000178428	0	0	0	0	0	0	0	0	0	0.000475808	0.000208166	0	0	0	0	0	0	0	0	0.00588813	0	0	0	0	0	0	0	0	0	0	0	0	0	0	0	0	0	0	0	0	0	0	0	0	0	0
OTU_308	0	0.00713712	5.9476e-05	0	0	5.9476e-05	0	0	0	0	0	0	0	0.000118952	0	0	0.00044607	0	0	0	0	0	0.000178428	0	0	0	0	0	0	0	0	2.9738e-05	0	0	0	0	0	0	0	0	0	0	0	0	0	0	0	0	0
OTU_309	0.000416332	0	0	0.00764267	0	0	0.000237904	0	0	0.00434175	0	0	0	0	0	0	0	0	0	0	0	0	0	0	0	0	0.00014869	0	0.000327118	0	0	0	0	0	0	0	0	0	2.9738e-05	0.00029738	0	0	0	0	0	0	0	0	0.000267642
OTU_310	0	2.9738e-05	0.00859428	0	0	0	0	0	0	0	0	0	0	0	0	0	0	0	0	0	5.9476e-05	0	8.9214e-05	0	0	0	0	0	0	0	0	0	0	2.9738e-05	0	0	0	0	0	0	0	0	0	0	0	0	0	0	0
OTU_311	0	0	0	0	5.9476e-05	0	0	0.00707765	0	0	0.00014869	0	0	0	2.9738e-05	0	0	0	0	8.9214e-05	0	0	0	8.9214e-05	0	0	0	0.000773188	0	0	5.9476e-05	0	0	0	0	2.9738e-05	0	0	0	0	0	0	0	0.000178428	0	0	0	0	0
OTU_312	0	0	0	0	0	2.9738e-05	0	0	0	0	0	0	0	0	0	0	0.000118952	0	0	0	0	0	0	0	0	0	0	0	0	0	0	0.00410385	0	2.9738e-05	0	0	0	0	0	0	0	0	0	0	2.9738e-05	0	0	0.00166533	0
OTU_313	0	0	2.9738e-05	0	0	2.9738e-05	0	0	0	0	0	0	0.00205192	2.9738e-05	0	0	0	0	0	0	0.00014869	0.000386594	0.00089214	0	0	0	0	0	0	2.9738e-05	0	0	5.9476e-05	0	0	0	0	0	0.00353882	0	0	0	0	0	0	5.9476e-05	0	0	0
OTU_314	0	0	0	0	0.000416332	0	0	0	0	0	0.00151664	0	0	0	0.000327118	0	0	0.00175454	0	0.000416332	0	0	0	0.00089214	0	0	0	0.000475808	0	0	0.00428227	0	0	0	0	0.00029738	0	0	0	0	0.0021114	0	0	2.9738e-05	0	0	0	0	0
OTU_315	0	5.9476e-05	0	0	0	0	0	0	0	0	0	0	0.000118952	0.00113004	0	0	0	0	0	0	0.00044607	5.9476e-05	0	0	0	0	0	0	0	0	0	0	0	0	0	0	0	0	0.00591786	0	0	0	0	0	0	0	0	2.9738e-05	0
OTU_316	0	0	0	0	0.000832664	0	0	0.000118952	0	0	0.00136795	0	0	0	0.000654236	0	0	0.00154638	0	0.00258721	0	0	0	0.000386594	0	0	0	0.000237904	0	0	0.00410385	0	0	0	0	0.00029738	0	0	0	0	0.00178428	0	0	0.000208166	0	0	0	0	0
OTU_317	0	2.9738e-05	0.000118952	0	0	0	0	0	0	0	0	0	0	2.9738e-05	0	0	0	0	2.9738e-05	0	0	0	0	0	0	0	0	0	0	0	0	0	0	0	0	0	0	0	0	0	0	0	0	0	0	0	0	0	0
OTU_318	0	0.00660184	5.9476e-05	0	0	0	0	0	0	0	0	0	0	8.9214e-05	0	0	0.000535284	0	0	0	0	0	0.000237904	0	0	0	0	0	0	0	0	0	0	0	0	0	0	0	0	0	0	0	0	0	0	0	0	0	0
OTU_319	0	0	0	0	0.00014869	0	0	0.00074345	0	0	0.000683974	0	0	0	0	0	0	0.00193297	0	0.00014869	0	0	0	0.000713712	0	0	0	0.00029738	0	0	0.00237904	0	0	0	0	5.9476e-05	0	0	0	0	0.00193297	0	0	0.00014869	0	0	0	0	0
OTU_320	0	0	0	0	0.000475808	0	0	0.000237904	0	0	0.00121926	0	0	0	0.00089214	0	0	0.00059476	0	2.9738e-05	0	0	0	0.000802926	0	0	0	0.000386594	0	0	0.000683974	0	0	0	0	0.00014869	0	0	0	0	0.0053231	0	0	0.00059476	0	0	0	0	0
OTU_321	0	0.000178428	0.000118952	0	0	0	0	0	0	0	0	0	0.000178428	5.9476e-05	0	0	0	0	0	0	0	0	0.0071966	0	0	0	0	0	0	0	0	0	0	0	0	0	0	0	0	0	0	0	0	0	0	0	0	0	0
OTU_322	2.9738e-05	0.000267642	0.000267642	0	0	5.9476e-05	0	0	2.9738e-05	0	0	0	0	8.9214e-05	0	0	0	0	0	0	5.9476e-05	0	0.000237904	0	0	0.000535284	0	0	0	0	0	0	0	0	0	0	0	0	0	0	0	0	0	0	0.000118952	0	0	0.000208166	0
OTU_323	0	0.00779136	2.9738e-05	0	0	0	0	0	0	0	0	0	0.00588813	0	0	0	0.00014869	0	0	0	8.9214e-05	5.9476e-05	0.000416332	0	0	0	0	0	0	0	0	0	0	0	0	0	0	0	8.9214e-05	0	0	0	0	0	0	0	0	0	0
OTU_324	0	5.9476e-05	0	0	0	0	0	0	0	0	0	0	8.9214e-05	8.9214e-05	0	0	0	0	0	0	0	0	0.00927826	0	0	0	0	0	0	0	0	0	0	0	0	0	0	0	0	0	0	0	0	0	0	0	0	0	0
OTU_325	8.9214e-05	0.00014869	0	0.00014869	0	0	0.000237904	0	8.9214e-05	2.9738e-05	0	2.9738e-05	0.00029738	2.9738e-05	0	0	0.000178428	0	0	0	0.000178428	5.9476e-05	0.000178428	0	0	2.9738e-05	0.000178428	0	0	2.9738e-05	0	0	0	0	0.00267642	0	2.9738e-05	0	2.9738e-05	0.000208166	0	0	0	0	0	8.9214e-05	0	0	8.9214e-05
OTU_326	0	0.00749398	2.9738e-05	0	0	0	0	0	0	0	0	0	0	5.9476e-05	0	0	0.000178428	0	0	0	0	0	0.000118952	0	0	0	0	0	0	0	0	0	0	0	0	0	0	0	0	0	0	0	0	0	0	0	0	0	0
OTU_327	0	0	0	0	0	0	0	0	0	0.000118952	0	0	0	0	0	0	0	0	0	0	0.011122	0	5.9476e-05	0	0	0	0	0	0	2.9738e-05	0	0	0.000178428	0	0	0	0	0	8.9214e-05	0	0	0	0	0	0	2.9738e-05	0	0	0
OTU_328	0	0	0	0	0.000773188	0	0	0	0	0	0.000237904	0	0	0	0.00014869	0	0	0.00044607	0	0.000565022	0	0	0	0.000208166	0	0	0	0.000267642	0	0	0.00413358	0	0	0	0	8.9214e-05	0	0	0	0	0.0014869	0	0	8.9214e-05	0	0	0	0	0
OTU_329	0	0.000178428	0	0	0	0	0	0	0	2.9738e-05	0	0.000118952	0.00029738	0	0	0	5.9476e-05	0	0	0	0.00428227	0	0	0	0	0	0	0	0	0	0	2.9738e-05	0.000208166	0	0	0	0	0	0.00466887	0	0	0	0	0	5.9476e-05	5.9476e-05	0	0	0
OTU_330	0	0	0	0	0	0	0	2.9738e-05	0	0	0	0	0	0	0	0	0	0.000654236	0	0	0	0	0	0.000118952	0	0	0	5.9476e-05	0	0	0	0	0	0	0	2.9738e-05	0	0	0	0	0.00921878	0	0	0	0	0	0	0	0
OTU_331	0	0.000327118	0.000327118	0	0	8.9214e-05	0	0	0	0	0	0	0.000475808	0.000565022	0	0	0	0	0	0	5.9476e-05	0	0.00223035	0	0	0	0	0	0	0	0	0	0	0	0	0	0	0	0	0	0	0	0	0	2.9738e-05	0	0	0.000267642	0
OTU_332	0	0	0	0	0.00089214	0	0	0.000208166	0	0	0	0	0	0	2.9738e-05	0	0	0	0	8.9214e-05	0	0	0	0.000327118	0	0	0	0.00014869	0	0	0.00237904	0	0	0	0	8.9214e-05	0	0	0	0	0.000683974	0	0	0.000713712	0	0	0	0	0
OTU_333	0	0.000267642	0	0	0	5.9476e-05	0	0	0	0	0	0	0	2.9738e-05	0	0	0.00779136	0	0	0	0	0	5.9476e-05	0	0	0	0	0	0	0	0	0	0	0	0	0	0	0	0	0	0	0	0	0	0	0.000118952	0	0	8.9214e-05
OTU_334	5.9476e-05	0.00014869	0	0	0	2.9738e-05	2.9738e-05	0	0	8.9214e-05	0	8.9214e-05	2.9738e-05	2.9738e-05	0	0	0.00237904	0	0.000208166	0	0.00431201	0	0	0	5.9476e-05	5.9476e-05	0.000327118	0	8.9214e-05	8.9214e-05	0	2.9738e-05	0.000118952	0	0	0	0	0	0.000178428	2.9738e-05	0	8.9214e-05	0	0	0	0	0	0.000981354	5.9476e-05
OTU_335	0	0.000118952	0.000118952	0	0	0	0	0	0	0	0	0	0.000237904	2.9738e-05	0	0	0	0	0	0	0	0	0.00722634	0	0	0	0	0	0	0	0	0	0	0	0	0	0	0	0	0	0	0	0	0	0	0	0	0	0
OTU_336	0	0	0	0	0.000118952	0	0	0	0	0	0	0	0	0	2.9738e-05	0	0	0.000208166	0	0	0	0	0	0.000327118	0	0	0	0	0	0	0.000118952	0	0	0	0	0	0	0	0	0	8.9214e-05	0	0	0	0	0	0	0	0
OTU_337	0	8.9214e-05	0.000327118	0	0	0	0	0	0	0	0	0	0.000624498	0.00014869	0	0	0	0	0	0	0	0	0.0053231	0	0	0	0	0	0	0	0	0	0	0	0	0	0	0	0	0	0	0	0	0	0	0	0	0	0
OTU_338	0	0	0	0	0	0	0	0	0	0	0	0	0	2.9738e-05	0	0	0	0	0	0	0	0	0	0	8.9214e-05	0	0	0	0	0	0	0	0	0	0	0	0	0	0	5.9476e-05	0	0	0	0	0	0	0	0	0
OTU_339	0	0.000237904	0.000267642	0	0	0	0	0	0	0	0	0	0.00175454	0.00113004	0	0	2.9738e-05	0	2.9738e-05	0	0.000535284	0.00029738	0.00074345	0	0	8.9214e-05	0	0	0	2.9738e-05	0	2.9738e-05	0	5.9476e-05	0	0	0	0	0.00579891	0	0	0.000208166	0	0	2.9738e-05	0	0	5.9476e-05	0
OTU_340	0	0	0	0	0.000208166	0	0	0.000237904	0	0	0.00104083	0	0	0	0.000356856	0	0	0.00205192	0	5.9476e-05	0	0	0	0.00059476	0	0	0	5.9476e-05	0	0	0.00166533	0	0	0	0	0.000208166	0	0	0	0	0.00279537	0	0	0	0	0	0	0	0
OTU_341	0	0	0	0	0	0	0	0.00252773	0	0	0.00113004	0	0	0	0	0	0	8.9214e-05	0	0.00231956	0	0	0	0	0	0	0	0.00014869	0	0	2.9738e-05	0	0	0	0	0.000118952	0	0	0	0	0	0	0	0.00014869	0	0	0	0	0
OTU_342	0	0.0032117	0.00130847	0	0	5.9476e-05	0	0	0	0	0	0	0	0.00573944	0	0	0.000356856	0	0	0	2.9738e-05	0	0	0	0	0	0	0	0	0	0	0	0	0	0	0	0	0	0	0	0	0	0	0	0	0	0	8.9214e-05	0
OTU_343	0	8.9214e-05	0	0	0	5.9476e-05	0	0	0	0	0	0	0	0	0	0	0	0	0	0	0	0	8.9214e-05	0	0	0	0	0	0	0	0	0	0	0	0	0	0	0	0	0	0	0	0	0	0	0	0	5.9476e-05	0
OTU_344	0	0.000178428	8.9214e-05	0	0	0	0	0	0	0	0	0.000118952	0.000356856	8.9214e-05	0	0	0	0	0	0	0	0	0.00573944	0	0	0	0	0	5.9476e-05	0	0	0	0	0	0	0	0	0	0	0	0	0	0	0	0	0	0	0	0
OTU_345	0	5.9476e-05	0	0	0	0	0	0	0	0	0	0	0	0	0	0	0.00808874	0	0	0	0	0	0	0	0	0	0	0	0	0	0	0	0	0	0	0	0	0	0	0	0	0	0	0	0	0	0	0.00291432	0
OTU_346	0	8.9214e-05	0	0	0	0	0	0	0	0	0	0	0	5.9476e-05	0	0	0	0	0	0	0	0	0	0	0	0	0	0	0	0	0	0	0	0	0	0	0	0	0	0	0	0	0	0	2.9738e-05	0	0	0	0
OTU_347	0	0	0	0	0.000208166	0	0	0	0	0	0.00107057	0	0	0	0	0	0	0.000237904	0	8.9214e-05	0	0	0	0.000237904	0	0	0	8.9214e-05	0	0	0.00380647	0	0	0	0	0	0	0	0	0	0.000505546	0	0	0	0	0	0	0	0
OTU_348	0	0	0	0	0	0	0	0	0	0	0	0	0	0	0	0	0	0	0	0	0	0	0	0	0	0	0	0	0	0	0	0	0	0	0	0	0	0	0	0	0	0	0	0	0	0	0	0	0
OTU_349	0	0.0103191	0.00624498	0	0	2.9738e-05	0	0	0	0	0	0	0	2.9738e-05	0	0	0.000237904	0	0	0	0	0	0.000118952	0	0	0	0	0	0	0	0	0	0	0	0	0	0	0	0	0	0	0	0	0	0	0	0	0	0
OTU_350	0	0.00752372	0	0	0	5.9476e-05	0	0	0	0	0	0	5.9476e-05	2.9738e-05	0	0	0.000237904	0	0	0	0.000208166	0.000802926	0.000118952	0	0	0	0	0	2.9738e-05	0	0	0	0	2.9738e-05	0	0	0	0	0.000118952	0	0	0	0	0	0.00029738	0	0	0	0
OTU_351	0	0	0	0	0.000862402	0	0	0.00130847	0	0	0.000921878	0	0	0	0.000356856	0	0	0.000624498	0	0.00279537	0	0	0	0.00014869	0	0	0	0.00014869	0	0	0.00044607	0	0	0	0	0.000208166	0	0	0	0	0.000267642	0	0	5.9476e-05	0	0	0	0	0
OTU_352	0	0	0	0	0	0	0	0	0	0	0	0	8.9214e-05	2.9738e-05	0	0	0	0	0	0	0.000356856	2.9738e-05	0	0	0	0	0	0	0	0	0	0	0	0	0	0	0	0	0.0053231	0	0	0	0	0	0	0	0	0	0
OTU_353	0	0	0	0	0.00029738	0	0	0.000356856	0	0	0.00074345	0	0	0	0.000178428	0	0	0.00151664	0	0.000416332	0	0	0	0.00014869	0	0	0	0	0	0	0.0014869	0	0	0	0	8.9214e-05	0	0	0	0	0.00202218	0	0	8.9214e-05	0	0	0	0	0
OTU_354	0	0	0	0	0	0	0	0	0	0	0	0	2.9738e-05	0	0	0	0	0	5.9476e-05	0	0	0.00324144	0	0	0	0	0	0	0	0	0	0	0	0	0	0	0	0.0023493	2.9738e-05	0	0	0	0	0	0	0	0	0	0
OTU_355	5.9476e-05	0.00460939	5.9476e-05	0	0	0	0	0	8.9214e-05	0	0	0	0	0.00044607	0	0.00014869	0.000386594	0	0.00089214	0	0	0	8.9214e-05	0	0.00014869	2.9738e-05	0	0	8.9214e-05	0.000208166	0	0	0.000118952	0	0	0	5.9476e-05	0	0	2.9738e-05	0	2.9738e-05	0	0	0	2.9738e-05	0	0	0
OTU_356	0	0	0	5.9476e-05	0	5.9476e-05	0	0	0.000327118	0	0	0	5.9476e-05	0	0	0.00014869	0	0	0.0042228	0	5.9476e-05	0	0	0	0	0.00014869	0	0	0.000267642	0.000237904	0	2.9738e-05	0.000118952	0	0	0	8.9214e-05	2.9738e-05	5.9476e-05	0	0	0	0	0	0	0	0	0	5.9476e-05
OTU_357	0	0	0	0	2.9738e-05	0	0	0.00130847	0	0	0.00169507	0	0	0	0	0	0	0.000832664	0	0.00169507	0	0	0	0.000505546	0	0	0	5.9476e-05	0	0	8.9214e-05	0	0	0	0	0.000356856	0	0	0	0	8.9214e-05	0	0	8.9214e-05	0	0	0	0	0
OTU_358	0	0.000208166	2.9738e-05	0	0	0	0	0	0	0	0	0	0.000178428	0	0	0	0	0	0	0	0	0	0.00651262	0	0	0	0	0	0	0	0	0	0	0	0	0	0	0	0	0	0	0	0	0	0	0	0	0	0
OTU_359	0	0.00014869	0.000267642	0	0	0	0	0	0	0	0	0	0.00059476	0.000208166	0	0	0	0	0	0	0	0	0.00487703	0	0	0	0	0	0	0	0	0	0	0	0	0	0	0	0	0	0	0	0	0	0	0	0	0	0
OTU_360	0	0	0	0	5.9476e-05	0	0	0	0	0	0.001249	0	0	0	0.000416332	0	0	0.00463913	0	5.9476e-05	0	0	0	0.00178428	0	0	0	0.000178428	0	0	0.00214114	0	0	0	0	0.000208166	0	0	0	0	0.00193297	0	0	0.000237904	0	0	0	0	0
OTU_361	0	0.000178428	0.00457965	0	0	0	0	0	0	0	0	0	0.000327118	0.000237904	0	0	0	0	5.9476e-05	0	0	0	0.00523389	0	0.00014869	0	5.9476e-05	0	0	2.9738e-05	0	0	0	0	0	0	0	0	0	0	0	0	0	0	0	0	0	0	0
OTU_362	0	0	0	0	0	0	0	0	0	0	0	0	8.9214e-05	0	0	0	0	0	0	0	0	2.9738e-05	0	0	0	0	0	0	0	0	0	0	0	0	0	0	0	0	0.00666131	0	0	0	0	0	0	0	0	0	0
OTU_363	0	0	0	0	0.00029738	0	0	0.00104083	0	0	0.000178428	0	0	0	0	0	0	0.00101109	0	0.000654236	0	0	0	0.000356856	0	0	0	0.00089214	0	0	0.00636393	0	0	0	0	8.9214e-05	0	0	0	0	0.000832664	0	0	5.9476e-05	0	0	0	0	0
OTU_364	0	0	0	0	0.000208166	0	0	0.00160585	0	0	0.00240878	0	0	0	0.000327118	0	0	0.000237904	0	0.00362804	0	0	0	0.00044607	0	0	0	0.000654236	0	0	0.000178428	0	0	0	0	0.000416332	0	0	0	0	0.000624498	0	0	0.000118952	0	0	0	0	0
OTU_365	0	2.9738e-05	0	5.9476e-05	0	0	0	0	0	0	0	0	0	0.000178428	0	0	0.000237904	0	0	0	2.9738e-05	0	2.9738e-05	0	0	0	8.9214e-05	0	0	2.9738e-05	0	2.9738e-05	0	0	0.00014869	0	0	0	0	0	0	0	5.9476e-05	0	0	0	0	0	2.9738e-05
OTU_366	0	0	0	0	0.000565022	0	0	0	0	0	0.000237904	0	0	0	2.9738e-05	0	0	0.000118952	0	0	0	0	0	0.000713712	0	0	0	5.9476e-05	0	0	0	0	0	0	0	8.9214e-05	0	0	0	0	0.000118952	0	0	5.9476e-05	0	0	0	0	0
OTU_367	0	0	0	0	0	0	0	5.9476e-05	0	0	8.9214e-05	0	0	0	0.00499599	0	0	0.000118952	0	0	0	0	0	0	0	0	0	0	0	0	0	0	0	0	0	0	0	0	0	0	0	0	0	0	0	0	0	0	0
OTU_368	0	0.000118952	0.00496625	0	0	0	0	0	0	0	0	0.00044607	0.00371725	0.000118952	0	0	0	0	0	0	0.000267642	0	0.00145716	0	2.9738e-05	0	2.9738e-05	0	0	0	0	2.9738e-05	0	0	0	0	0	0	0.000237904	0	0	0	0	0	0	2.9738e-05	0	5.9476e-05	0
OTU_369	0	2.9738e-05	0.00526363	0	0	0	0	0	0	0	0	0	0	5.9476e-05	0	0	0	0	0	0	0	0	5.9476e-05	0	0	0	0	0	0	0	0	0	0	0	0	0	0	0	0	0	0	0	0	0	0	0	0	0	0
OTU_370	0	0.00014869	0.000118952	0	0	0	0	0	0	0	0	0	0	0.000267642	0	0	0	0	0	0	0	0	0.000208166	0	0	0	0	0	0	0	0	0	0	0	0	0	0	0	0	0	0	0	0	0	0	0	0	0.00014869	0
OTU_371	0	0	0	0	0	0	0	0	0	0	0	0	8.9214e-05	0	0	0	0	0	0	0	0	2.9738e-05	0	0	0	0	0	0	0	0	0	0	0	0	0	0	0	0	0.0057097	0	0	0	0	0	0	0	0	0	0
OTU_372	0	0	0	0	0	0	0	0	0	0	0	0	0	0	0	0	0	0	0	0	0	0	0	0	0	0	0	0	0	0	0.0050852	0	0	0	0	0	0	0	0	0	0	0	0	0	0	0	0	0	0
OTU_373	0	0	0	0	0	0	0	0	0	0	0	0	0	0	0.000178428	0	0	0	0	5.9476e-05	0	0	0	0	0	0	0	0	0	0	0.00579891	0	0	0	0	0	0	0	0	0	0	0	0	0	0	0	0	0	0
OTU_374	0	0	0	0	0	0	0	0	0	0	0	0	0	0	0	0	0	0	0	0	0	0	0	0	0	0	0	0	0	0	0	0	0	0	0	0	0	0	0	0	0	0	0	0	0	0	0	0	0
OTU_375	0	0.000178428	0.000237904	0	0	0	0	0	0	0	0	0	0.000565022	5.9476e-05	0	0	0	0	0	0	0	0	0.00886193	0	0	0	0	0	0	0	0	0	0	0	0.000178428	0	0	0	0	0	0	0	0	0	0	0	0	0	0
OTU_376	2.9738e-05	0.00877271	5.9476e-05	0	0	0	0	0	0	0	0	8.9214e-05	0	0.000208166	0	0	0.000713712	0	0	0	0	0	0.00029738	0	0	0	0	0	0	0	0	2.9738e-05	0	0	0	0	2.9738e-05	0	2.9738e-05	0	0	0	0	0	0	0	0	0	0
OTU_377	0	0	0	0	0	0	0	0	0	0	0	0	0	0	0	0	0	0.00014869	0	0	0	0	0	0	0	0	0	5.9476e-05	0	0	0	0	0	0	0	0	0	0	0	0	0.00767241	0	0	0	0	0	0	0	0
OTU_378	0	0	0	0	0.00029738	0	0	0.000535284	0	0	0.000654236	0	0	0	0	0	0	0	0	0.00118952	0	0	0	0	0	0	0	0.000237904	0	0	2.9738e-05	0	0	0	0	8.9214e-05	0	0	0	0	0	0	0	0	0	0	0	0	0
OTU_379	0	0	0	0	0	0	0	0	0	0	0	0	0	0	0	0	0	0	0	0	0	0	0	0	0	0	0	0	0	0	2.9738e-05	0	0	0	0	0	0	0	0	0	0	0	0	0.0105273	0	0	0	0	0
OTU_380	0	0.00014869	0.000118952	0	0	0	0	0	0	0	0	0	0.000475808	8.9214e-05	0	0	0	0	0	0	0	0	0.00469861	0	0	0	0	0	0	0	0	0	0	0	0	0	0	0	2.9738e-05	0	0	0	0	0	0	0	0	0	0
OTU_381	0	0	0	0	0	0	0	0	0	0	0	0	0	0	0	0	0	0	0	0	0	0	0	0	0	0	0	0	0	0	0	0	0	0	0	0	0	0	0	0	0	0	0	0	0	0	0	0	0
OTU_382	0	0	0	0	0	0	0	0	0	0	0	0	0	0	0	0	0	0	0	0	0	0	0	0	0	0	0	0	0	0	2.9738e-05	0	0	0	0	0	0	0	0	0	0	0	0	0	0	0	0	0	0
OTU_383	0.00133821	0	0	0	0	0	0	0	0.00029738	0	0	0	0	0	0	0.000118952	0	0	0.000178428	0	0	0	0	0	0	0.00205192	0	0	0.00029738	0.000327118	0	0	5.9476e-05	0	0	0	5.9476e-05	2.9738e-05	0	0	0	0	0	0	0	0	0	0	2.9738e-05
OTU_384	0	0	0	0	0.000535284	0	0	0.00115978	0	0	0.000475808	0	0	0	2.9738e-05	0	0	0.00044607	0	0.00142742	0	0	0	0.000118952	0	0	0	0	0	0	0.000416332	0	0	0	0	5.9476e-05	0	0	0	0	0.000178428	0	0	2.9738e-05	0	0	0	0	0
OTU_385	0	0	0	0	0	0	0	0	0	0	0	0	0	0	0	0	0	0	0	0	0	0	0	0	0	0	0	0	0	0	0	0	0	0	0	0	0	0	0	0	0.00737503	0	0	0	0	0	0	0	0
OTU_386	0	8.9214e-05	8.9214e-05	0	0	0.000118952	0.000118952	0	0	0	0	0	0.00428227	5.9476e-05	0	0	0	0	0	0	0.000386594	2.9738e-05	0.00130847	0	0	0	0	0	0	2.9738e-05	0	5.9476e-05	0	0	2.9738e-05	0	0	0	0.000178428	0	0	0	0	0	0	0	0	0	2.9738e-05
OTU_387	0	0	0	0	0	0	0	0	0	0	0	0	0.00567996	0	0	0	0	0	0	0	5.9476e-05	0	0.000356856	0	0	0	0	0	0	0	0	0	0	0	0	0	0	0	8.9214e-05	0	0	0	0	0	0	0	0	0	0
OTU_388	0	0	0	0	0.000208166	0	0	0.000981354	0	0	0.00101109	0	0	0	2.9738e-05	0	0	0.000773188	0	0.000921878	0	0	0	0.000535284	0	0	0	5.9476e-05	0	0	0.00371725	0	0	0	0	5.9476e-05	0	0	0	0	0.000237904	0	0	0.000862402	0	0	0	0	0
OTU_389	0	0.000118952	0.000178428	0	0	0	0	0	0	0	0	0.00014869	0.000267642	2.9738e-05	0	0	0	0	0	0	0	0	0.00496625	0	2.9738e-05	0	0	0	0	5.9476e-05	0	0	0	0	0	0	0	0	0	0	0	0	0	0	0	0	0	0	0
OTU_390	0	0	5.9476e-05	0	0	0	0	0	0	0	0	0	2.9738e-05	0	0	0	0	0	0	0	0	0	2.9738e-05	0	0	0	0	0	0	0	0	0	0	0	0	0	0	0	0.00695869	0	0	0	0	0	0	0	0	0	0
OTU_391	0	0.00014869	0.00029738	0	0	0	0	0	0	0	0	0	0	5.9476e-05	0	0	0	0	0	0	0	0	0.000208166	0	0	0	0	0	0	0	0	0	0	0	0	0	0	0	0	0	0	0	0	0	0	0	0	0.000208166	0
OTU_392	0	0	0	0	0	0	0	0	0	0	0	0	0	0	0	0	0	0.00101109	0	0	0	0	0	0.000118952	0	0	0	2.9738e-05	0	0	0.00014869	0	0	0	0	8.9214e-05	0	0	0	0	0.000208166	0	0	2.9738e-05	0	0	0	0	0
OTU_393	0	0	0	0	0	0	0	0.00636393	0	0	0	0	0	0	0.00356856	0	0	8.9214e-05	0	2.9738e-05	0	0	0	0	0	0	0	2.9738e-05	0	0	0	0	0	0	0	0	0	0	0	0	0	0	0	0	0	0	0	0	0
OTU_394	0	0.00014869	8.9214e-05	0	0	0	0	0	0	0	0	0	0.000237904	0	0	0	0	0	0	0	0	0	0.00565022	0	0	0	0	0	0	0	0	0	0	0	0	0	0	0	0	0	0	8.9214e-05	0	0	0	0	0	0	0
OTU_395	0	0.000267642	0.000208166	2.9738e-05	0	0	0	0	0	0	0	0	0.000624498	5.9476e-05	0	0	0	0	0	0	2.9738e-05	0.000208166	0.00288459	0	0	0	0	0	0	0	0	0	0	0	0	0	0	0	2.9738e-05	0	0	0	0	0	0	0	0	0	0
OTU_396	0	5.9476e-05	5.9476e-05	8.9214e-05	0	0	2.9738e-05	0	0	0	0	0	0	0.00999197	0	0	0	0	0	0	0	0	5.9476e-05	0	0	0	0.0017248	0	0	0	0	0	0	0	0	0	0	0	0	2.9738e-05	0	0	0	0	0	0	0	0	0
OTU_397	0	0	0	0	2.9738e-05	0	0	0.00127873	0	0	0.000951616	0	0	0	0	0	0	5.9476e-05	0	0.00104083	0	0	0	0	0	0	0	0.000118952	0	0	0	0	0	0	0	0.00044607	0	0	0	0	0	0	0	5.9476e-05	0	0	0	0	0
OTU_398	0	0.000178428	0.000208166	0	0	0.000475808	0	0	0	0	0	0	0	0.000237904	0	0	0	0	0	0	0	0	0.000267642	0	0	0	0	0	0	0	0	0	0	0	0	0	0	0	0	0	0	0	0	0	0	0	0	0	0
OTU_399	0	0	0	0	0	0	0	0	0	0	0	0	0.000208166	0	0	0	0	0	0	0	0.000208166	5.9476e-05	0	0	0	0	0	0	0	0	0	0	0	0	0	0	0	0	0.00014869	0	0	0	0	0	0	0	0	0	0
OTU_400	0.00475808	0.000178428	0	5.9476e-05	0	0	5.9476e-05	0	0	0.000118952	0	0.000178428	0	8.9214e-05	0	0	0	0	0	0	0	0	2.9738e-05	0	0	5.9476e-05	5.9476e-05	0	0	0	0	0	0	0	0	0	0	0	0	2.9738e-05	0	0	0	0	0.000832664	2.9738e-05	0	0	0.000118952
OTU_401	0	0	0	0	0.00107057	0	0	0.000654236	0	0	0.000178428	0	0	0	0.000178428	0	0	0.000832664	0	0.000267642	0	0	0	0.000237904	0	0	0	0.000386594	0	0	0.00169507	0	0	0	0	8.9214e-05	0	0	0	0	8.9214e-05	0	0	0.000505546	0	0	0	0	0
OTU_402	0	0	0	0	0	0	0	0	0	0	0	0	0	0	0	0	0	0	0	2.9738e-05	0	0	0	0	0	0	0	0	0	0	0	0	0	0	0	0	0	0	0	0	0	0	0	0.00615577	0	0	0	0	0
OTU_403	0.000118952	5.9476e-05	5.9476e-05	0.00306301	0	0	2.9738e-05	0	0	2.9738e-05	0	0	0.000178428	0.00142742	0	0	0.000118952	0	0.000118952	0	0.000683974	0.000505546	2.9738e-05	0	0	2.9738e-05	8.9214e-05	0	0.000118952	2.9738e-05	0	0	0	0.000208166	0	0	0	5.9476e-05	0.00826717	2.9738e-05	0	0	0	0	0	0	0	0	8.9214e-05
OTU_404	0	0	0	0	5.9476e-05	0	0	0.000683974	0	0	0.00115978	0	0	0	2.9738e-05	0	0	0.000178428	0	0.00121926	0	0	0	5.9476e-05	0	0	0	0.00029738	0	0	0	0	0	0	0	0.000118952	0	0	0	0	0.000118952	0	0	5.9476e-05	0	0	0	0	0
OTU_405	0	0	0	0	0	0	0	0	0	0	0	0	0	0	0	0	0	0	0	0	0	0	0	0	0	0	0	0	0	0	0	0	0	0	0	0	0	0	0	0	0	0	0	0	0	0	0	0	0
OTU_406	2.9738e-05	2.9738e-05	2.9738e-05	0.000118952	0	0.000356856	0.00196271	0	0.000118952	8.9214e-05	0	0	0	0.00014869	0	5.9476e-05	0	0	0.00166533	0	0	0	0	0	0.00145716	8.9214e-05	8.9214e-05	0	8.9214e-05	0.00044607	0	0.000178428	0.000118952	0.00163559	0	0	2.9738e-05	0	0	5.9476e-05	0	5.9476e-05	8.9214e-05	0	0.000773188	0	0	0	5.9476e-05
OTU_407	0	0	0	0	0	0	0	0	0	0	0	0	0	0	0	0	0	0	0	0	0	0	0	0	0	0	0	0	0	0	0	0	0	0	0	0	0	0	0	0	0	0	0	0	0	0	0	0	0
OTU_408	0	0	0	0	0	0	0	0	0	0	0	0	0	0	0	0	0	0	0	5.9476e-05	0	0	0	0	0	0	0	0	0	0	0.00478782	0	0	0	0	0	0	0	0	0	0	0	0	2.9738e-05	0	0	0	0	0
OTU_409	0	0	0	0	0	0	0	0	0	0	0	0	0	0	0	0	0.000208166	0	0	0	0	0	0	0	0	0	0	0	0	0	0	0	0	0	2.9738e-05	0	2.9738e-05	0	0	0	0	0	0.00089214	0	2.9738e-05	0	0	0	0
OTU_410	0	0	0	0	0.00029738	0	0	0.000118952	0	0	0.000624498	0	0	0	0.000267642	0	0	0.000118952	0	0.000118952	0	0	0	0.000267642	0	0	0	0.000267642	0	0	0.00356856	0	0	0	0	0.00014869	0	0	0	0	0.000475808	0	0	0.000565022	0	0	0	0	0
OTU_411	0	2.9738e-05	0	0	0	0	0	0	0	0	0	0	0.00014869	0	0	0	0	0	0	0	0	0	0.0063342	0	0	0	0	0	0	0	0	0	0	0	0	0	0	0	0	0	0	0	0	0	0	0	0	0	0
OTU_412	0	0	0	0	0	0	0	0	0	0	0	0	0	0	0	0	0	0	0	0	0	0	0	0	0	0	0	0	0	0	0	0	0	0	0	0	0	0	0	0	0	0	0	0	0	0	0	0	0
OTU_413	0	0	0	0	0	0	0	0	0	0	0	0	0	0	0	0	0	0	0	0	0	0	0	0	0	0	0	0	0	0	0	0	0	0	0	0	0	0	0	0	0	0	0	0	0	0	0	0	0
OTU_414	0	0	0	0	0	0	0	0	0	0	0	0	0	0	0	0	0	0	0	0	2.9738e-05	0	0	0	0	0	0	0	0	0	0	0	0	0	0	0	0	0	0.00481756	0	0	0	0	0	0	0	0	0	0
OTU_415	0	0	0	0	0.00136795	0	0	0.00107057	0	0	0.000624498	0	0	0	0.000624498	0	0	0.0014869	0	0	0	0	0	0.00130847	0	0	0	2.9738e-05	0	0	0.000356856	0	0	0	0	5.9476e-05	0	0	0	0	0.000416332	0	0	0	0	0	0	0	0
OTU_416	5.9476e-05	5.9476e-05	0	0	0	0	0	0	0	0	0	0	0	0	0	2.9738e-05	0	0	0	0	0.000178428	0	0	0	0	0	0	0	2.9738e-05	0	0	0	0.000475808	0	0	0	0.000237904	0	2.9738e-05	0	0	0	0	0	0	0	0	2.9738e-05	8.9214e-05
OTU_417	0	0	0	0	0	0	0	0	0	0	0.000327118	0	0	0	0.000178428	0	0	0.00469861	0	0.000118952	0	0	0	0.00044607	0	0	0	5.9476e-05	0	0	0.000713712	0	0	0	0	0.000713712	0	0	0	0	0.000565022	0	0	5.9476e-05	0	0	0	0	0
OTU_418	0	2.9738e-05	0	0	0	0	0	0	0	0	0	0	0	0	0	0	0.00324144	0	0	0	0	0	0	0	0	0	0	0	0	0	0	5.9476e-05	0	0	0	0	0	0	0	0	0	0	0	0	2.9738e-05	0	0	0.00365778	0
OTU_419	0	0	0	0	0	0	0	0.000118952	0	0	8.9214e-05	0	0	0	0	0	0	0.00276563	0	0	0	0	0	0.00449044	0	0	0	0.000118952	0	0	0	0	0	0	0	0.000208166	0	0	0	0	0.00121926	0	0	0	0	0	0	0	0
OTU_420	0	0.000178428	0.0035983	0	0	0	0	0	0	0	0	0	0	0	0	0	0	0	0	0	0	0	0.00014869	0	0	0	0	0	0	0	0	0	0	0	0	0	0	0	0	0	0	0	0	0	0	0	0	0	0
OTU_421	0	0	0	0	0.000713712	0	0	0.000356856	0	0	0.000327118	0	0	0	0.0017248	0	0	0.00237904	0	2.9738e-05	0	0	0	0.000356856	0	0	0	0.000267642	0	0	0.000683974	0	0	0	0	5.9476e-05	0	0	0	0	0.00029738	0	0	0	0	0	0	0	0
OTU_422	0	0	0	0	0	0	0	0	0	0	2.9738e-05	0	0	0	0	0	0	0	0	0	0	0	0	0.000981354	0	0	0	0.00538258	0	0	0	0	0	0	0	0	0	0	0	0	0	0	0	2.9738e-05	0	0	0	0	0
OTU_423	0	0	0	0	0.000267642	0	0	0.00130847	0	0	0.00315223	0	0	0	0	0	0	0	0	0.0100514	0	0	0	0	0	0	0	0.000327118	0	0	8.9214e-05	0	0	0	0	0.000416332	0	0	0	0	0	0	0	0.000178428	0	0	0	0	0
OTU_424	0	0	5.9476e-05	0	0	0	0	0	0	0	0	0	0.00579891	0	0	0	0	0	0	0	0.000654236	0.000118952	0.00157611	0	0	0	0	0	0	0	0	0	0	0	0	0	0	0	0.000178428	0	0	0	0	0	0	0	0	0	0
OTU_425	0	0	0	0	0	0	0	0	0	8.9214e-05	0	0	0.000208166	0	0	0	0	0	0	0	0.00428227	0	0	0	0	0	0	0	0	0	0	0	0.000118952	0	0	0	0	0	0.00202218	0	0	0	0	0	2.9738e-05	0	0	0	0
OTU_426	0	0	0	0	0.00029738	0	0	0.000237904	0	0	0.00118952	0	0	0	0	0	0	0.00252773	0	0.000178428	0	0	0	0.000237904	0	0	0	0.000624498	0	0	0.00228983	0	0	0	0	2.9738e-05	0	0	0	0	0.000624498	0	0	5.9476e-05	0	0	0	0	0
OTU_427	0	8.9214e-05	0.00270616	0	0	0	0	0	0	0	0	0	0	0	0	0	0.00395516	0	0	0	0	0	0	0	0	0	0	0	0	0	0	0	0	0	0	0	0	0	0	0	0	0	0	0	0	0	0	0	0
OTU_428	0	0	0	0	0.000356856	0	0	8.9214e-05	0	0	0.00187349	0	0	0	0	0	0	0.000386594	0	0.00425254	0	0	0	0	0	0	0	8.9214e-05	0	0	0.00059476	0	0	0	0	0.000327118	0	0	0	0	2.9738e-05	0	0	0.000118952	0	0	0	0	0
OTU_429	0	0	0	0	0	0	0	5.9476e-05	0	0	0.000356856	0	0	0	5.9476e-05	0	0	0.00341987	0	0	0	0	0	0.00127873	0	0	0	5.9476e-05	0	0	0.000356856	0	0	0	0	0.00089214	0	0	0	0	0.000327118	0	0	8.9214e-05	0	0	0	0	0
OTU_430	0	0	0	0	0	0	0	0	8.9214e-05	0	0	0	0	0	0	0	0	0	8.9214e-05	0	0	0	0	0	0	5.9476e-05	0	0	5.9476e-05	2.9738e-05	0	0	2.9738e-05	0	0	0	0	0.00344961	0	0	0	0	0	0	0	0	0	0	0
OTU_431	0	0	0	0	0	0	0	0	0	0	0	0	0	0	0	0	0	0	0	0	0	0	0	0	0	0	0	0	0	0	0.00419306	0	0	0	0	0	0	0	0	0	0	0	0	2.9738e-05	0	0	0	0	0
OTU_432	0	0.000178428	0.000118952	0	0	0	0	0	0	0	0	0	0.000475808	0.00014869	0	0	0	0	0	0	0	2.9738e-05	0.00428227	0	0	0	0	0	0	0	0	2.9738e-05	0	0	0	0	0	0	0	0	0	0	0	0	0	0	0	0	0
OTU_433	0	0.0121628	8.9214e-05	0	0	5.9476e-05	0	0	0	0	0	0	0	8.9214e-05	0	0	0.00029738	0	0	0	2.9738e-05	0	0.000237904	0	0	0	0	0	0	0	0	0	0	0	0	0	0	0	0	0	0	0	0	0	0	0	0	0	0
OTU_434	0	0	0	0	0	0	5.9476e-05	0	0	0	0	0	0	0	0	0	0	0	0	0	0	0	0	0	0	0	0	0	2.9738e-05	5.9476e-05	0	0	0	0	0.000386594	0	0	0	0	2.9738e-05	0	0	0	0	0.000118952	0	0	0	0
OTU_435	0	0	0	0	0	0	0	0	0	0	0	0	8.9214e-05	0	0	0	0	0	0	0	0.00535284	0	0	0	0	0	0	0	0	0	0	0	5.9476e-05	0	0	0	0	0	0.000118952	0	0	8.9214e-05	0	0	0	0	0	0	0
OTU_436	0	0.00630446	5.9476e-05	0	0	0	0	0	0	0	0	0	0	0	0	0	5.9476e-05	0	0	0	0	0	2.9738e-05	0	0	0	0	0	0	0	0	0	0	0	0	0	0	0	0	0	0	0	0	0	0	0	0	0	0
OTU_437	0	0.000267642	0.00933773	0	0	0	0	0	5.9476e-05	0	0	0	0	0.000237904	0	0	0	0	0	0	0	0	0.000267642	0	0	0	5.9476e-05	0	0	0	0	0	0	0	0	0	0	0	0	0	0	0	0	0	0	0	0	0	0
OTU_438	0	0	0	0	0	0	0	0	0	0	0	0	0	0	0	0	0	0	0	5.9476e-05	0	0	0	0	0	0	0	0	0	0	0.00419306	0	0	0	0	0	0	0	0	0	0	0	0	2.9738e-05	0	0	0	0	0
OTU_439	0	0.000327118	0.000386594	0	0	0	0	0	0	0	0	0	0.000475808	0.000773188	0	0	0	0	0	0	0	0	0.00404437	0	0	0	0	0	0	0	0	0	0	0	0	0	0	0	0	0	0	0	0	0	0	0	0	0	0
OTU_440	0.000862402	0.00127873	0	0.000475808	0	5.9476e-05	2.9738e-05	0	2.9738e-05	0.000356856	0	0	2.9738e-05	0.00014869	0	5.9476e-05	0.00014869	0	0	0	0	0	0.00014869	0	0	8.9214e-05	5.9476e-05	0	0.00014869	2.9738e-05	0	0	0.000713712	0	0	0	0	8.9214e-05	0.000178428	2.9738e-05	0	0	0	0	0.00014869	0	0	8.9214e-05	5.9476e-05
OTU_441	0	0	0	0	0	0	0	0	0	0	0	0	0	0	0	0	0	0	0	0	5.9476e-05	0	0	0	0	0	0	0	0	0	0	0	0	0	0	0	0	0	0.00431201	0	0	0	0	0	0	0	0	0	0
OTU_442	0	0	0	0	0	0	0	0	0	0	0	0	0.00440123	0	0	0	0	0	0	0	8.9214e-05	2.9738e-05	0.00074345	0	0	0	0	0	0	0	0	0.00029738	0	0	0	0	0	0	0	0	0	0	0	0	0	0	0	0	0
OTU_443	0	0	0	0	0	0	0	0	0	0	0	0	0	0	0	0	0	0.000237904	0	0	0	0	0	0.00184376	0	0	0	0	0	0	0	0	0	0	0	0	0	0	0	0	0	0	0	0	0	0	0	0	0
OTU_444	0	0	0	0	0	0	0	0	0	0	0	0	0	0	0	0	0	0	0	0	0	0	0	0	0	0	0	0	0	0	0	0	0	0	0	0	0	0	0	0	0	0	0	0	0	0	0	0	0
OTU_445	0	0	0	0	0.00029738	0	0	0.000327118	0	0	0.0274184	0	0	0	0.000773188	0	0	0.0103786	0	0.000267642	0	0	0	0.00309275	0	0	0	0.000416332	0	0	0.00386594	0	0	0	0	0.000386594	0	0	0	0	0.00276563	0	0	0.000178428	0	0	0	0	0
OTU_446	0	0	0	0	0.00014869	0	0	2.9738e-05	0	0	0.000535284	0	0	0	0	0	0	0.00118952	0	0.00279537	0	0	0	0.00267642	0	0	0	8.9214e-05	0	0	2.9738e-05	0	0	0	0	0.000178428	0	0	0	0	5.9476e-05	0	0	0	0	0	0	0	0
OTU_447	0	0	0	0	0	0	0	2.9738e-05	0	0	0.00169507	0	0	0	0	0	0	0	0	0.00252773	0	0	0	0	0	0	0	0	0	0	5.9476e-05	0	0	0	0	0.000118952	0	0	0	0	0	0	0	5.9476e-05	0	0	0	0	0
OTU_448	0	0	0	0	0.000208166	0	0	0	0	0	0.00499599	0	0	0	0.000356856	0	0	0	0	2.9738e-05	0	0	0	0	0	0	0	0	0	0	0.00014869	0	0	0	0	2.9738e-05	0	0	0	0	0	0	0	0.00127873	0	0	0	0	0
OTU_449	0.000208166	0	0	0	0	0	0	0	0	0	0	0	0	0	0	0	0.00014869	0	8.9214e-05	0	2.9738e-05	0	0	0	0	0.00160585	0	0	5.9476e-05	2.9738e-05	0	0	2.9738e-05	0	0	0	0	0	0	0	0	0	0	0	0	0	0	0.00226009	0
OTU_450	0	0	0	0	0	0	0	0	0	0	0	0	0.00544206	0	0	0	0	0	0	0	0	0	0.000416332	0	0	0	0	0	0	0	0	0	0	0	0	0	0	0	0.000118952	0	0	0	0	0	0	0	0	0	0
OTU_451	0	0	0	0	0	0	0	2.9738e-05	0	0	0.00214114	0	0	0	0	0	0	0	0	0.00169507	0	0	0	0	0	0	0	0.00014869	0	0	0	0	0	0	0	0.000178428	0	0	0	0	0	0	0	0	0	0	0	0	0
OTU_452	0	0	0	0	0.000267642	0	0	0.00014869	0	0	0.00127873	0	0	0	0.000535284	0	0	0.00202218	0	0	0	0	0	0.000475808	0	0	0	0.000208166	0	0	0.00243852	0	0	0	0	2.9738e-05	0	0	0	0	0.000713712	0	0	8.9214e-05	0	0	0	0	0
OTU_453	0	2.9738e-05	2.9738e-05	0	0	0	0	0	0	0	0	0	0	5.9476e-05	0	0	0	0	0	0	0	5.9476e-05	8.9214e-05	0	0	0	0	0	0	0	0	0	0	0	0	0	0	0	0	0	0	0	0	0	0	0	0	0	0
OTU_454	0	0	0	0	0.00127873	0	0	2.9738e-05	0	0	5.9476e-05	0	0	0	0.000713712	0	0	0	0	0	0	0	0	0.000118952	0	0	0	0	0	0	0.0014869	0	0	0	0	0	0	0	0	0	0.00074345	0	0	2.9738e-05	0	0	0	0	0
OTU_455	0	0.000118952	5.9476e-05	0	0	0	0	0	0	0	0	0	0.000178428	2.9738e-05	0	0	0	0	0	0	0	0	0.00466887	0	0	0	0	0	0	0	0	0	0	0	0	0	0	0	0	0	0	0	0	0	0	0	0	0	0
OTU_456	0	2.9738e-05	0.000118952	0	0	0.000208166	0	0	0	0	0	0	0	5.9476e-05	0	0	0	0	0	0	0	0	0.000178428	0	0	0	0	0	0	0	0	0	0	0	0	0	0	0	0	0	0	0	0	0	0	0	0	0	0
OTU_457	0	2.9738e-05	0	0	0	2.9738e-05	0	0	0	0	0	0	0	0	0	0	5.9476e-05	0	0	0	0	0	0	0	0	0	0	0	0	0	0	0	0	0	0	0	0	0	0	0	0	0	0	0	0	0	0	0	0
OTU_458	0	0	0	0	0	0	0	0	0	0	0	0	0	0	0	0	0	0	0	8.9214e-05	0	0	0	0	0	0	0	0	0	0	8.9214e-05	0	0	0	0	0	0	0	0	0	2.9738e-05	0	0	0.0032117	0	0	0	0	0
OTU_459	0	0	0	0	0.00059476	0	0	0.000802926	0	0	0.00110031	0	0	0	0	0	0	0.000565022	0	0.00166533	0	0	0	0.00196271	0	0	0	0	0	0	0	0	0	0	0	5.9476e-05	0	0	0	0	0	0	0	2.9738e-05	0	0	0	0	0
OTU_460	0	5.9476e-05	0	0	0	0	0	0	0	0	0	0	0	2.9738e-05	0	0	0	0	0	0	0	0	0.00014869	0	0	0	0	0	0	0	0	0	0	0	2.9738e-05	0	0	0	0	0	0	0	0	0	0	0	0	0	0
OTU_461	0	0	0	0	0	0	0	0	0	0	0	0	0	0	0	0	5.9476e-05	0	0	0	0	0	0	0	0	0	0	0	0	0	0	0	0	0	0.000386594	0	0	0	0	0	0	0	0	0	0	0	0	0.00469861	0
OTU_462	0	0	0	0	0	0	0	0	0	0	0.00469861	0	0	0	0.00014869	0	0	2.9738e-05	0	0	0	0	0	0	0	0	0	0	0	0	0.00133821	0	0	0	0	0	0	0	0	0	0	0	0	0	0	0	0	0	0
OTU_463	0	0	0	0	0.000208166	0	0	0.000505546	0	0	0.00190323	0	0	0	0	0	0	2.9738e-05	0	0.00270616	0	0	0	0.000118952	0	0	0	0	0	0	2.9738e-05	0	0	0	0	0.000327118	0	0	0	0	0	0	0	2.9738e-05	0	0	0	0	0
OTU_464	0	0.000118952	0.000118952	0	0	0.00029738	0	0	0	0	0	0	5.9476e-05	8.9214e-05	0	2.9738e-05	0	0	2.9738e-05	0	0.00205192	0	0.00029738	0	0	2.9738e-05	0	0	2.9738e-05	0	0	0	0	2.9738e-05	0	0	5.9476e-05	0	0.00044607	0	0	0	0	0	0.000416332	0	0	0	0
OTU_465	0	0	0	0	0.00029738	0	0	0.00014869	0	0	0.000237904	0	0	0	0	0	0	0.00029738	0	2.9738e-05	0	0	0	0.000118952	0	0	0	0	0	0	0.00267642	0	0	0	0	5.9476e-05	0	0	0	0	0.000654236	0	0	2.9738e-05	0	0	0	0	0
OTU_466	0	0.000118952	0.00306301	0	0	2.9738e-05	0	0	0	0	0	0	0.000356856	0.000713712	0	0	0	0	0	0	0	0	0.00267642	0	0	0	0	0	0	0	0	0	0	0	0	0	0	0	2.9738e-05	0	0	0	0	0	0	0	0	0	0
OTU_467	0	0	0	0	2.9738e-05	0	0	0.00309275	0	0	0.00074345	0	0	0	0.000951616	0	0	0.000118952	0	0.000416332	0	0	0	0	0	0	0	8.9214e-05	0	0	0.00151664	0	0	0	0	2.9738e-05	0	0	0	0	0	0	0	0	0	0	0	0	0
OTU_468	0	0	0	0	0	0	0	0	0	0	0	0	2.9738e-05	0	0	0	0	0	0	0	0	0	0	0	0	0	0	0	0	0	0	0	0	0	0	0	0	0	0.00407411	0	0	0	0	0	0	0	0	0	0
OTU_469	0	0	0	0	0	0	0	0	0	0	0	0	0.00918904	0	0	0	0	0	0	0	2.9738e-05	2.9738e-05	0.000475808	0	0	0	0	0	0	0	0	0	0	0	0	0	0	0	0	0	0	0	0	0	0	0	0	0	0
OTU_470	0	0	0	0	0.00059476	0	0	0	0	0	5.9476e-05	0	0	0	0.00014869	0	0	0	0	0.00779136	0	0	0	0	0	0	0	0	0	0	0.000386594	0	0	0	0	0	0	0	0	0	5.9476e-05	0	0	0.000178428	0	0	0	0	0
OTU_471	0	0.000118952	0.00318197	0	0	0	0	0	0	0	0	0	0	5.9476e-05	0	0	0	0	0	0	0	0	0.000118952	0	0	0	0	0	0	0	0	0	0	0	0	0	0	0	0	0	0	0	0	0	0	0	0	0	0
OTU_472	0	0	0	0	0	0	0	0	0	0	0	0	5.9476e-05	0	0	0	0	0	0	0	0	0	0	0	0	0	0	0	0	0	0	0	0	0	0	0	0	0	2.9738e-05	0	0	0	0	0	0	0	0	0	0
OTU_473	0	0	0	0	0	0	0	0.0021114	0	0	0.000475808	0	0	0	0	0	0	2.9738e-05	0	5.9476e-05	0	0	0	0	0	0	0	0	0	0	2.9738e-05	0	0	0	0	0.000178428	0	0	0	0	0	0	0	2.9738e-05	0	0	0	0	0
OTU_474	0	0	0	0	0.00107057	0	0	0.000237904	0	0	0.000178428	0	0	0	0.000713712	0	0	0.001249	0	0.000237904	0	0	0	0.000327118	0	0	0	5.9476e-05	0	0	0.00089214	0	0	0	0	5.9476e-05	0	0	0	0	0.00178428	0	0	0.000356856	0	0	0	0	0
OTU_475	2.9738e-05	2.9738e-05	0	0	0	0	8.9214e-05	0	0	0	0	0	0	0.00014869	0	0	0	0	2.9738e-05	0	5.9476e-05	0	2.9738e-05	0	0	0	2.9738e-05	0	0	0	0	0	0.000475808	0	0.00014869	0	5.9476e-05	0	0	0	0	0	0	0	0	5.9476e-05	0	0	5.9476e-05
OTU_476	0	0	0	0	0	0	0	0	0	0	0	0	0	0	0	0	0	0	0	0	0	0	0	0	0	0	0	0	0	0	0	0	0	0	0	0	0	0	0	0	0	0	0	0	0	0	0	0	0
OTU_477	0.000713712	0.019865	0.00169507	0	0	5.9476e-05	5.9476e-05	0	0.000208166	0	0	0	0.000118952	0.000416332	0	0.000267642	0.00336039	0	0.00115978	0	0.000237904	5.9476e-05	0.000921878	0	0.000356856	0.000862402	5.9476e-05	0	0.000178428	0.000208166	0	0.000118952	8.9214e-05	0.000267642	0	0	0	0	0.000118952	0	0	0	0	0	5.9476e-05	0	0	0	0
OTU_478	8.9214e-05	5.9476e-05	5.9476e-05	0	0	0	0.000178428	0	0	2.9738e-05	0	0	0	2.9738e-05	0	0	2.9738e-05	0	0	0	0	2.9738e-05	0	0	0	0	0	0	0	0	0	0	5.9476e-05	2.9738e-05	0.000416332	0	0.00014869	0	0.000118952	0	0	0	0	0	0	2.9738e-05	0	0	8.9214e-05
OTU_479	0	2.9738e-05	0	0	0	5.9476e-05	0	0	0	0	0	0	0	5.9476e-05	0	0	0	0	0	0	0	0	8.9214e-05	0	0	0	0	0	0	0	0	0	0	0	0	0	0	0	0	0	0	0	0	0	2.9738e-05	0	0	0	0
OTU_480	2.9738e-05	0	0	0	0	0	2.9738e-05	0	0	0	0	0	0	2.9738e-05	0	0	0	0	0	0	2.9738e-05	0	5.9476e-05	0	0	0	0	0	0	0	0	0	0	0	0.000118952	0	0	0	0.000118952	0	0	0	5.9476e-05	0	0	2.9738e-05	0	0	2.9738e-05
OTU_481	0	5.9476e-05	5.9476e-05	0	0	0	0	0	0	0	0	0	0.000267642	8.9214e-05	0	0	0	0	0	0	0	0	0.00362804	0	0	0	0	0	0	0	0	0	0	0	0	0	0	0	0	0	0	0	0	0	0	0	0	0	0
OTU_482	0	0	0	0	0	0	0	0	0	0	0	0	0	0	0.000386594	0	0	0	0	2.9738e-05	0	0	0	0.00160585	0	0	0	0	0	0	0	0	0	0	0	2.9738e-05	0	0	0	0	0.000832664	0	0	2.9738e-05	0	0	0	0	0
OTU_483	0	8.9214e-05	0.000118952	2.9738e-05	0	2.9738e-05	0	0	0	0	0	0	0.000327118	0.00014869	0	0	0	0	0	0	0	0	0.00339013	0	0	0	0	0	0	0	0	2.9738e-05	0	8.9214e-05	0.000356856	0	0	0	0	0	0	0	0	0	0.000327118	0	0	5.9476e-05	0
OTU_484	0	0	0	0	0	8.9214e-05	0	0	0	0	0	0	0.000237904	0	0	0	0	0	0	0	0.00365778	2.9738e-05	0	0	0	0	0	0	0	0	0	0	0	0	0	0	0	0	0.000118952	0	0	0	0	0	0	0	0	0	0
OTU_485	0	0	0	0	0	0	0	0	0	0	0	0	2.9738e-05	0	0	0	0	0	0	0	2.9738e-05	0	0	0	0	0	0	0	0	0	0	0	0	0	0	0	0	0	0.00449044	0	0	0	0	0	0	0	0	0	0
OTU_486	0	5.9476e-05	8.9214e-05	0	0	0	0	0	0	0	0	0	0	0.00514468	0	0	0	0	0	0	0	0	0.000118952	0	0	0	0	0	0	0	0	0	0	0	0	0	0	0	0	0	0	0	0	0	5.9476e-05	0	0	0	0
OTU_487	0	0	0	0	0	0	0	0	0	0	0.00127873	0	0	0	0	0	0	0.00163559	0	8.9214e-05	0	0	0	0.000267642	0	0	0	0	0	0	0.00110031	0	0	0	0	0.000118952	0	0	0	0	0.000951616	0	0	0	0	0	0	0	0
OTU_488	0	0.0032117	8.9214e-05	0	0	0	0	0	0	0	0	0	0	2.9738e-05	0	0	0.000237904	0	0	0	2.9738e-05	0	0.000178428	0	0	0	0	0	0	0	0	0	0	0	0	0	0	0	0	0	0	5.9476e-05	0	0	0	0	0	0	0
OTU_489	0	2.9738e-05	0	0	0	0.000208166	0	0	0	0	0	0	0	0	0	0	0	0	0	0	0	0	0	0	0	0	0	0	0	0	0	0.00014869	0	5.9476e-05	0	0	0	0	0	0	0	0	0	0	0.00267642	0	0	0	0
OTU_490	0	0	0	0	0.00014869	0	0	0.000356856	0	0	0.000118952	0	0	0	0.00014869	0	0	0.00181402	0	2.9738e-05	0	0	0	0.000624498	0	0	0	0.000208166	0	0	0.000386594	0	0	0	0	0.000327118	0	0	0	0	0.000624498	0	0	8.9214e-05	0	0	0	0	0
OTU_491	0	0.000178428	0.000118952	0	0	0	0	0	0	0	0	0	0.000267642	0.000386594	0	0	0	0	0	0	0	0	0.00261694	0	0	0	0	0	0	0	0	0	0	2.9738e-05	0	0	0	0	0	0	0	0	0	0	0	0	0	0	0
OTU_492	0	5.9476e-05	0	0	0	0	0	0	0	0	0	0	0.000237904	5.9476e-05	0	0	0	0	8.9214e-05	0	0	0	0.00434175	0	0	0	0	0	0	0	0	0	2.9738e-05	0	0	0	0	0	0	0	0	0	0	0	0	0	0	0	0
OTU_493	0	0.00029738	0.00014869	0	0	0	0	0	0	0	0	0	0	0.000118952	0	0	0	0	0	0	0	0	8.9214e-05	0	0	0	0	0	0	0	0	0	5.9476e-05	0	0	0	0	0	0	0	0	0	0	0	0	0	0	2.9738e-05	0
OTU_494	0	2.9738e-05	5.9476e-05	0	0	0	0	0	0	0	0	0	0.00014869	0	0	0	0	0	0	0	0	0	0.0038362	0	0	0	0	0	0	0	0	0	0	0	0	0	5.9476e-05	0	0	0	0	0	0	0	0	0	0	0	0
OTU_495	8.9214e-05	8.9214e-05	0	8.9214e-05	0	8.9214e-05	0	0	0	0	0	0	0.000386594	2.9738e-05	0	0	0	0	0	0	0.000118952	5.9476e-05	0.000475808	0	0	2.9738e-05	0	0	0	0	0	2.9738e-05	0.000118952	0	0.000832664	0	0	0	0.00014869	0	0	0	0	0	2.9738e-05	8.9214e-05	0	0	2.9738e-05
OTU_496	0	0	0	0	0	0	0	0	0	0	0	0	0	0	0	0	0	0	0	0	0	0	0	0	0	0	0	0	0	0	0	0	0	0	0	0	0	0	0	0	0	0	0	0	0	0	0	0	0
OTU_497	0	0	0	0	0	0	0	0	0	0	0	0	0	0	0	0	0	0	0	2.9738e-05	0	0	0	0	0	0	0	0	0	0	0	0	0	0	0	0	0	0	0	0	0	0	0	0.00368751	0	0	0	0	0
OTU_498	0	0	0	0	5.9476e-05	0	0	0	0	0	0	0	0	0	0.00327118	0	0	0	0	0	0	0	0	0	0	0	0	0	0	0	0	0	0	0	0	0	0	0	0	0	0	0	0	0	0	0	0	0	0
OTU_499	0	0	0	0	0.00029738	0	0	2.9738e-05	0	0	0	0	0	0	0.000118952	0	0	5.9476e-05	0	2.9738e-05	0	0	0	0.000416332	0	0	0	0.000118952	0	0	0.00127873	0	0	0	0	0.00014869	0	0	0	0	0.000802926	0	0	5.9476e-05	0	0	0	0	0
OTU_500	0	0.000178428	8.9214e-05	0	0	0.000327118	0	0	0	0	0	0	0	0.000267642	0	0	0	0	0	0	0	0	0.00029738	0	0	0	0	0	0	0	0	0	0	0	0	0	0	0	0	0	0	0	0	0	0	0	0	0	0
OTU_501	0	0	0	0	0.000386594	0	0	0	0	0	0.000535284	0	0	0	0.000416332	0	0	0.00217087	0	5.9476e-05	0	0	0	0.000237904	0	0	0	8.9214e-05	0	0	0.000981354	0	0	0	0	0.000178428	0	0	0	0	0.000505546	0	0	0.000386594	0	0	0	0	0
OTU_502	0	8.9214e-05	2.9738e-05	0	0	2.9738e-05	0	0	0	0	0	0	0.000178428	0.00014869	0	0	0.000386594	0	0	0	0	0	0.00237904	0	0	0	0	0	0	0	0	2.9738e-05	0	2.9738e-05	0	0	0	0	2.9738e-05	0	0	0	0	0	0	0	0	8.9214e-05	0
OTU_503	0	0	0	0	0	0	0	0	0	0	0	0	2.9738e-05	0	0	0	0	0	0	0	0	0	0	0	0	0	0	0	0	0	0	0	0	0	0	0	0	0	0.00454992	0	0	0	0	0	0	0	0	0	0
OTU_504	0	0	0	0	0	0	0	0	0	0	0	0	2.9738e-05	0	0	0	0	0	0	0	0	0	5.9476e-05	0	0	0	0	0	0	0	0	0	0	0	0	0	0	0	0	0	0	0	0	0	0	0	0	0	0
OTU_505	0	0	0	0	0	0	0	0	0	0	0	0	0	0	0	0	0	0	0	0	0	0	0	0	0	0	0	0	0	0	0.00347935	0	0	0	0	0	0	0	0	0	0	0	0	0	0	0	0	0	0
OTU_506	0	0	0	0	0	0	0	0	0	0	0.000862402	0	0	0	0	0	0	0	0	0.00246825	0	0	0	0	0	0	0	0	0	0	2.9738e-05	0	0	0	0	2.9738e-05	0	0	0	0	0	0	0	5.9476e-05	0	0	0	0	0
OTU_507	0	2.9738e-05	2.9738e-05	0	0	0	0	0	0	0	0	0	0	0	0	0	0	0	0	0	0	0	2.9738e-05	0	0	0	0	0	0	0	0	0	0	0	0	0	8.9214e-05	0	0	0	0	0	0	0	5.9476e-05	0	0	0	0
OTU_508	2.9738e-05	0	0	0	0	5.9476e-05	2.9738e-05	0	5.9476e-05	0	0	0	0	0	0	2.9738e-05	0	0	0.00059476	0	0	0	0	0	0.00089214	8.9214e-05	0	0	5.9476e-05	8.9214e-05	0	0	0.00014869	0	0	0	0	0	0	0	0	0	0	0	2.9738e-05	0	0	0	0
OTU_509	0	0	0	0	0	0.000118952	0	0	0	0	0	0	0.000118952	0	0	0	0	0	0	0	0.000416332	2.9738e-05	0	0	0	0	0	0	0	0	0	0	0	0	0	0	0	0	0.000208166	0	0	0	0	0	0	0	0	0	0
OTU_510	8.9214e-05	0	0	8.9214e-05	0	5.9476e-05	0.00014869	0	0	5.9476e-05	0	0	5.9476e-05	0	0	0	5.9476e-05	0	0	0	2.9738e-05	0.000178428	5.9476e-05	0	0	0	8.9214e-05	0	5.9476e-05	5.9476e-05	0	0	0	2.9738e-05	0.0014869	0	2.9738e-05	0	5.9476e-05	5.9476e-05	0	0	0	0	0	5.9476e-05	0	0	5.9476e-05
OTU_511	0	0	0	0	0	0	0	0	0	0	0	0	0.000118952	0	0	0	0	0	0	0	0.00029738	0	0	0	0	0	0	0	0	0	0	0	0	0	0	0	0	0	0.00300354	0	0	0	0	0	0	0	0	0	0
OTU_512	0	0	0	0	0	0	0	0	0	0	0	0	2.9738e-05	0	0	0	0	0	0	0	0.000178428	0	0	0	0	0	0	0	0	0	0	0	0	0.000237904	0	0	0	0	8.9214e-05	0	0	0	0	0	0	0	0	0	0
OTU_513	0	0	0	0	0	0	0	0.00029738	0	0	0.00133821	0	0	0	0	0	0	0	0	0.00214114	0	0	0	2.9738e-05	0	0	0	0	0	0	8.9214e-05	0	0	0	0	0.00014869	0	0	0	0	0.000267642	0	0	0	0	0	0	0	0
OTU_514	0	0	0	0	0	0	0	0	0	2.9738e-05	0	0	8.9214e-05	0	0	0	0	0	0	0	0.00014869	0	0	0	0	0	0	0	0	0	0	0	2.9738e-05	0	0	0	0	0	0.00303328	0	0	0	0	0	0	0	0	0	0
OTU_515	0	0	0	0	0	0.000118952	0	0	0	8.9214e-05	0	0	0.000118952	0	0	0	0	0	0	0	0.00237904	0	0	0	0	0	0	0	2.9738e-05	0	0	2.9738e-05	0.000118952	0	0	0	0	2.9738e-05	0.0032117	0	0	0	0	0	0.000178428	0	0	0	0
OTU_516	0	0	0	0	0	0	0	0	0	0	0	0	0	0	0	0	0	0.00104083	0	0.000981354	0	0	0	0.00181402	0	0	0	0	0	0	0.000951616	0	0	0	0	0.000178428	0	0	0	0	0.000981354	0	0	5.9476e-05	0	0	0	0	0
OTU_517	0.000208166	0.00074345	0	2.9738e-05	0	5.9476e-05	2.9738e-05	0	0	0	0	0	5.9476e-05	0.00029738	0	0	0.00059476	0	0	0	0.000118952	0	2.9738e-05	0	0	5.9476e-05	0.00014869	0	0	0	0	0	0.000237904	2.9738e-05	8.9214e-05	0	0	0	0	0	0	0	0	0	0	2.9738e-05	0	0	0
OTU_518	0	0	0	0	0.00014869	0	0	0	0	0	0.000475808	0	0	0	8.9214e-05	0	0	0.00136795	0	8.9214e-05	0	0	0	0.000356856	0	0	0	0.000118952	0	0	0.0021114	0	0	0	0	5.9476e-05	0	0	0	0	0.000862402	0	0	2.9738e-05	0	0	0	0	0
OTU_519	0	0	0	0	0	0	0	0	0	0	0.00029738	0	0	0	0.00014869	0	0	0.00701817	0	2.9738e-05	0	0	0	5.9476e-05	0	0	0	0	0	0	0.00059476	0	0	0	0	0.00029738	0	0	0	0	2.9738e-05	0	0	2.9738e-05	0	0	0	0	0
OTU_520	0	0	0	0	0	0	0	2.9738e-05	0	0	0.00074345	0	0	0	0	0	0	0.00160585	0	5.9476e-05	0	0	0	0.000356856	0	0	0	0	0	0	0	0	0	0	0	0.000178428	0	0	0	0	0.00089214	0	0	2.9738e-05	0	0	0	0	0
OTU_521	0	2.9738e-05	8.9214e-05	0	0	2.9738e-05	2.9738e-05	0	0	0	0	0.000118952	0	2.9738e-05	0	2.9738e-05	0	0	8.9214e-05	0	0	0	5.9476e-05	0	0.00214114	2.9738e-05	0	0	0	0	0	2.9738e-05	2.9738e-05	0	2.9738e-05	0	2.9738e-05	0	0	8.9214e-05	0	0	0	0	0	0	0	0	0
OTU_522	0	0	0	0	0	0	0	0	0	0	0	0	8.9214e-05	0	0	0	0	0	0	0	0.000237904	0	0	0	0	0	0	0	0	0	0	0	0	0	0	0	0	0	0.00306301	0	0	0	0	0	0	0	0	0	0
OTU_523	0	5.9476e-05	5.9476e-05	0	0	0	0	0	0	0	0	0	0	8.9214e-05	0	0	0	0	0	0	0	0	0	0	0	0	0	0	0	0	0	0	0	0	0	0	0	0	0	0	0	0	0	0	8.9214e-05	0	0	0	0
OTU_524	0	0	0	0	0	0	0	0	0	0	0.000386594	0	0	0	0	0	0	0	0	0.00413358	0	0	0	0	0	0	0	0	0	0	0	0	0	0	0	0.000118952	0	0	0	0	0	0	0	2.9738e-05	0	0	0	0	0
OTU_525	0	0	8.9214e-05	0	0	0	0	0	0	0	0	0	0	2.9738e-05	0	0	0	0	0	0	0	0	0.00014869	0	0	0	0	0	0	0	0	0	0.000118952	0	0	0	0	0	0	0	0	0	0	0	0	0	0	0	0
OTU_526	0	0.00309275	5.9476e-05	0	0	0	0	0	0	0	0	0	0	2.9738e-05	0	0	0.00014869	0	0	0	0	0	0.00014869	0	0	0	0	0	0	0	0	0	0	0	0	0	2.9738e-05	0	0	0	0	0	0	0	0	0	0	0	5.9476e-05
OTU_527	0	0	0	0	0	0	0	0	0	0	0	0	0	0	0	0	0	0	0	0	0	0	0	0	0	0	0	0	0	0	0	0	0	0	0	0	0	0	0	0	0	0	0	0	0	0	0	0	0
OTU_528	0	0	0	0	0	0	0	0	0	0.00014869	0	0	0.00014869	0	0	0	0	0	0	0	0.00169507	0.000416332	0	0	0	0	0	0	2.9738e-05	0	0	0	0.000118952	0	0	0	0	0	0.00205192	0	0	0	0	0	0	0.000118952	0	0	0
OTU_529	0	0	0	0	0	0	0	2.9738e-05	0	0	0	0	0	0	0	0	0	0	0	0	0	0	0	0	0	0	0	0	0	0	0.00927826	0	0	0	0	2.9738e-05	0	0	0	0	0	0	0	0.00014869	0	0	0	0	0
OTU_530	0	0	0	0	0	0	0	0	0	0	0	0	2.9738e-05	0	0	0	0	0	0	0	0	0	0	0	0	0	0	0	0	0	0	0	0	0	0	0	0	0	0.00365778	0	0	0	0	0	0	0	0	0	0
OTU_531	0	0	0	0	0	0	0	0	0	0	0	0	0.000237904	0	0	0	0	0	0	0	0.000475808	0.000118952	0	0	0	0	0	0	0	0	0	0	0	0.000118952	0	0	0	0	0.00014869	0	0	0	0	0	0	0	0	0	0
OTU_532	0	0.00029738	0.000237904	0	0	0	0	0	0	0	0	0	0.000654236	0.000208166	0	0	0	0	0	0	0	0	0.0048473	0	0	0	0	0	0	0	0	0	0	0	0	0	0	0	0	0	0	0	0	0	0	0	0	0	0
OTU_533	0	0	0	0	0.000327118	0	0	0	0	0	0.000356856	0	0	0	2.9738e-05	0	0	0.00452018	0	8.9214e-05	0	0	0	0.00014869	0	0	0	0.000118952	0	0	0.00166533	0	0	0	0	0.000208166	0	0	0	0	0.00014869	0	0	2.9738e-05	0	0	0	0	0
OTU_534	0	5.9476e-05	0	0	0	0	0	0	0	0	0	0	0.000208166	0	0	0	0	0	0	0	0	0	0.00443096	0	0	0	0	0	0	0	0	0	0	0	0	0	0	0	0	0	0	0	0	0	0	0	0	0	0
OTU_535	0	5.9476e-05	0	0	0	8.9214e-05	0	0	0	8.9214e-05	0	0	5.9476e-05	5.9476e-05	0	0	0	0	2.9738e-05	0	0.000178428	5.9476e-05	0	0	0	0	0	0	0	0	0	2.9738e-05	0.000118952	0	0	0	0	0	0.00258721	0	0	0	0	0	0	0	0	0	2.9738e-05
OTU_536	0	0	0	0	0	0	0	0	0	0	0.00107057	0	0	0	0	0	0	0	0	0.00160585	0	0	0	0	0	0	0	0	0	0	2.9738e-05	0	0	0	0	2.9738e-05	0	0	0	0	0	0	0	0	0	0	0	0	0
OTU_537	2.9738e-05	0.00493651	2.9738e-05	0	0	0	0.000208166	0	0	0	0	0	0	8.9214e-05	0	0	0.000178428	0	0	0	0	0	8.9214e-05	0	0	2.9738e-05	0	0	0	0	0	0	0	0	0	0	0	0	0	0	0	0	0	0	0	0	0	0	0
OTU_538	0	0	0	0	0	0	0	0	0	0	0	0	0.0044607	0	0	0	0	0	0	0	0	2.9738e-05	0.000356856	0	0	0	0	0	0	0	0	0	0	0	0	0	0	0	0	0	0	0	0	0	0	0	0	0	0
OTU_539	0	0	0	0	0	0	0	0	0	0	0	0	2.9738e-05	0	0	0	0	0	0	0	5.9476e-05	0	0	0	0	0	0	0	0	0	0	0	0	0	0	0	0	0	0.00327118	0	0	0	0	0	0	0	0	0	0
OTU_540	0.00014869	0	0	5.9476e-05	0	0	8.9214e-05	0	8.9214e-05	0	0	0	0	0	0	8.9214e-05	0	0	0.00270616	0	0	0	0	0	0	0	0.00178428	0	5.9476e-05	5.9476e-05	0	0	2.9738e-05	0	0	0	8.9214e-05	0	0	8.9214e-05	0	0	2.9738e-05	0	0	0	0	0	0.000118952
OTU_541	0	0	0	0	2.9738e-05	0	0	2.9738e-05	0	0	0.000178428	0	0	0	0	0	0	0.0017248	0	0.000118952	0	0	0	0.00029738	0	0	0	0.00014869	0	0	0.000802926	0	0	0	0	0.000208166	0	0	0	0	0.000178428	0	0	0	0	0	0	0	0
OTU_542	0	5.9476e-05	0	0	0	0	0	0	0	0	0	0	0	2.9738e-05	0	0	0	0	0	0	0	0	2.9738e-05	0	0	0	0	0	0	0	0	0	0	0	0	0	0	0	0	0	0	0	0	0	2.9738e-05	0	0	0	0
OTU_543	0	0	0	0	0	0	0	0	0	0	0	0	5.9476e-05	0	0	0	0	0	0	0	0.000327118	0	0	0	0	0	0	0	0	0	0	0	0	0	0	0	0	0	0.00264668	0	0	0	0	0	0	0	0	0	0
OTU_544	0	0	0	0	0.000178428	0	0	0.000356856	0	0	0.00118952	0	0	0	0	0	0	0	0	0.00151664	0	0	0	0.000118952	0	0	0	0.000208166	0	0	0.000208166	0	0	0	0	8.9214e-05	0	0	0	0	2.9738e-05	0	0	8.9214e-05	0	0	0	0	0
OTU_545	0	0	0	0	0	0	0	0	0	0	0	0	0.000178428	0	0	0	0	0	0	0	0.000118952	0	0	0	0	0	0	0	0	0	0	0	0	0	0	0	0	0	0.00802926	0	0	0	0	0	0	0	0	0	0
OTU_546	0	2.9738e-05	0	0	0	0	0	0	0	0	0	0	0	0	0	0	0	0	0	0	0	0	0	0	0	0	0	0	0	0	0	0	0	0	5.9476e-05	0	0	0	0	0	0	0	0	0	0	0	0	0	0
OTU_547	0	0	0	0	2.9738e-05	0	0	2.9738e-05	0	0	0.000683974	0	0	0	5.9476e-05	0	0	0.00181402	0	2.9738e-05	0	0	0	0.000773188	0	0	0	2.9738e-05	0	0	0.000505546	0	0	0	0	2.9738e-05	0	0	0	0	0.00214114	0	0	2.9738e-05	0	0	0	0	0
OTU_548	0	2.9738e-05	0	0	0	5.9476e-05	0	0	0	0	0	0	0	2.9738e-05	0	2.9738e-05	0	0	0.00306301	0	0	0	0.000118952	0	0	5.9476e-05	0	0	2.9738e-05	5.9476e-05	0	0	0	0	0	0	0	0	0	0	0	0	0	0	0	0	0	0	0
OTU_549	0	5.9476e-05	8.9214e-05	0	0	0	0	0	0	0	0	0	0.000505546	5.9476e-05	0	0	0	0	0	0	0	0	0.00220061	0	0	0	0	0	0	0	0	0	0	0	0	0	0	0	0	0	0	0	0	0	0	0	0	0	0
OTU_550	0	0	0	0	0.000118952	0	0	5.9476e-05	0	0	0.000327118	0	0	0	0	0	0	0.00110031	0	0	0	0	0	0.000386594	0	0	0	0.000178428	0	0	0.000624498	0	0	0	0	0.000237904	0	0	0	0	0.000475808	0	0	0	0	0	0	0	0
OTU_551	0	0	0	0	0	0	0	0	0	0	0	0	0	0	0	0	0	0	0	0	0	0	0	0	0	0	0	0	0	0	0	0	0	0	0	0	0	0	0	0	0	0	0	0	0	0	0	0	0
OTU_552	0	0	0	0	0.00014869	0	0	0	0	0	0.000178428	0	0	0	0	0	0	0.00121926	0	0	0	0	0	0.00059476	0	0	0	0.000237904	0	0	0.000862402	0	0	0	0	0	0	0	0	0	0.000624498	0	0	5.9476e-05	0	0	0	0	0
OTU_553	0	0	0	0	0.000475808	0	0	0	0	0	0.000208166	0	0	0	0	0	0	0	0	0.00365778	0	0	0	0	0	0	0	0	0	0	0	0	0	0	0	5.9476e-05	0	0	0	0	0	0	0	8.9214e-05	0	0	0	0	0
OTU_554	0	0	0	0	2.9738e-05	0	0	2.9738e-05	0	0	5.9476e-05	0	0	0	0.00309275	0	0	0	0	0	0	0	0	0	0	0	0	0	0	0	0.000208166	0	0	0	0	0	0	0	0	0	0	0	0	0	0	0	0	0	0
OTU_555	0	0.00327118	0.000118952	0	0	0	0	0	0	0	0	0	0	0	0	0	0.00014869	0	0	0	0	0	0.000208166	0	0	0	0	0	0	0	0	0	0	0	0	0	0	0	2.9738e-05	0	0	0	0	0	0	0	0	0	0
OTU_556	0	0	0	0	0	0	0	0	0	0	0	0	0	0	0	0	0	0	0	0	0	5.9476e-05	0	0	0	0	0	0	0	0	0	0	0	8.9214e-05	0	0	0	0	0	0	0	0	0	0	0	0	0	0	0
OTU_557	0	0	0	0	0	0	0	0	0	0	0	0	0	0	0	0	0	0	0	0	0.000208166	2.9738e-05	0	0	0	0	0	0	0	0	0	0	0	0	0	0	0	0	0.00282511	0	0	0	0	0	0	0	0	0	0
OTU_558	0	0	0	0	0	0	0	0	0	0	0	0	0	0	0	0	0	0	0	0	0	0	0	0	0	0	0	0	0	0	0.0032117	0	0	0	0	0	0	0	0	0	0	0	0	0	0	0	0	0	0
OTU_559	0	0	0	0	0	0	0	0	0	0	0	0	0	0	0	0	0	0	0	0	8.9214e-05	0	0	0	0	0	0	0	0	0	0	0	0	0	0	0	0	0	0.00339013	0	0	0	0	0	0	0	0	0	0
OTU_560	0	0	0	0	0	0	0	0	8.9214e-05	0	0	0	0.00440123	0	0	0	0	0	0	0	0	0.00306301	0.000267642	0	0	2.9738e-05	0	0	0	0	0	0	0	0	0	0	0	0.000951616	2.9738e-05	0	0	0	0	0	0	0	0	0	0
OTU_561	0	0	0	0	8.9214e-05	0	0	0.000832664	0	0	0.00089214	0	0	0	2.9738e-05	0	0	2.9738e-05	0	0.00074345	0	0	0	0	0	0	0	0	0	0	0	0	0	0	0	0.000178428	0	0	0	0	0	0	0	5.9476e-05	0	0	0	0	0
OTU_562	0	0.000208166	0	5.9476e-05	0	0	0	0	0	0	0	0	5.9476e-05	0	0	0	0.000118952	0	0	0	0	8.9214e-05	0.000118952	0	0	0	0	0	0	0	0	2.9738e-05	2.9738e-05	0	0	0	8.9214e-05	0	0	0	0	0	0	0	0	2.9738e-05	0	0	2.9738e-05
OTU_563	0	2.9738e-05	0	0	0	2.9738e-05	8.9214e-05	0	0.000118952	0	0	8.9214e-05	0	2.9738e-05	0	0	0	0	0.00380647	0	0	0	0	0	0	5.9476e-05	0.000386594	0	8.9214e-05	0.000118952	0	0	5.9476e-05	0	0	0	8.9214e-05	5.9476e-05	0	0	0	5.9476e-05	0	0	0	0	0	0	0
OTU_564	0	2.9738e-05	0.0029738	0	0	0	0	0	0	0	0	0	0	0	0	0	0	0	0	0	0	0	2.9738e-05	0	0	0	0	0	0	0	0	0	0	0	0	0	0	0	0	0	0	0	0	0	0	0	0	0	0
OTU_565	0	2.9738e-05	2.9738e-05	0	0	0.000208166	0	0	0	0	0	0	0	2.9738e-05	0	0	0	0	0	0	0	0	0.00014869	0	0	0	0	0	0	0	0	2.9738e-05	0	0	0	0	0	0	0	0	0	0	0	0	0	0	0	0	0
OTU_566	0	0.000118952	0	0	0	0	0	0	0	0	0	0	2.9738e-05	0	0	0	0.00746424	0	0	0	0	0	0.000832664	0	8.9214e-05	0	0	0	0	0	0	0	0	0	0	0	0	0	0	0	0	0	0	0	0	0	0	0	0
OTU_567	0	0	0	0	0	0	0	0	0	0	0	0	0.00356856	0	0	0	0	0	0	0	0	0.000475808	0.000475808	0	0	0	0	0	0	0	0	0	0	0	0	0	0	0	5.9476e-05	0	0	0	0	0	0	0	0	0	0
OTU_568	8.9214e-05	0	0	8.9214e-05	0	0	8.9214e-05	0	0	0	0	0	0	0	0	0	0	0	0	0	0	0	0	0	0	0	0.00496625	0	0	0	0	0	0	0	0	0	0	0	0	0	0	0	0	0	0	0	0	0	0
OTU_569	0	0	0	0	0	0	0	0	0	0	0	0	0.00336039	0	0	0	0	0	0	0	0.000208166	0	0.00074345	0	0	0	0	0	0	0	0	0	0	0	0	0	0	0	0.00014869	0	0	0	0	0	0	0	0	0	0
OTU_570	0	0	0	0	2.9738e-05	0	0	0	0	0	8.9214e-05	0	0	0	2.9738e-05	0	0	0.000327118	0	0	0	0	0	0.000802926	0	0	0	0	0	0	0.000981354	0	0	0	0	2.9738e-05	0	0	0	0	0.000535284	0	0	2.9738e-05	0	0	0	0	0
OTU_571	0	0	0	0	0	0	0	0	0	0	0	0	0	0	0	0	0	0	0	0	5.9476e-05	0	0	0	0	0	0	0	0	0	0	0	0	0	0	0	0	0	5.9476e-05	0	0	0	0	0	0	0	0	0	0
OTU_572	0	0.000178428	0	0.000178428	0	0	0	0	0	0	0	0	8.9214e-05	0.000267642	0	0	2.9738e-05	0	0	0	0.00014869	8.9214e-05	0.00014869	0	0	0	0	0	2.9738e-05	0	0	0	2.9738e-05	0	0.000327118	0	0.000118952	0	2.9738e-05	2.9738e-05	0	0	0	0	0	0	0	0	0
OTU_573	0	8.9214e-05	0	0	0	0	0	0	0	0	0	0	0.000178428	0.000118952	0	0	0	0	0	0	0	0	0.00252773	0	0	0	0	0	0	0	0	0	0	0	0	0	0	0	0	0	0	0	0	0	5.9476e-05	0	0	0	0
OTU_574	0	0	0	0	0	0	0	0	0	0	0	0	8.9214e-05	2.9738e-05	0	0	0	0	0	0	2.9738e-05	2.9738e-05	0	0	0	0	0	0	0	5.9476e-05	0	0	0	5.9476e-05	0	0	0	0	5.9476e-05	0	0	0	0	0	0	0	0	0	0
OTU_575	0	0	0	0	0	5.9476e-05	0	0	0	2.9738e-05	0	0	0.000118952	0	0	0	0	0	0	0	0.000118952	2.9738e-05	2.9738e-05	0	0	0	0	0	0	0	0	0	0	0	0	0	0	0	0.00246825	0	0	0	0	0	0	2.9738e-05	0	0	0
OTU_576	0	5.9476e-05	5.9476e-05	0	0	0	0	0	0	0	0	0	0	5.9476e-05	0	0	0	0	0	0	0	0	0	0	0	0	0	0	0	0	0	0	0	0	0	0	0	0	0	0	0	0	0	0	8.9214e-05	0	0	0	0
OTU_577	0	0.00014869	8.9214e-05	2.9738e-05	0	8.9214e-05	0	0	0	0	0	0	0.00029738	8.9214e-05	0	0	0	0	2.9738e-05	0	0.000178428	0.000416332	0.00217087	0	0	0	0	0	0	0	0	0.000118952	0	0	0	0	0.000208166	0	5.9476e-05	0	0	0	0	0	0	0	0	0	5.9476e-05
OTU_578	0	0	0	0	0	0	0	0	0	0	0.00163559	0	0	0	5.9476e-05	0	0	0	0	0.00193297	0	0	0	0	0	0	0	0	0	0	5.9476e-05	0	0	0	0	0.00014869	0	0	0	0	0	0	0	0	0	0	0	0	0
OTU_579	0	0	0	0	0	0	0	0	0	0	0	0	0	0	0	0	0	0	0	2.9738e-05	0	0	0	0	0	0	0	0	0	0	0.00336039	0	0	0	0	0	0	0	0	0	0	0	0	0.00529337	0	0	0	0	0
OTU_580	0	0	0	0	0	0	0	0	0	0	0	0	2.9738e-05	0	0	0	0	0	0	0	2.9738e-05	2.9738e-05	0	0	0	0	0	0	0	0	0	0	0	0	0	0	0	0	0.00472834	0	0	0	0	0	0	0	0	0	0
OTU_581	0	0	0	0	0.000356856	0	0	0	0	0	0.00029738	0	0	0	0	0	0	0	0	0.000267642	0	0	0	0	0	0	0	0	0	0	0.00347935	0	0	0	0	0	0	0	0	0	0.000386594	0	0	0	0	0	0	0	0
OTU_582	0	0	0	0	0	0	0	0.00136795	0	0	0.000208166	0	0	0	2.9738e-05	0	0	0	0	0.00044607	0	0	0	2.9738e-05	0	0	0	2.9738e-05	0	0	2.9738e-05	0	0	0	0	8.9214e-05	0	0	0	0	0	0	0	2.9738e-05	0	0	0	0	0
OTU_583	0	0	0	0	0.000118952	0	0	5.9476e-05	0	0	0.00202218	0	0	0	0.00014869	0	0	0.00089214	0	5.9476e-05	0	0	0	0.000475808	0	0	0	0	0	0	0.000565022	0	0	0	0	8.9214e-05	0	0	0	0	8.9214e-05	0	0	8.9214e-05	0	0	0	0	0
OTU_584	0	0	0	0	0	0	0	0	0	0	0	0	0	0	0	0	0	0	0	8.9214e-05	0	0	0	0	0	0	0	0	0	0	0.00255747	0	0	0	0	0	0	0	0	0	0	0	0	0	0	0	0	0	0
OTU_585	0	0	0	0	0	0	0	2.9738e-05	0	0	8.9214e-05	0	0	0	0	0	0	0.000832664	0	2.9738e-05	0	0	0	0.0014869	0	0	0	0.000416332	0	0	2.9738e-05	0	0	0	0	0.000208166	0	0	0	0	0.00059476	0	0	0	0	0	0	0	0
OTU_586	0	0	0	0	0	0	0	0	0	0	0	0	0	0	0	0	0	0	0	0	0	0	0	0.00341987	0	0	0	0	0	0	0	0	0	0	0	0	0	0	0	0	0	0	0	0	0	0	0	0	0
OTU_587	0	0	0	0	0	0	0	0	0	0	0	0	0	0	0	0	0	0	0	0	0	0	0	0	0	0	0	0	0	0	0	0	0	0	0	0	0	0	0	0	0	0	0	0	0	0	0	0	0
OTU_588	0	0	0	0	0	0	0	0	0	0	0	0	0	0	0	0	0	0	0	0	0	0	0	0	0	0	0	0	0	0	0	0	0	0	0	0	0	0	0.00365778	0	0	0	0	0	0	0	0	0	0
OTU_589	0	0	0	0	2.9738e-05	0	0	0.00029738	0	0	0	0	0	0	0	0	0	0	0	0.000862402	0	0	0	8.9214e-05	0	0	0	0.000178428	0	0	8.9214e-05	0	0	0	0	8.9214e-05	0	0	0	0	0	0	0	5.9476e-05	0	0	0	0	0
OTU_590	0	0	0	0	0	0	8.9214e-05	0	0	0	0	0	0	0	0	0	0	0	0	0	0	0	0	0	0	0	0	0	0	8.9214e-05	0	0	0	0	0	0	0	0	0	0	0	0	0	0	0	0	0	0	2.9738e-05
OTU_591	0	0.000327118	0.000386594	0	0	0	0	0	0	0	0	0	2.9738e-05	0.000208166	0	0	0	0	0	0	0	0	0.000951616	0	0	0	0	0	0	0	0	0.000208166	0	2.9738e-05	0	0	0	0	0	0	0	0	0	0	0	0	0	2.9738e-05	0
OTU_592	0	0	0	0	0	0	0	0	0	0	0	0	0	0	0	0	0	0	0	0	0	0	0	0	0	0	0	0	0	0	0	0	0	0	0	0	0	0	0	0	0	0	0	0	2.9738e-05	0	0	0	0
OTU_593	0	0	0	0	0	0	0	0	0	0	0	0	0.00014869	2.9738e-05	0	0	0	0	0	0	0.000683974	0	2.9738e-05	0	0	0	0	0	0	0	0	0	2.9738e-05	0	0	0	0	0	0.00205192	0	0	0	0	0	0	0	0	0	0
OTU_594	0	0	0	0	0	0	0	0	0	0	0.00014869	0	0	0	0	0	0	0.00187349	0	0.00014869	0	0	0	0.000475808	0	0	0	8.9214e-05	0	0	0.00089214	0	0	0	0	0.000118952	0	0	0	0	0.000951616	0	0	0.000356856	0	0	0	0	0
OTU_595	0	0	5.9476e-05	0	0	0	0	0	0	0	0	0	0	0	0	0	0	0	0	0	0	0	5.9476e-05	0	0	0	0	0	0	0	0	0	0	2.9738e-05	0	0	0	0	0	0	0	0	0	0	8.9214e-05	0	0	0	0
OTU_596	0	0.000118952	2.9738e-05	0	0	0	0	0	0	0	0	0	0.000118952	5.9476e-05	0	0	0	0	0	0	0	0	0.00318197	0	0	0	0	0	0	0	0	0	0	0	0	0	0	0	0	0	0	0	0	0	0	0	0	0	0
OTU_597	0	0	0	0	0	0	0	0	0	0	5.9476e-05	0	0	0	0	0	0	0.00237904	0	0	0	0	0	2.9738e-05	0	0	0	2.9738e-05	0	0	0	0	0	0	0	0.000178428	0	0	0	0	0.000118952	0	0	0	0	0	0	0	0
OTU_598	0	0	0	0	0	0	0	0	2.9738e-05	0	0	0	0.00624498	0	0	0	0	0	2.9738e-05	0	0.000237904	0.0205787	0.000237904	0	0	2.9738e-05	0	0	5.9476e-05	2.9738e-05	0	0	5.9476e-05	0	0.000208166	0	0	0.00722634	0.00014869	0	0	2.9738e-05	0	0	0	0	0	0	0
OTU_599	0	0	0	0	0	0	0	0	0	0	0	0	8.9214e-05	0	0	0	0	0	0	0	0.000356856	5.9476e-05	0	0	0	0	0	0	0	0	0	0	0	0	0	0	0	0	0.00223035	0	0	0	0	0	0	0	2.9738e-05	0	0
OTU_600	0	2.9738e-05	0	0	0	0	0	0	0	0	0	0	0	0	0	0	0	0	0	0	0	0	0	0	0	0	0	0	0	0	0	0	0	0	0	0	0	0	0	0	0	0	0	0	0	0	0	0	0
OTU_601	0	0	0	0	5.9476e-05	0	0	0.00014869	0	0	0.000713712	0	0	0	0	0	0	0.00044607	0	5.9476e-05	0	0	0	0.000267642	0	0	0	2.9738e-05	0	0	0.000773188	0	0	0	0	2.9738e-05	0	0	0	0	0.00044607	0	0	0	0	0	0	0	0
OTU_602	0	0	0	0	0	0	0	0	0	0	0	0	8.9214e-05	0	0	0	0	0	0	0	0.00029738	5.9476e-05	2.9738e-05	0	0	0	0	0	0	0	0	0	0	0	0	0	0	0	0.000178428	0	0	0	0	0	2.9738e-05	0	0	0	0
OTU_603	0	0.000118952	0.00014869	0	0	2.9738e-05	0	0	0	0	0	0	0	5.9476e-05	0	0	0	0	0	0	0	0	0.000208166	0	0	0	0	0	0	0	0	0	0	0	0	0	0	0	0	0	0	0	0	0	0	0	0	2.9738e-05	0
OTU_604	0	0	0	0	0	2.9738e-05	0	0	0	0	0	0	0	0	0	0	8.9214e-05	0	0	0	0	0	0	0	0	0	0	0	0	0	0	0	0	0	0	0	0	0	0	0	0	0	0	0	0	0	0	0.0038362	0
OTU_605	0	0.00336039	5.9476e-05	0	0	0	0	0	0	0	0	0	0	5.9476e-05	0	0	0.000386594	0	0	0	0	0	0.00029738	0	0	0	0	0	0	0	0	0	0	0	0	0	0	0	0	0	0	0	0	0	0	0	0	0	0
OTU_606	0	0	0	0	5.9476e-05	0	0	0	0	0	8.9214e-05	0	0	0	0	0	0	0.00044607	0	2.9738e-05	0	0	0	0.000416332	0	0	0	0	0	0	0.000654236	0	0	0	0	0.000208166	0	0	0	0	0.000535284	0	0	0	0	0	0	0	0
OTU_607	2.9738e-05	2.9738e-05	2.9738e-05	5.9476e-05	0	0	2.9738e-05	0	0	0	0	0	0.00014869	0.000118952	0	0	0	0	0	0	8.9214e-05	0	0	0	0	0	0	0	0	0	0	0	2.9738e-05	0	0.00044607	0	2.9738e-05	0	2.9738e-05	2.9738e-05	0	0	5.9476e-05	0	0	5.9476e-05	0	0	5.9476e-05
OTU_608	2.9738e-05	0.00261694	0	0	0	0	0	0	0	0	0	0	0	5.9476e-05	0	0	8.9214e-05	0	0.000118952	0	0	0	0	0	0	0.000178428	0	0	0	0.00014869	0	0	0	0	0	0	0	0	0	0	0	0	0	0	0	0	0	0	0
OTU_609	0	0	0	0	0	0	0	0	0	0	0	0	2.9738e-05	0	0	0	0	0	0	0	0	0	0	0	0	0	0	0	0	0	0	0	0	0	0	0	0	0	0	0	0	0	0	0	0	0	0	0	0
OTU_610	0	0.000208166	0.00252773	0	0	0	0	0	0	0	0	0	0	8.9214e-05	0	0	0	0	0	0	0	0	0.000237904	0	0	0	0	0	0	0	0	0	0	0	0	0	0	0	0	0	0	0	0	0	0	0	0	0	0
OTU_611	0.00276563	0	0	0	0	0	0	0	0	2.9738e-05	0	0	0	0	0	0	0	0	0	0	0	0	0	0	0	0.000178428	0	0	0	0	0	5.9476e-05	5.9476e-05	0	0	0	0	0	0	2.9738e-05	0	0	0	0	0.000475808	0	0	0	5.9476e-05
OTU_612	0	0	0	0	0.000683974	0	0	5.9476e-05	0	0	0.000475808	0	0	0	0	0	0	0.001249	0	5.9476e-05	0	0	0	5.9476e-05	0	0	0	5.9476e-05	0	0	0.00157611	0	0	0	0	0.000118952	0	0	0	0	0.000981354	0	0	0.000267642	0	0	0	0	0
OTU_613	0	0	0.00630446	0	0	0	0	0	0	0	0	0	0	0	0	0	0	0	0	0	0	0	5.9476e-05	0	0	0	0	0	0	0	0	0	0	0	0	0	0	0	0	0	0	0	0	0	0	0	0	0	0
OTU_614	0	0	0	0	0	0	0	0	0	0	0	0	0	0	0	0	0	0	0	0	8.9214e-05	0	0	0	0	0	0	0	0	0	0	0	0	0	0	0	0	0	0.00014869	0	0	0	0	0	0	0	0	0	0
OTU_615	0	0	0	0	0	0	0	0.000802926	0	0	0	0	0	0	5.9476e-05	0	0	0	0	5.9476e-05	0	0	0	2.9738e-05	0	0	0	0	0	0	8.9214e-05	0	0	0	0	8.9214e-05	0	0	0	0	0	0	0	2.9738e-05	0	0	0	0	0
OTU_616	0	0	0	0	5.9476e-05	0	0	8.9214e-05	0	0	0	0	0	0	0.00208166	0	0	0.000118952	0	5.9476e-05	0	0	0	0	0	0	0	2.9738e-05	0	0	0	0	0	0	0	5.9476e-05	0	0	0	0	0	0	0	0	0	0	0	0	0
OTU_617	0	0	0	0	0	0	0	0	0	0	0	0	0	0	0	0	0.000683974	0	0	0	0	0	0	0	0	0	0	0	0	0	0	0	0	0	0	0	0	0	0	0	0	0	0	0	0	0	0	0.00386594	0
OTU_618	0	0	0	0	0	0	0	0	0	0	0	0	0	0	0	0	0	0	0	0.00404437	0	0	0	0	0	0	0	0.000327118	0	0	2.9738e-05	0	0	0	0	0	0	0	0	0	0	0	0	2.9738e-05	0	0	0	0	0
OTU_619	0	0.000178428	0.000118952	0	0	0.00029738	0	0	0	0	0	0	0	0.000118952	0	0	0	0	0	0	0	0	0.00014869	0	0	0	0	0	0	0	0	0	0	0	0	0	0	0	0	0	0	0	0	0	0	0	0	0	0
OTU_620	0	0	0	0	0	0	0	0.00291432	0	0	2.9738e-05	0	0	0	5.9476e-05	0	0	5.9476e-05	0	0	0	0	0	0	0	0	0	2.9738e-05	0	0	0	0	0	0	0	0	0	0	0	0	0	0	0	0	0	0	0	0	0
OTU_621	0	0	0	0	0	0	0	0	0	0	0	0	0	0	0.00029738	0	0	0.0023493	0	5.9476e-05	0	0	0	0.00044607	0	0	0	0.000118952	0	0	0.000505546	0	0	0	0	2.9738e-05	0	0	0	0	0.000505546	0	0	0.000118952	0	0	0	0	0
OTU_622	0	0	0	0	0	0	0	0	0	0	0	0	0	0	0	0	0	0	0	0	2.9738e-05	0	0	0	0	0	0	0	0	0	0	0	0	0	0	0	0	0	0.00291432	0	0	0	0	0	0	0	0	0	0
OTU_623	0	5.9476e-05	2.9738e-05	0	0	0	0	0	0	0	0	0	8.9214e-05	5.9476e-05	0	0	0	0	0	0	0	0	0.00327118	0	0	0	0	0	0	0	0	0	0	0	0	0	0	0	0	0	0	0	0	0	0	0	0	0	0
OTU_624	0	0	0	0	0.00291432	0	0	2.9738e-05	0	0	0	0	0	0	0	0	0	0	0	0	0	0	0	5.9476e-05	0	0	0	2.9738e-05	0	0	0	0	0	0	0	0	0	0	0	0	5.9476e-05	0	0	0	0	0	0	0	0
OTU_625	0	5.9476e-05	0	0	0	0	0	0	0	0	0	0	0.00336039	0	0	0	0	0	0	0	0	0	0.000327118	0	0	0	0	0	0	0	0	0	0	0	0	0	0	0	5.9476e-05	0	0	5.9476e-05	0	0	0	0	0	0	0
OTU_626	0	0	0	0	0	0	0	0	0	0	0	0	0	0	0	0	0	0	0	0	0	0	0	0	0	0	0	0	0	0	0	0	0	0	0	0	0	0	0	0	0	0	0	0	0	0	0	0	0
OTU_627	0	0	0	0	2.9738e-05	0	0	5.9476e-05	0	0	0	0	0	0	8.9214e-05	0	0	0.00118952	0	0	0	0	0	0.000773188	0	0	0	5.9476e-05	0	0	5.9476e-05	0	0	0	0	0.000178428	0	0	0	0	8.9214e-05	0	0	2.9738e-05	0	0	0	0	0
OTU_628	0	0	0	0	0	0	0	0	0	0	0	0	0	0	0	0	0	0	0	0	0	0	0.000118952	0	0	0	0	0	0	0	0	0	0	0	0	0	0	0	0	0	0	0	0	0	0	0	0	0	0
OTU_629	0	0	0	0	2.9738e-05	0	0	0.000654236	0	0	0.00074345	0	0	0	0	0	0	0	0	0.00169507	0	0	0	0	0	0	0	5.9476e-05	0	0	2.9738e-05	0	0	0	0	0.000118952	0	0	0	0	0	0	0	8.9214e-05	0	0	0	0	0
OTU_630	0	0	0	0	0	0	0	0	0	0	0	0	0	0	0	0	0	5.9476e-05	0	0	0	0	0	0.00104083	0	0	0	0	0	0	0	0	0	0	0	0	0	0	0	0	0	0	0	0	0	0	0	0	0
OTU_631	0	0	0	0	0	0	0	0	0	0	0	0	0	0	0	0	0	0	0	0	0	0	0	0	0	0	0	0	0	0	0	0	0	0	0	0	0	0	0	0	0	0	0	0	0	0	0	0	0
OTU_632	0	0	0	0	0	0	0	0	0	0.000118952	0	0	2.9738e-05	0	0	0	0	0	0	0	0.00300354	5.9476e-05	0	0	0	0	0	0	0	0	0	0	0.000118952	0	0	0	0	0	0.00014869	0	0	0	0	0	0	0	0	0	0
OTU_633	0	2.9738e-05	0	0	0	0	0	0	0	0	0	0	0	0	0	0	0	0	0	0	0	0	0	0	0	0	0	0	0	0	0	0	0	0	0	0	0	0	0	0	0	0	0	0	0	0	0	0	0
OTU_634	0	0	8.9214e-05	2.9738e-05	0	5.9476e-05	0	0	0	0	0	0	5.9476e-05	2.9738e-05	0	0	0	0	0	0	0.000178428	0	5.9476e-05	0	0	0	0	0	0	0	0	0	0	0	0	0	0	0	5.9476e-05	0	0	0	0	0	0	0	0	0	0
OTU_635	0	0	0	0	0.000118952	0	0	0.000118952	0	0	5.9476e-05	0	0	0	0.000416332	0	0	0.000713712	0	2.9738e-05	0	0	0	0.000386594	0	0	0	2.9738e-05	0	0	0.000416332	0	0	0	0	0.000178428	0	0	0	0	0.000208166	0	0	0.000208166	0	0	0	0	0
OTU_636	0	2.9738e-05	0	0	0	0	0	0	5.9476e-05	0	0	0	0	2.9738e-05	0	0	0.000862402	0	0	0	0	0	2.9738e-05	0	0	0	0	0	0	0	0	0	0.000208166	0	0	0	0	0	0	0	0	0	0	0	0	0	0	8.9214e-05	0
OTU_637	0	0.00014869	5.9476e-05	0	0	0.000237904	0	0	0	0	0	0	0	5.9476e-05	0	0	0	0	0	0	0	0	0.000118952	0	0	0	0	0	0	0	0	0	0	0	0	0	0	0	0	0	0	0	0	0	0	0	0	0	0
OTU_638	0	0	0	0	0.000475808	0	0	2.9738e-05	0	0	0.00029738	0	0	0	0.00029738	0	0	0.00336039	0	0	0	0	0	0.00145716	0	0	0	0.000118952	0	0	2.9738e-05	0	0	0	0	0.000416332	0	0	0	0	0.000118952	0	0	0.000118952	0	0	0	0	0
OTU_639	0	0.000624498	0	0	0	8.9214e-05	0	0	0	0	0	0	0	0	0	0	0.00136795	0	0.000208166	0	0	0	0	0	0	0	0	0	0	0	0	0.00511494	0	2.9738e-05	0	0	0	0	0	0	0	0	0	0	8.9214e-05	0	0	0.00074345	0
OTU_640	0	0.000386594	8.9214e-05	0	0	0	0	0	0	0	0	0	2.9738e-05	0.000416332	0	0	0	0	0	0	0	0	0.00029738	0	0	0	0	0	0	0	0	0	2.9738e-05	0	2.9738e-05	0	0	0	0	0	0	0	0	0	0	0	0	0	0
OTU_641	0	5.9476e-05	2.9738e-05	0	0	0	0	0	0	0	0	0	0	5.9476e-05	0	0	0	0	0	0	0	0	5.9476e-05	0	0	0	0	0	0	0	0	0	0	0	0	0	0	0	0	0	0	0	0	0	0	0	0	0	0
OTU_642	0	0	0	0	0	0	0	0.000475808	0	0	0.000535284	0	0	0	2.9738e-05	0	0	0.00074345	0	2.9738e-05	0	0	0	0.000386594	0	0	0	0	0	0	0.00107057	0	0	0	0	2.9738e-05	0	0	0	0	0.0014869	0	0	2.9738e-05	0	0	0	0	0
OTU_643	0	0	0	0	0	0	0	0.00074345	0	0	2.9738e-05	0	0	0	2.9738e-05	0	0	0	0	0	0	0	0	5.9476e-05	0	0	0	2.9738e-05	0	0	8.9214e-05	0	0	0	0	0	0	0	0	0	0	0	0	2.9738e-05	0	0	0	0	0
OTU_644	0	0	0	0	0	0	0	0	0	0	0	0	2.9738e-05	2.9738e-05	0	0	0	0	0	0	2.9738e-05	0	0	0	0	0	0	0	0	0	0	0	0	0	0	0	0	0	0	0	0	0	0	0	0	0	0	0	0
OTU_645	0	0	0	0	0	0	0	0	0	0	0	0	0	2.9738e-05	0	0	0.000624498	0	0	0	0	0	0	0	0	0	0	0	0	0	0	5.9476e-05	0	0	0	0	0	0	0	0	0	0	0	0	0	0	0	0.00249799	0
OTU_646	0	0	0	0	0	0	0	0	0	0	0	0	0	0	0	0	0	0	0	0.00107057	0	0	0	0	0	0	0	0	0	0	0.0194487	0	0	0	0	0	0	0	0	0	0	0	0	0.00196271	0	0	0	0	0
OTU_647	0	0	0	0	0	0	0	0	0	0	0	0	0	0	0.000356856	0	0	0	0	0.000118952	0	0	0	0.000267642	0	0	0	2.9738e-05	0	0	8.9214e-05	0	0	0	0	0	0	0	0	0	0	0	0	5.9476e-05	0	0	0	0	0
OTU_648	0	8.9214e-05	0	0	0	2.9738e-05	0	0	0	0	0	0	0	0	0	0	0.00413358	0	0	0	0	0	0	0	0	0	0	0	0	0	0	0	5.9476e-05	2.9738e-05	0	0	0	0	0	0	0	0	0	0	0	0	0	8.9214e-05	0
OTU_649	0	5.9476e-05	0	5.9476e-05	0	0	0	0	0	0	0	0	0	0.00014869	0	0	0.000832664	0	0	0	0	0	5.9476e-05	0	8.9214e-05	0	0	0	0	0	0	0	0	0	0	0	0	0	0	0	0	0	0	0	5.9476e-05	0	0	0	0
OTU_650	0	0	0	0	5.9476e-05	0	0	5.9476e-05	0	0	2.9738e-05	0	0	0	0.0017248	0	0	0.000267642	0	0	0	0	0	0	0	0	0	0	0	0	0	0	0	0	0	5.9476e-05	0	0	0	0	0	0	0	0	0	0	0	0	0
OTU_651	0	0	0	0	2.9738e-05	0	0	0	0	0	2.9738e-05	0	0	0	0	0	0	0	0	2.9738e-05	0	0	0	0.00309275	0	0	0	5.9476e-05	0	0	0	0	0	0	0	0	0	0	0	0	0.000237904	0	0	0	0	0	0	0	0
OTU_652	0	2.9738e-05	0.000118952	0	0	0	0	0	0	0	0	0	0.00029738	0.00014869	0	0	0.00014869	0	0	0	0	0	0.00169507	0	0	0	0	0	0	0	0	8.9214e-05	0	0	0	0	0	0	0	0	0	0	0	0	0	0	0	0	0
OTU_653	0	0	0	0	0	0	0	0.000624498	0	0	0.000386594	0	0	0	5.9476e-05	0	0	0	0	0.000386594	0	0	0	0	0	0	0	0.000416332	0	0	2.9738e-05	0	0	0	0	0	0	0	0	0	0	0	0	0.000118952	0	0	0	0	0
OTU_654	0	0	0	0	0	0	0	0	0	0	0	0	0	0	0	0	0	0	0	0	0	0	0	0	0	0	0	0	0	0	0	0	0	0	0	0.00014869	0	0	0	0	0.00237904	0	0	0	0	0	0	0	0
OTU_655	0	0	0	0	0	0	0	0	0	0	0	0	0	0	0	0	0	0	0	0	0	0	0	0	0	0	0	0	0	0	0	0	0	0	0	0	0	0	0	0	0	0	0	0	0	0	0	0	0
OTU_656	0	0	0	0	0	0	0	0	0	0	0	0	5.9476e-05	0	0	0	0	0	0	0	5.9476e-05	0	0	0	0	0	0	0	0	0	0	0	0	0	0	0	0	0	0.00588813	0	0	0	0	0	0	0	0	0	0
OTU_657	0	0	0	0	0	0	0	0	0	0	0	0	0	0	0	0	0	0	0	0	0	0	0	0	0	0	0	0	0	0	0	0	0	0	0	0	0	0	0	0	0	0	0	0	0	0	0	0	0
OTU_658	0	0	0	0	0	0	0	0	0	0	0	0	0	0	0	0	0	0	0	0	0	0	0	0	0	0	0	0	0	0	0	0	0	0	0	0	0	0	0	0	0	0	0	0	0	0	0	0	0
OTU_659	0	0	0	0	0.000475808	0	0	5.9476e-05	0	0	0.000118952	0	0	0	0.000208166	0	0	0.000208166	0	5.9476e-05	0	0	0	5.9476e-05	0	0	0	0.000356856	0	0	0.000654236	0	0	0	0	2.9738e-05	0	0	0	0	0	0	0	0	0	0	0	0	0
OTU_660	0	8.9214e-05	0.000118952	0	0	0.000178428	0	0	0	0	0	0	2.9738e-05	0	0	5.9476e-05	0.000208166	0	5.9476e-05	0	5.9476e-05	0	5.9476e-05	0	0	0	0	0	0	0	0	0	0	0	0	0	0	0	0	0	0	0	0	0	8.9214e-05	0	2.9738e-05	0.000208166	0
OTU_661	0	0.000178428	8.9214e-05	0	0	0.000267642	0	0	0	0	0	0	0	8.9214e-05	0	0	0	0	0	0	0	0	0.000237904	0	0	0	0	0	0	0	0	0	0	0	0	0	0	0	0	0	0	0	0	0	0	0	0	0	0
OTU_662	0	0	0	0	0	0	0	0	0	0.000118952	0	0	2.9738e-05	0	0	0	0	0	0	0	0.0023493	5.9476e-05	0	0	0	0	0	0	2.9738e-05	2.9738e-05	0	0	0.000267642	0	0	0	0	0	8.9214e-05	0	0	0	0	0	0	8.9214e-05	0	0	0
OTU_663	0	0	0	0	0	2.9738e-05	0	0	0	0	0	0	5.9476e-05	2.9738e-05	0	0	0	0	0	0	2.9738e-05	5.9476e-05	0	0	0	0	0	0	0	0	0	0	0	0.000118952	0	0	0	0	0.00014869	0	0	0	0	0	0	0	0	0	0
OTU_664	0	0	0	0	0	0	0	0	0	0	0	0	0	0	0	0	0	0	0	0	0	0	0	0	0	0	0	0	0	0	0	0	0	0	0	0	0	0	0	0	0	0	0	0	0	0	0	0	0
OTU_665	0	5.9476e-05	5.9476e-05	0	0	2.9738e-05	0	0	0	0	0	0	0	2.9738e-05	0	0	0	0	0	0	0	0	2.9738e-05	0	0	0	0	0	0	0	0	0	0	0	0	0	0	0	0	0	0	0	0	0	0	0	0	0	0
OTU_666	0	0	0	0	0	0	0	0	0	0	0	0	8.9214e-05	0	0	0	0	0	0	0	0	2.9738e-05	0.00255747	0	0	0	0	0	0	0	0	0	0	0	0	0	0	0	0	0	0	0	0	0	0	0	0	0	0
OTU_667	0	8.9214e-05	0.000118952	0	0	0.000267642	0	0	0	0	0	0	0	5.9476e-05	0	0	0	0	0	0	5.9476e-05	0	0.000178428	0	0	0	0	0	0	0	0	0	0	0	0	0	0	0	0	0	0	0	0	0	0	0	0	0	0
OTU_668	0	0	0	0	0	0	0	0.00029738	0	0	0.00181402	0	0	0	0.000356856	0	0	0.000118952	0	5.9476e-05	0	0	0	0.000475808	0	0	0	0	0	0	0.000862402	0	0	0	0	2.9738e-05	0	0	0	0	0.000713712	0	0	5.9476e-05	0	0	0	0	0
OTU_669	0	0	0	0	0	0	0	0	0	0	0	0	0	0	0	0	0.000118952	0	0	0	0	0	0	0	0.000118952	0	0	0	0	0	0	0.000118952	0	0	0	0	0	0	0	0	0	0	0	0	0	0	0	0	0
OTU_670	0	0.000118952	2.9738e-05	0	0	0	0	0	0	0	0	0	0.00014869	8.9214e-05	0	0	0	0	0	0	0	0	0.00089214	0	0	0	0	0	0	0	0	0	0	0	0	0	0	0	0	0	0	0	0	0	5.9476e-05	0	0	0	0
OTU_671	0	0	0	0	0.000118952	0	0	2.9738e-05	0	0	0	0	0	0	0	0	0	0.000505546	0	0	0	0	0	0.00110031	0	0	0	0	0	0	0	0	0	0	0	2.9738e-05	0	0	0	0	0	0	0	0	0	0	0	0	0
OTU_672	0	0	0	0	0.000475808	0	0	0.000208166	0	0	0.000208166	0	0	0	0.000118952	0	0	0.0027359	0	0	0	0	0	0.000386594	0	0	0	0	0	0	0	0	0	0	0	5.9476e-05	0	0	0	0	0	0	0	0	0	0	0	0	0
OTU_673	0	0	0	0	0	0	0	0	0	0	0	0	0	0	0	0	0	0	0	0	2.9738e-05	0	0	0	0	0	0	0	0	0	0	0	0	8.9214e-05	0	0	0	0	2.9738e-05	0	0	0	0	0	0	0	0	0	0
OTU_674	0	0	0	0	2.9738e-05	0	0	0.000505546	0	0	0.000118952	0	0	0	0.00074345	0	0	0.000237904	0	0.000237904	0	0	0	0.000178428	0	0	0	2.9738e-05	0	0	0.000654236	0	0	0	0	5.9476e-05	0	0	0	0	0.0035983	0	0	2.9738e-05	0	0	0	0	0
OTU_675	0	0	0	0	0	0	0	0	0	0	0.000416332	0	0	0	0	0	0	0	0	0.0017248	0	0	0	0	0	0	0	0	0	0	0	0	0	0	0	0.000118952	0	0	0	0	0	0	0	0	0	0	0	0	0
OTU_676	0	0	0	0	0	0	0	0	0	0	0	0	0	0	0	0	0	0	0	0	0	0	0	0	0	0	0	0	0	0	0	0	0	0	0	0	0	0	0	0	0.0035983	0	0	0	0	0	0	0	0
OTU_677	0	0	0	0	0	0	0	0	0	0	0	0	0	0	0	0	0	0	0	0	0	5.9476e-05	0	0	0	0	0	0	0	0	0	0	2.9738e-05	0	0	0	0	0.00151664	0	0	0	0	0	0	0	0	0	0	0
OTU_678	0	0	0	0	0	0	0	0.00121926	0	0	0	0	0	0	0	0	0	2.9738e-05	0	5.9476e-05	0	0	0	0	0	0	0	0	0	0	5.9476e-05	0	0	0	0	0	0	0	0	0	0	0	0	0	0	0	0	0	0
OTU_679	0	0	0	0	0	0	0	0.000267642	0	0	8.9214e-05	0	0	0	0	0	0	0	0	0.00104083	0	0	0	0	0	0	0	0	0	0	0	0	0	0	0	8.9214e-05	0	0	0	0	0	0	0	2.9738e-05	0	0	0	0	0
OTU_680	0	0	0	0	0	0	0	0.000981354	0	0	5.9476e-05	0	0	0	2.9738e-05	0	0	5.9476e-05	0	0.00014869	0	0	0	0	0	0	0	2.9738e-05	0	0	2.9738e-05	0	0	0	0	0	0	0	0	0	0	0	0	2.9738e-05	0	0	0	0	0
OTU_681	0	0	0	0	0	0	0	0	0	0	0	0	0	0	0	0	0	0	0	2.9738e-05	0	0	0	0	0	0	0	0	0	0	0.0044607	0	0	0	0	0	0	0	0	0	0	0	0	2.9738e-05	0	0	0	0	0
OTU_682	0	0	0	0	0	0	0	0	0	0	0	0	0	0	5.9476e-05	0	0	0	0	8.9214e-05	0	0	0	5.9476e-05	0	0	0	0	0	0	0.00347935	0	0	0	0	0	0	0	0	0	0	0	0	0.000118952	0	0	0	0	0
OTU_683	0	0	0	0	0	0	0	0	0	0	0	0	0	0	0	0	0	0	0	0	0	0	0	0	0	0	0	0	0	0	0	0	0	0	0	0	0	0	0	0	0	0	0	0	0	0	0	0	0
OTU_684	0	5.9476e-05	0	0	0	0	0	0	0	0	0	0	0	0	0	0	0.00454992	0	0	0	0	0	0	0	0	0	0	0	0	0	0	8.9214e-05	0	2.9738e-05	0	0	0	0	0	0	0	0	0	0	0.000118952	0	0	0.000178428	0
OTU_685	0	0	0	0	5.9476e-05	0	0	0.000208166	0	0	0	0	0	0	0.000356856	0	0	0.000773188	0	2.9738e-05	0	0	0	0.000475808	0	0	0	0.00029738	0	0	0.000327118	0	0	0	0	0.000416332	0	0	0	0	0.000624498	0	0	8.9214e-05	0	0	0	0	0
OTU_686	0	0	0	0	0	0	0	0	0	0	0	0	2.9738e-05	0	0	0	0	0	0	0	0.00029738	0	0	0	0	0	0	0	0	0	0	0	0	0	0	0	0	0	0.00205192	0	0	0	0	0	0	0	0	0	0
OTU_687	0	0	0.00223035	0	0	0	0	0	0	0	0	0	0	0	0	0	0	0	0	0	0	0	5.9476e-05	0	0	0	0	0	0	0	0	0	0	0	0	0	0	0	0	0	0	0	0	0	0	0	0	0	0
OTU_688	0	0	0	0	0	0	0	0	0	0	0	0	0	0	0	0	0	0	0	0	0	0	0	0	0	0	0	0	0	0	0	0	0	0	0	0	0	0	0	0	0	0	0	0	0	0	0	0	0
OTU_689	0	0	0	0	0.000475808	0	0	0	0	0	0.000178428	0	0	0	0.00029738	0	0	0.000327118	0	0.000178428	0	0	0	8.9214e-05	0	0	0	0	0	0	0.00059476	0	0	0	0	0	0	0	0	0	8.9214e-05	0	0	0.000565022	0	0	0	0	0
OTU_690	0	0.000178428	2.9738e-05	8.9214e-05	0	0	0	0	0	0	0	0	0.000118952	0	0	2.9738e-05	0	0	0	0	0.000237904	2.9738e-05	0.000327118	0	0	0	0	0	0	0	0	0	0	0	0.000118952	0	0	0	5.9476e-05	0	0	0	2.9738e-05	0	0	0	0	0	8.9214e-05
OTU_691	0	0	0	0	0	0	0	0	0	0	0	0	2.9738e-05	0	0	0	0	0	0	0	0	0	0	0	0	0	0	0	0	0	0	0	0	0	0	0	0	0	0.00237904	0	0	0	0	0	0	0	0	0	0
OTU_692	0	5.9476e-05	0	0	0	0	0	0	0	0	0	0	0.000208166	8.9214e-05	0	0	0	0	0	0	0	5.9476e-05	0.00371725	0	0	0	0	0	0	2.9738e-05	0	0	0	5.9476e-05	0	0	0	0	2.9738e-05	0	0	0	0	0	0	0	0	0.000356856	0
OTU_693	0	0	0	0	0	0	0	0.00059476	0	0	0	0	0	0	0	0	0	0	0	0.001249	0	0	0	0	0	0	0	0.000178428	0	0	5.9476e-05	0	0	0	0	0	0	0	0	0	0	0	0	2.9738e-05	0	0	0	0	0
OTU_694	8.9214e-05	0.000208166	2.9738e-05	2.9738e-05	0	2.9738e-05	0.000118952	0	0	0	0	0	0	0.000475808	0	0	0.000178428	0	0	0	0	0	0.000118952	0	0	0	0.000237904	0	0	5.9476e-05	0	0	0.000416332	0	0.000565022	0	0	0	0	0	0	0	0	0	0	0	2.9738e-05	0	5.9476e-05
OTU_695	0	0	0	0	0	0	0	0	5.9476e-05	0	0	0	0	0	0	0	0	0	0	0	0.00341987	2.9738e-05	0	0	0	0	0	0	0	0	0	0	8.9214e-05	0	0	0	0	0	0.000118952	0	0	0	0	0	0	2.9738e-05	0	0	0
OTU_696	0	0	0	0	0	0	0	0	0	0	0	0	5.9476e-05	0	0	0	0	0	0	0	0.00014869	2.9738e-05	0	0	0	0	0	0	0	0	0	0	0	0	0	0	0	0	0.00217087	0	0	0	0	0	0	0	0	0	0
OTU_697	0	0	0	0	0	0	0	0	0	0	0	0	0	0	0	0	0	0	0	0	0	0	0	0	0	0	0	0	0	0	0	0	0	0	0	0	0	0	0	0	0	0	0	0	8.9214e-05	0	0	0	0
OTU_698	5.9476e-05	0.000178428	2.9738e-05	5.9476e-05	0	2.9738e-05	0	0	0	0	0	0	0.000178428	0.000118952	0	0	0.000118952	0	0	0	0	0	0.000327118	0	0	5.9476e-05	5.9476e-05	0	0	0	0	0	0.000118952	0	0.000178428	0	0	0	5.9476e-05	0	0	0	0	0	0	0	0	2.9738e-05	5.9476e-05
OTU_699	0	0	0	0	0	0	0	0	0	0	0	0	0.00246825	2.9738e-05	0	0	0	0	0	0	0	0	0.000267642	0	0	0	0	0	0	0	0	0	0	0	0	0	2.9738e-05	0	2.9738e-05	0	0	0	0	0	0	0	0	0	0
OTU_700	0	0	0	0	0	0	0	0	0	0	0	0	0	0	0.000535284	0	0	0	0	0	0	0	0	0	0	0	0	0	0	0	0.0023493	0	0	0	0	0	0	0	0	0	0	0	0	2.9738e-05	0	0	0	0	0
OTU_701	0	0	0	0	0	0	0	0.00014869	0	0	8.9214e-05	0	0	0	0	0	0	0.000208166	0	0.00160585	0	0	0	0.000178428	0	0	0	0	0	0	8.9214e-05	0	0	0	0	0.000178428	0	0	0	0	0.00029738	0	0	0	0	0	0	0	0
OTU_702	0	2.9738e-05	0	0	0	0	0	0	0	0	0	0	0	0	0	0	0	0	0	0	0	0	0	0	0	0	0	0	0	0	0	0	0	0	0	0	0	0	0	0	0	0	0	0	8.9214e-05	0	0	0	0
OTU_703	0	0	0	0	0.000118952	0	0	0.000475808	0	0	0.00014869	0	0	0	0	0	0	0.00243852	0	0	0	0	0	0.000565022	0	0	0	0	0	0	0.00059476	0	0	0	0	0.000208166	0	0	0	0	0.000624498	0	0	2.9738e-05	0	0	0	0	0
OTU_704	0	8.9214e-05	0.000118952	0	0	0	0	0	0	0	0	0	0.000327118	2.9738e-05	0	0	0	0	0	0	5.9476e-05	0	0.00130847	0	0	0	0	0	0	0	0	0	0	0	0	0	0	0	0	0	0	0	0	0	0	0	0	0	0
OTU_705	0	0	0	0	0.00127873	0	0	0.000178428	0	0	8.9214e-05	0	0	0	0.000921878	0	0	0	0	0	0	0	0	0	0	0	0	0	0	0	0	0	0	0	0	2.9738e-05	0	0	0	0	0	0	0	0	0	0	0	0	0
OTU_706	2.9738e-05	0	0	0	0	0	0	0	0	5.9476e-05	0	0	0.000118952	2.9738e-05	0	0	0	0	0	0	0.000208166	0	0	0	0	0	0	0	0	0	0	0	5.9476e-05	0	0	0	0	0	0.00169507	0	0	0	0	0	0	8.9214e-05	0	0	2.9738e-05
OTU_707	0	0	0	0	5.9476e-05	0	0	0.000237904	0	0	0.000624498	0	0	0	0	0	0	0.00199245	0	0	0	0	0	0.000208166	0	0	0	0	0	0	0.00074345	0	0	0	0	2.9738e-05	0	0	0	0	0.00190323	0	0	0	0	0	0	0	0
OTU_708	0	0	0	0	0	0	0	0	0	0	0.000654236	0	0	0	0	0	0	0	0	0.00154638	0	0	0	0	0	0	0	0	0	0	0	0	0	0	0	8.9214e-05	0	0	0	0	0	0	0	2.9738e-05	0	0	0	0	0
OTU_709	0	0	0	0	0	0	0	0	0	0	0.000208166	0	0	0	0.000267642	0	0	0.000386594	0	5.9476e-05	0	0	0	0.000267642	0	0	0	2.9738e-05	0	0	2.9738e-05	0	0	0	0	2.9738e-05	0	0	0	0	0.00074345	0	0	5.9476e-05	0	0	0	0	0
OTU_710	0	2.9738e-05	0	0	0	0	0	0	0	0	0	0	5.9476e-05	0.00074345	0	0	0	0	0	0	0	0	0	0	0	0	0	0	0	0	0	0	0	5.9476e-05	0	0	0	0	5.9476e-05	0	0	0	0	0	0	0	0	0	0
OTU_711	0	0	0	0	0	0	0	0.001249	0	0	0	0	0	0	0.00044607	0	0	5.9476e-05	0	0	0	0	0	0	0	0	0	0.000416332	0	0	0	0	0	0	0	8.9214e-05	0	0	0	0	0	0	0	0	0	0	0	0	0
OTU_712	0	0	0	0	0.000237904	0	0	0.000654236	0	0	5.9476e-05	0	0	0	0	0	0	0.000386594	0	0	0	0	0	0.000505546	0	0	0	0	0	0	2.9738e-05	0	0	0	0	0.00014869	0	0	0	0	0.000356856	0	0	0	0	0	0	0	0
OTU_713	0	0.00014869	2.9738e-05	0	0	0	0	0	0	0	0	0	0	0	0	0	0	0	0	0	0	0	0.000208166	0	0	0	0	0	0	0	0	0	0	0	0	0	0	0	0	0	0	0	0	0	0	0	0	5.9476e-05	0
OTU_714	0	0	0	0	5.9476e-05	0	0	0.000118952	0	0	0.000565022	0	0	0	8.9214e-05	0	0	0.000118952	0	0.00190323	0	0	0	0	0	0	0	0	0	0	2.9738e-05	0	0	0	0	2.9738e-05	0	0	0	0	0	0	0	0.000118952	0	0	0	0	0
OTU_715	0	2.9738e-05	0	0	0	0	0	0	0	0	0	0	0	0	0	0	0	0	0	0	0.000416332	0	0	0	0	0	0	0	0	0	0	0	2.9738e-05	0	0	0	0	0	0	0	0	0	0	0	0	0	0	0	0
OTU_716	0	0	0	0	0	0	0	0.00089214	0	0	0.000237904	0	0	0	0	0	0	0	0	0.000505546	0	0	0	0	0	0	0	2.9738e-05	0	0	0	0	0	0	0	5.9476e-05	0	0	0	0	0	0	0	5.9476e-05	0	0	0	0	0
OTU_717	0	0	2.9738e-05	0	0	0	0	0	0	0	0	0	0.00142742	0	0	0	0	0	0	0	5.9476e-05	5.9476e-05	0.000535284	0	0	0	0	0	0	0	0	0	0	0	0	0	0	0	0.000267642	0	0	0	0	0	0	0	0	0	0
OTU_718	0	0	0	0	0	0	0	0.00014869	0	0	0.00014869	0	0	0	0.000505546	0	0	0.000178428	0	0.000118952	0	0	0	0.000773188	0	0	0	0	0	0	2.9738e-05	0	0	0	0	5.9476e-05	0	0	0	0	0	0	0	0	0	0	0	0	0
OTU_719	0	0	0	0	0	0	0	0	0	0	0	0	0.00133821	0	0	0	0	0	0	0	0.000178428	5.9476e-05	0.000862402	0	0	0	0	0	0	0	0	2.9738e-05	0	0	0	0	0	0	0.00014869	0	0	0	0	0	0	0	0	0	0
OTU_720	0	0	0	0	0	0	0	0	0	0	0.000267642	0	0	0	0	0	0	0	0	0.0038362	0	0	0	5.9476e-05	0	0	0	0	0	0	2.9738e-05	0	0	0	0	2.9738e-05	0	0	0	0	0	0	0	2.9738e-05	0	0	0	0	0
OTU_721	0	2.9738e-05	0	0	0	0	0.000178428	0	0	0	0	0	0	2.9738e-05	0	0	0	0	0	0	0	8.9214e-05	0	0	0	0	0	0	0	0	0	0	5.9476e-05	0	0.000237904	0	0	0	0	0	0	0	0	0	0	0	0	0	2.9738e-05
OTU_722	0	0	0	0	0	0	0	0	0	0	0	0	0	0	0	0	0	0	0	0	0	2.9738e-05	2.9738e-05	0	0	0	0	0	0	0	0	0	0	2.9738e-05	0	0	0	0	2.9738e-05	0	0	0	0	0	0	0	0	0	0
OTU_723	0	5.9476e-05	0	0	0	0	0	0	0	2.9738e-05	0	0	0	2.9738e-05	0	0	0	0	0	0	0	0	0	0	0	0	0	0	0	0	0	2.9738e-05	0	0	8.9214e-05	0	2.9738e-05	0	0	0	0	0	0	0	0	0	0	0	0
OTU_724	0	0.000208166	0.000178428	0	0	8.9214e-05	0	0	0	0	0	0	5.9476e-05	0.000862402	0	0	5.9476e-05	0	0	0	0	0	0.000178428	0	0	0	0	0	0	0	0	0	0	0	0	0	0	0	2.9738e-05	0	0	0	0	0	8.9214e-05	0	0	0	0
OTU_725	0	0.000535284	0	0	0	0	0	0	0	0	0	0	2.9738e-05	8.9214e-05	0	5.9476e-05	0.00258721	0	0	0	0	0	0	0	0	0	0	0	0	0	0	0.00133821	0.000178428	0.000178428	0	0	0	0	0	0	0	0	0	0	0	0.00029738	0	0	0
OTU_726	0	8.9214e-05	0.00169507	0	0	0	0	0	0	0	0	0	0	0	0	0	0	0	0	0	0	0	2.9738e-05	0	0	0	0	0	0	0	0	0	0	0	0	0	0	0	0	0	0	0	0	0	0	0	0	0	0
OTU_727	0	0	0	0	0	0	0	0	0	0	0	0	0	0	0	0	8.9214e-05	0	0	0	0	0	0	0	0	0	0	0	0	0	0	0	0	0	0	0	0	0	0	0	0	0	0	0	0	0	0	0.000951616	0
OTU_728	2.9738e-05	0.000505546	0	2.9738e-05	0	0	2.9738e-05	0	0	0	0	0	2.9738e-05	0.000237904	0	0	0	0	0	0	0	0	0.000237904	0	0	0	0	0	0	0	0	0	0	0	5.9476e-05	0	0	0	0	0	0	0	0	0	0	0	0	8.9214e-05	2.9738e-05
OTU_729	0	0	0	0	0	0	0	0	0	0	0	0	0	0	0	0	0	0	0	0	0	0	0	0	0	0	0	0	0	0	0	0	0	0	0	0	0	0	0	0	0	0	0	0	0	0	0	0	0
OTU_730	0	2.9738e-05	0	0	0	0	0	0	0	0	0	0	0.00243852	0	0	0	0	0	0	0	5.9476e-05	0	0.000178428	0	0	0	0	0	0	0	0	0	0	0	0	0	0	0	2.9738e-05	0	0	0	0	0	0	0	0	0	0
OTU_731	0	0	0	0	0	0	0	2.9738e-05	0	0	2.9738e-05	0	0	0	0	0	0	0.00187349	0	0	0	0	0	0	0	0	0	5.9476e-05	0	0	5.9476e-05	0	0	0	0	0.000118952	0	0	0	0	0.000505546	0	0	0	0	0	0	0	0
OTU_732	0	0	0	0	0.000535284	0	0	0	0	0	0.000267642	0	0	0	0	0	0	0	0	0.00214114	0	0	0	0	0	0	0	0	0	0	0	0	0	0	0	2.9738e-05	0	0	0	0	0	0	0	0	0	0	0	0	0
OTU_733	0	2.9738e-05	0	0	0	0	0	0	0	0	0	0	0	0	0	0	0	0	0	0	0	0	0	0	0	0	0	0	0	0	0	0	0	0	0	0	0	0	0	0	0	0	0	0	0	0	0	0	0
OTU_734	0	0	0	0	0	0	0	0.00044607	0	0	0.000118952	0	0	0	0	0	0	0	0	0.000773188	0	0	0	0	0	0	0	0.000118952	0	0	0	0	0	0	0	2.9738e-05	0	0	0	0	0	0	0	0	0	0	0	0	0
OTU_735	0	0.000118952	2.9738e-05	0	0	0	0	0	0	0	0	0	0.000267642	8.9214e-05	0	0	0	0	0	0	0	0	0.00199245	0	0	0	0	0	0	0	0	0	0	0	0	0	0	0	0	0	0	0	0	0	0	0	0	0	0
OTU_736	0.00193297	0	0	0	0	0	5.9476e-05	0	0	8.9214e-05	0	0	0	0	0	0	0	0	0	0	0	0	0	0	0	0.00014869	5.9476e-05	0	0	0	0	0	0	0	2.9738e-05	0	0	0	0	2.9738e-05	0	0	0	0	0	0	0	0	2.9738e-05
OTU_737	0	0	0	0	0.0014869	0	0	0	0	0	0	0	0	0	0.000118952	0	0	0	0	0	0	0	0	0	0	0	0	0	0	0	0.000386594	0	0	0	0	2.9738e-05	0	0	0	0	0	0	0	0	0	0	0	0	0
OTU_738	0	0	2.9738e-05	0.00014869	0	0	0	0	0	0	0	0	0	5.9476e-05	0	0	0	0	0	0	0	0	0	0	0	0	0	0	8.9214e-05	5.9476e-05	0	0	0	0	0	0	0	0	0	0	0	0	0	0	0	2.9738e-05	0	0	0
OTU_739	0	0	0	0	0	0	0	0	0	0	0	0	0	0	0	0	0	0	0	0	0	0	0	0	0	0	0	0	0	0	0	0	0.00407411	0	0	0	0	0	0	0	0	0	0	0	0	0	0	0	0
OTU_740	0	2.9738e-05	0.00202218	0	0	0	0	0	0	0	0	0	0	0	0	0	0	0	0	0	0	0	2.9738e-05	0	0	0	0	0	0	0	0	0	0	0	0	0	0	0	0	0	0	0	0	0	0	0	0	0	0
OTU_741	0	0	0	0	0.000208166	0	0	0	0	0	0	0	0	0	0	0	0	0.000951616	0	0.00014869	0	0	0	0.000654236	0	0	0	0	0	0	0.000118952	0	0	0	0	0	0	0	0	0	0.000118952	0	0	2.9738e-05	0	0	0	0	0
OTU_742	0	0	0	0	0	2.9738e-05	0	0	0	0	0	0	0	0	0	0	0	0	0.000208166	0	0	0	0	0	0	0	0	0	0	0	0	0	2.9738e-05	0	0.000118952	0	0	0	0	0	0	0	0	0	0	0	0	0.000505546	0
OTU_743	0	8.9214e-05	0	0	0	0	0	0	0	0	0	0	0	0	0	0	0.000208166	0	0	0	0	0	0	0	0	0	0	0	0	0	0	0	0	5.9476e-05	0	0	0	0	0	0	0	0	0	0	0	0	0	0	0
OTU_744	0	0	0	0	0.00187349	0	0	0	0	0	0	0	0	0	0	0	0	5.9476e-05	0	0	0	0	0	0	0	0	0	0	0	0	0	0	0	0	0	0	0	0	0	0	0	0	0	0	0	0	0	0	0
OTU_745	0	0	0	0	2.9738e-05	0	0	0	0	0	0	0	0	0	0	0	0	0.00463913	0	0	0	0	0	0	0	0	0	0	0	0	0	0	0	0	0	0	0	0	0	0	0	0	0	0	0	0	0	0	0
OTU_746	0	0	0	0	0	0	0	0	0	0	0	0	0	0	0	0	2.9738e-05	0	2.9738e-05	0	0	0	0	0	0	0	0	0	0	0	0	0.000832664	0	0	0	0	0	0	0	0	0	0	0	0	0	0.000327118	0	0	0
OTU_747	0	0	0.000118952	0	0	0	0	0	0	5.9476e-05	0	0	2.9738e-05	0	0	0	8.9214e-05	0	0	0	0.00208166	0	0	0	0	0	0	0	0	0	0	0	0	0	0	0	0	0	5.9476e-05	0	0	0	0	0	0	2.9738e-05	0	0.000237904	0
OTU_748	0	0	0	0	0	0	0	0	0	0	0	0	0	0	0	0	0	0	0	0	0	0	0	0	0	0	0	0	0	0	0	0	0	0	0	0	0	0	0	0	0	0	0	0	0	0	0	0	0
OTU_749	0	0	0	0	0	0	0	0	0	0	0	0	0.000118952	0	0	0	0	0	0	0	0.000237904	0.00151664	0	0	0	0	0	0	0	0	0	2.9738e-05	0	0	0	0	0	0	0.000178428	0	0	0	0	0	0	0	0	0.000118952	0
OTU_750	0	0	0.00267642	0	0	0	0	0	0	0	0	0	0	0	0	0	0	0	0	0	0	0	2.9738e-05	0	0	0	0	0	0	0	0	0	0	0	0	0	0	0	0	0	0	0	0	0	0	0	0	0	0
OTU_751	0	0	0	0	0	0	0	0.000178428	0	0	0.00074345	0	0	0	0	0	0	0.00187349	0	2.9738e-05	0	0	0	2.9738e-05	0	0	0	0	0	0	0	0	0	0	0	0	0	0	0	0	0.000386594	0	0	0.00014869	0	0	0	0	0
OTU_752	0	0	0	0	0	0	0	0	0	0	0	0	0	0	0	0	0	8.9214e-05	0	0	0	0	0	0.000208166	0	0	0	5.9476e-05	0	0	0.00139769	0	0	0	0	5.9476e-05	0	0	0	0	0.000624498	0	0	0	0	0	0	0	0
OTU_753	2.9738e-05	0.000178428	5.9476e-05	2.9738e-05	0	2.9738e-05	0	0	0	0	0	0	5.9476e-05	0.000208166	0	0	0.000118952	0	0	0	0	0	2.9738e-05	0	0	0	0	0	0	0	0	2.9738e-05	0	0	0.000416332	0	2.9738e-05	0	2.9738e-05	0	0	0	0	0	0	0	0	0	5.9476e-05
OTU_754	0	0.000208166	2.9738e-05	0	0	0	0	0	0	0	0	0	0.00014869	2.9738e-05	0	0	0	0	0.000118952	0	0	0	0.00163559	0	0	0	0	0	0	0	0	0	0	0	0	0	0	0	0	0	0	0	0	0	0	0	0	0	0
OTU_755	0	0	0	0	0	0	0	0	0	0	0	0	0	0	0	0	0	0	0	0	0	0	0	0	0	0	0	0	0	0	0	0	0	0	0	0	0	0	0	0	0.00202218	0	0	0	0	0	0	0	0
OTU_756	0	0	0	0	0	0	0	0	0	0	0	0	0.000118952	0	0	0	0	0	0	0	0.000118952	0	0	0	0	0	0	0	0	0	0	0	0	0	0	0	0	0	0.0014869	0	0	0	0	0	0	0	0	0	0
OTU_757	0	0	0	0	0.00089214	0	0	0.000237904	0	0	0.000237904	0	0	0	0.000208166	0	0	0.000802926	0	0.000386594	0	0	0	0.000267642	0	0	0	0.000208166	0	0	0.000386594	0	0	0	0	8.9214e-05	0	0	0	0	0.001249	0	0	0.000178428	0	0	0	0	0
OTU_758	0	0	0	0	0	0	0	0	0	0	5.9476e-05	0	0	0	0	0	0	0.00113004	0	2.9738e-05	0	0	0	0.000237904	0	0	0	8.9214e-05	0	0	0.000208166	0	0	0	0	0.000356856	0	0	0	0	0.000416332	0	0	2.9738e-05	0	0	0	0	0
OTU_759	0	0	0	0	0	0	0	0	0	0	0.00014869	0	0	0	0	0	0	0.001249	0	0	0	0	0	0.000208166	0	0	0	8.9214e-05	0	0	0.000208166	0	0	0	0	0.00014869	0	0	0	0	0.000386594	0	0	5.9476e-05	0	0	0	0	0
OTU_760	0	0	0	0	0	0	0	0	0	0	0	0	0	5.9476e-05	0	0	0	0	0	0	0	0	0	0	0	0	0	0	0	0	0	0	0	0	0	0	0	0	0	0	0	0	0	0	5.9476e-05	0	0	0	0
OTU_761	0	5.9476e-05	0	0	0	0	0	0	0	0	0	0	0	0	0	0	0	0	2.9738e-05	0	0	0	0	0	0	0	0	0	0	0	0	0	0	0	0	0	0	0	0	0	0	0	0	0	0	0	0	0	0
OTU_762	0	5.9476e-05	5.9476e-05	0	0	0.00029738	0	0	0	0	0	0	0	0.000118952	0	0	0	0	0	0	0	0	8.9214e-05	0	0	0	0	0	0	0	0	0	0	0	0	0	0	0	0	0	0	0	0	0	0	0	0	0	0
OTU_763	0	0.00014869	0.000118952	0	0	0	0	0	0	0	0	0	0.000386594	0.00014869	0	0	0	0	0	0	0	0	0.00133821	0	0	0	0	0	0	0	0	0	0	0	0	0	0	0	0	0	0	0	0	0	0	0	0	0	0
OTU_764	0	0	0	0	0	0	0	0	0	0	2.9738e-05	0	0	0	0	0	0	0	0	0	0	0	0	0.00175454	0	0	0	0	0	0	0	0	0	0	0	0	0	0	0	0	0	0	0	0	0	0	0	0	0
OTU_765	0	0	0	0	0.000327118	0	0	0	0	0	0.000505546	0	0	0	5.9476e-05	0	0	0.00443096	0	0	0	0	0	0.00303328	0	0	0	0	0	0	0	0	0	0	0	0.000356856	0	0	0	0	5.9476e-05	0	0	0	0	0	0	0	0
OTU_766	0	0.000208166	0	0	0	0.000118952	0	0	0	0	0	0.000267642	0	0	0	0	0.00130847	0	0	0	0	0	0	0	0.00151664	0	0	0	0	0	0	2.9738e-05	0	0	0	0	2.9738e-05	0	0	0	0	0	0	0	0	0	0	0	0
OTU_767	0	0	0	0	8.9214e-05	0	0	0.000267642	0	0	0	0	0	0	0	0	0	0.00315223	0	0	0	0	0	0.000267642	0	0	0	0	0	0	2.9738e-05	0	0	0	0	0	0	0	0	0	0	0	0	0	0	0	0	0	0
OTU_768	0	0	0	0	0.000178428	0	0	0	0	0	0	0	0	0	0	0	0	0.000654236	0	5.9476e-05	0	0	0	0.00044607	0	0	0	0.00014869	0	0	0.00330092	0	0	0	0	2.9738e-05	0	0	0	0	0.000565022	0	0	0.000208166	0	0	0	0	0
OTU_769	0	0.00157611	0	0	0	0	0	0	0	0	0	0	0	5.9476e-05	0	0	0.0050852	0	0	0	0	0	0	0	0	0	0	0	0	0	0	0	0	0	0	0	0	0	0	0	0	0	0	0	0	0	0	0.000118952	0
OTU_770	2.9738e-05	2.9738e-05	0	2.9738e-05	0	0	0.000208166	0	2.9738e-05	2.9738e-05	0	0	0	0	0	0	0	0	0	0	2.9738e-05	0	0	0	0	0	8.9214e-05	0	0	0	0	0	0	0	0.00115978	0	0	0	0	5.9476e-05	0	0	0	0	0	0	0	0	0
OTU_771	0	0	0	0	0.000386594	0	0	0	0	0	0.000327118	0	0	0	0	0	0	5.9476e-05	0	0.000178428	0	0	0	0.0014869	0	0	0	0	0	0	0	0	0	0	0	0	0	0	0	0	0.000386594	0	0	0	0	0	0	0	0
OTU_772	0	0.00184376	0	0	0	0	0	0	0	0	0	0	0	8.9214e-05	0	0	0.000237904	0	0	0	5.9476e-05	0	0.000267642	0	0	0	0	0	0	0	0	0	5.9476e-05	0	0	0	0	0	0	0	0	0	0	0	0	0	0	0	0
OTU_773	0	0	0	0	0.00261694	0	0	0	0	0	2.9738e-05	0	0	0	0	0	0	5.9476e-05	0	0	0	0	0	5.9476e-05	0	0	0	0	0	0	0	0	0	0	0	0	0	0	0	0	0	0	0	0	0	0	0	0	0
OTU_775	0	0	0	0	0	0	0	0	0	0	0	0	0	0	0	0	0	0	0	0	0	0	0	0	0	0	0	0	0	0	0	0	0	0	0	0	0	0	0	0	0	0	0	0	0	0	0	0	0
OTU_776	0	0	0	0	5.9476e-05	0	0	0.00044607	0	0	2.9738e-05	0	0	0	2.9738e-05	0	0	0	0	0.000386594	0	0	0	0	0	0	0	0	0	0	0.000208166	0	0	0	0	0	0	0	0	0	0	0	0	0.000118952	0	0	0	0	0
OTU_777	0	0.000921878	2.9738e-05	0	0	0	0	0	0	0	0	0	5.9476e-05	5.9476e-05	0	0	0.000237904	0	0	0	0	0	0.000118952	0	0	0	0	0	0	0	0	0	0	0	5.9476e-05	0	0	0	0	0	0	0	0	0	0	0	0	0	0
OTU_778	0	0	0	0	0	0	0	0	0	0	0	0	0	0	0	0	0	0.000118952	0	2.9738e-05	0	0	0	0.000327118	0	0	0	2.9738e-05	0	0	0.000832664	0	0	0	0	0	0	0	0	0	0.000237904	0	0	5.9476e-05	0	0	0	0	0
OTU_779	0	0	0	0	0	0	0	0	0	0	0	0	0	0	0	0	0	0	0	0	0	0	0	0	0	0	0	0	0	0	0	0	0	0	0	0	0	0	0	0	0	0	0	0	0	0	0	0	0
OTU_780	0	0	0	0	0	0	0	0	0	0	0	0	0	0	0	0	0	0	0	0.00208166	0	0	0	0	0	0	0	0	0	0	5.9476e-05	0	0	0	0	0	0	0	0	0	0	0	0	2.9738e-05	0	0	0	0	0
OTU_781	0	0	2.9738e-05	8.9214e-05	0	0	0.00014869	0	0	0	0	0	0.000683974	2.9738e-05	0	0	0	0	0	0	0.000237904	0	0.000921878	0	0	0	0	0	0	0	0	0	0	0	2.9738e-05	0	5.9476e-05	0	0.000118952	0	0	0	0	0	0	0	0	0	2.9738e-05
OTU_782	0	2.9738e-05	2.9738e-05	0	0	2.9738e-05	0	0	0	0	0	0	0	0	0	0	0	0	0	0	0	0	0	0	0	0	0	0	0	0	0	0	0	0	0	0	0	0	0	0	0	0	0	0	0	0	0	0	0
OTU_783	0	0	0	0	0.00014869	0	0	2.9738e-05	0	0	0.000505546	0	0	0	0.000237904	0	0	0.000505546	0	2.9738e-05	0	0	0	0.000416332	0	0	0	2.9738e-05	0	0	0	0	0	0	0	2.9738e-05	0	0	0	0	0.000327118	0	0	0	0	0	0	0	0
OTU_784	0	0	0	0	0	0	0	0	0	0	0	0	0.00193297	0	0	0	0	0	0	0	0	5.9476e-05	0.000356856	0	0	0	0	0	0	0	0	0	0	0	0	0	0	0	0	0	0	0	0	0	0	0	0	2.9738e-05	0
OTU_785	0	0	0.00127873	0	0	0	0	0	0	0	0	0	0	0.000208166	0	0	0	0	0	0	0	5.9476e-05	8.9214e-05	0	0	0	0	0	0	0	0	0	0	0	0	0	0	0	2.9738e-05	0	0	0	0	0	0	0	0	0	0
OTU_786	0	0	0	0.00101109	0	0	0.000178428	0	0	0	0	0	0	0	0	0	0	0	0	0	0	0	0	0	0	0	0	0	5.9476e-05	0.000118952	0	0	0	0	2.9738e-05	0	0	0	0	0	0	0	0	0	0	2.9738e-05	0	0	0
OTU_787	0	0.000356856	0	0	0	0	0	0	0	0	0	0	0	0	0	2.9738e-05	0	0	0	0	0	0	0	0	0	0	0	0	0	0	0	0	0	0	0	0	0	0	0	0	0	0	2.9738e-05	0	0	0	0	5.9476e-05	0
OTU_788	0	0	0	0	0	0	0	0	0	0	0	0	0	5.9476e-05	0	0	0	0	0	0	2.9738e-05	2.9738e-05	0	0	0	0	0	0	0	0	0	0	0	0	0	0	0	0	0.00261694	0	0	0	0	0	0	0	0	0	0
OTU_789	0	0	0	0	0	0	0	0	0	0	0	0	0	0	0	0	0	0	0	0	0	0	0	0	0	0	0	0	0	0	0	2.9738e-05	0	0	0	0	0	0	0	0	0	0	0	0	0	0	0	0	0
OTU_790	0	5.9476e-05	0	0	0	0.00044607	0	0	0	0	0	0	0	8.9214e-05	0	0	0	0	0	0	0	0	2.9738e-05	0	2.9738e-05	0	0	0	0	0	0	0	0.00014869	0	0	0	0	0	0	0	0	0	2.9738e-05	0	0	0	0	0	0
OTU_791	0	8.9214e-05	5.9476e-05	0	0	8.9214e-05	0	0	0	0	0	0	0	2.9738e-05	0	0	0	0	0	0	0	0	5.9476e-05	0	0	0	0	0	0	0	0	0	0	0	0	0	0	0	0	0	0	0	0	0	0	0	0	0	0
OTU_792	0	0	0	0	0	0	0	0	8.9214e-05	0	0	0	0	0.000178428	0	8.9214e-05	8.9214e-05	0	2.9738e-05	0	8.9214e-05	0	0	0	0	2.9738e-05	0	0	0.00014869	0.00014869	0	2.9738e-05	5.9476e-05	0	0	0	2.9738e-05	2.9738e-05	0	2.9738e-05	0	2.9738e-05	0	0	0	0	0	0	0
OTU_793	0	0	0	0	0	0	0	0	0	0	0.000208166	0	0	0	0	0	0	0.000327118	0	0	0	0	0	0	0	0	0	0.000178428	0	0	0.000654236	0	0	0	0	5.9476e-05	0	0	0	0	0.00107057	0	0	0.000327118	0	0	0	0	0
OTU_794	0	0	0	0	0	0	0	0.000178428	0	0	0.000327118	0	0	0	0	0	0	0.000178428	0	0	0	0	0	0	0	0	0	0.000267642	0	0	0.000624498	0	0	0	0	0	0	0	0	0	0.000237904	0	0	0	0	0	0	0	0
OTU_795	0	2.9738e-05	2.9738e-05	0	0	0	0	0	0	0	0	0	0.000118952	5.9476e-05	0	0	0	0	0	0	0	0	0.00136795	0	0	0	0	0	0	0	0	0	0	0	0	0	0	0	0	0	0	0	0	0	0	0	0	0	0
OTU_796	0	0	0	0	0	0	0	0	0	0	0	0	0	0	0	0	0	0	0	0	0.00014869	0	0	0	0	0	0	0	0	0	0	0	0	0	0	0	0	0	0.00157611	0	0	0	0	0	0	0	0	0	0
OTU_797	0	0	0	0	0	0	0	0	0	0	0	0	0	0	0.000921878	0	0	5.9476e-05	0	0	0	0	0	0	0	0	0	0	0	0	0.00166533	0	0	0	0	0	0	0	0	0	0	0	0	0	0	0	0	0	0
OTU_798	0	0	0	0	0	0	0	0	0	0	0	0	0	0	0	0	0	0	0	0	0	0	0	0.000118952	0	0	0	0	0	0	0.00136795	0	0	0	0	0	0	0	0	0	0.000208166	0	0	0	0	0	0	0	0
OTU_799	0	0.000773188	8.9214e-05	2.9738e-05	0	0	0	0	0	0	0	0	0	0	0	0	2.9738e-05	0	2.9738e-05	0	0	2.9738e-05	0	0	0	0	0	0	0	0	0	0	5.9476e-05	0	0	0	0	0	0	0	0	0	0	0	0	0	0	0	0
OTU_800	0	0	0	0	8.9214e-05	0	0	0	0	0	0.000327118	0	0	0	0	0	0	0.00187349	0	0.000356856	0	0	0	0.001249	0	0	0	2.9738e-05	0	0	0	0	0	0	0	8.9214e-05	0	0	0	0	0.000356856	0	0	8.9214e-05	0	0	0	0	0
OTU_801	0	0	0	0	0	0	0	0	0	0	0	0	0	0	0	0	0	0	0	0	0	0	0	0.000267642	0	0	0	8.9214e-05	0	0	0	0	0	0	0	2.9738e-05	0	0	0	0	0.00127873	0	0	0	0	0	0	0	0
OTU_802	5.9476e-05	0	0	5.9476e-05	0	0	0.000178428	0	0	0	0	0	0	0	0	0	0	0	0	0	0	0	0	0	0	2.9738e-05	5.9476e-05	0	0	0	0	0	0	0	0.00196271	0	8.9214e-05	0	0	2.9738e-05	0	0	0	0	0	0	0	0	2.9738e-05
OTU_803	0	0	0	0	0.00341987	0	0	0	0	0	5.9476e-05	0	0	0	0	0	0	0	0	0	0	0	0	0	0	0	0	0	0	0	0	0	0	0	0	0	0	0	0	0	0	0	0	0	0	0	0	0	0
OTU_804	0	0	0	0	0	2.9738e-05	0	0	0	0	0	0	0	0	0	0	0	0	0	0	0	0	0	0	0	0	0	0	0	0	0	0	0	0	0	0	0	0	0	0	0	0	0	0	0	0	0	0	0
OTU_805	0	0	0	0	0	0	0	0	0	0	0	0	0	0	0	0	0	0	0	0	0	0	0	0	0	0	0	0	0	0	0	0	0	0	0	0	0	0	0.00166533	0	0	0	0	0	0	0	0	0	0
OTU_806	0	2.9738e-05	0	5.9476e-05	0	0	0	0	0	0	0	0	0	5.9476e-05	0	0	0	0	0	0	2.9738e-05	0	2.9738e-05	0	0	0	0	0	0	0	0	0	0.000535284	0	8.9214e-05	0	5.9476e-05	0	0	0	0	0	0	0	0	0	0	0	5.9476e-05
OTU_807	0	0	0	0	0	0	0	0	0	0	0	0	0	0	0	0	0	0	0	0	0	0	0	0	0	0	0	0	0	0	0	0	0	0	0	0	0	0	0	0	0	0	0	0	0	0	0	0	0
OTU_808	0	0	0	0.000921878	0	0	2.9738e-05	0	0	0	0	0	0	0	0	0	0	0	0	0	0	0	0	0	0.00115978	2.9738e-05	0	0	5.9476e-05	0	0	0	0	0	0	0	0	0	0	8.9214e-05	0	0	0	0	0	0	0	0	0
OTU_809	0	0	0	0	0	0	0	0	0	8.9214e-05	0	0	2.9738e-05	0	0	0	0	0	0	0	0.000565022	0	0	0	0	0	0	0	0	2.9738e-05	0	0	5.9476e-05	0	0	0	0	0	0.000713712	0	0	0	0	0	0	2.9738e-05	0	0	0
OTU_810	0	0	0	0	0	0	0	0	0	0	0	0	0	0.0059476	0	0	0	0	0	0	0	2.9738e-05	5.9476e-05	0	0	0	0	0	0	0	0	0	0	0	0	0	0	0	0	0	0	0	0	0	0	0	0	0	0
OTU_811	0	0	0	0	0.00166533	0	0	0	0	0	0	0	0	0	0.00059476	0	0	0	0	0	0	0	0	0	0	0	0	2.9738e-05	0	0	0	0	0	0	0	0	0	0	0	0	0	0	0	0	0	0	0	0	0
OTU_812	0	0	0	0	0	0	0	0	0	0	0	0	0	0	0	0	0	0	0	0	0	0	0	0	0	0	0	0	0	0	0.00163559	0	0	0	0	0	0	0	0	0	0	0	0	0	0	0	0	0	0
OTU_813	0	0	0	0	0	0	0	0	0	0	0	0	0	0	0	0	0	0	0	0	0	0	0	0.00193297	0	0	0	0	0	0	0	0	0	0	0	0	0	0	0	0	0	0	0	0	0	0	0	0	0
OTU_814	0	2.9738e-05	0	0	0	0	0	0	0	0	0	2.9738e-05	0	0	0	0	0	0	0	0	0	0	0	0	0.00309275	2.9738e-05	0	0	0	0	0	0	0	0	0	0	0	0	0	0	0	0	0	0	0	0	0	0	0
OTU_815	0	0	0	0	0	0	0	0	0	0	0	0	0	0	0	0	0	0	0	0	0	0	0	0	0	0	0	0	0	0	0	0	0	0	0	0	0	0	0	0	0	0	0	0	0	0	0	0	0
OTU_816	0	0	0	0	0	0	0	0	0	0	0	0	0	0	0	0	0	2.9738e-05	0	0.00110031	0	0	0	5.9476e-05	0	0	0	0	0	0	0.000713712	0	0	0	0	0	0	0	0	0	0	0	0	8.9214e-05	0	0	0	0	0
OTU_817	0	0	0.00136795	0	0	0	0	0	0	0	0	0	0	0.000208166	0	0	0	0	0	0	0	0	2.9738e-05	0	0	0	0	0	0	0	0	0	0	0	0	0	0	0	0	0	0	0	0	0	0	0	0	0	0
OTU_818	0	0	0	0	0.00014869	0	0	2.9738e-05	0	0	0.000356856	0	0	0	0.000208166	0	0	0.000237904	0	0	0	0	0	0.000118952	0	0	0	2.9738e-05	0	0	0	0	0	0	0	0	0	0	0	0	0	0	0	0	0	0	0	0	0
OTU_819	0	0	0	0	0	0	0	0.001249	0	0	2.9738e-05	0	0	0	5.9476e-05	0	0	5.9476e-05	0	0	0	0	0	0	0	0	0	0	0	0	2.9738e-05	0	0	0	0	2.9738e-05	0	0	0	0	2.9738e-05	0	0	0	0	0	0	0	0
OTU_820	0	0	0	0	0	0	0	0	0	0	0	0	0	0	0	0	0	0	0	0.00196271	0	0	0	0	0	0	0	0	0	0	2.9738e-05	0	0	0	0	0	0	0	0	0	0	0	0	0	0	0	0	0	0
OTU_821	0	0	0	0	0	0	0	0	2.9738e-05	0	0	0	0.00365778	0	0	8.9214e-05	0	0	5.9476e-05	0	0.00014869	0.00907009	0.000208166	0	0	8.9214e-05	0	0	0	5.9476e-05	0	0	8.9214e-05	0	0.000386594	0	5.9476e-05	0.0071966	5.9476e-05	0	0	2.9738e-05	0	0	0	0	0	0	5.9476e-05
OTU_822	0	0	0	0	0	0	0	0	0	0	0	0	0.000178428	0.00074345	0	0	0	0	0	0	0.00029738	0	0	0	0	0	0	0	0	0	0	0	0	5.9476e-05	0	0	0	0	8.9214e-05	0	0	0	0	0	2.9738e-05	0	0	0	0
OTU_823	0	0	0	0	0	0	0	0	0	0	0	0	0	0	0	0	0	0	0	0	0	0	0	0	2.9738e-05	0	0	0	0	0	0	0	0	0	0	0	0	0	0	0	0	0	0	0	2.9738e-05	0	0	0	0
OTU_824	0	0	0	0	0	0	0	0	0	0	0	0	0	0	0	0	0	0	0	0	0	0	0	0	0	0	0	0	0	0	0	0	0	0	0	0	0	0	0	0	0	0	0	0	0	0	0	0	0
OTU_825	0	0	0	0	0	0	0	0.00118952	0	0	0	0	0	0	0	0	0	2.9738e-05	0	0.000118952	0	0	0	0	0	0	0	0.000208166	0	0	8.9214e-05	0	0	0	0	0	0	0	0	0	0	0	0	5.9476e-05	0	0	0	0	0
OTU_826	0	5.9476e-05	2.9738e-05	0	0	0	0	0	0	0	0	0	0	8.9214e-05	0	0	0	0	0	0	0	0	0.000178428	0	0	0	0	0	0	0	0	0	0	0	0	0	0	0	0	0	0	0	0	0	0	0	0	0	0
OTU_827	0	0	0	0	0.000327118	0	0	0	0	0	0.000118952	0	0	0	8.9214e-05	0	0	2.9738e-05	0	2.9738e-05	0	0	0	0	0	0	0	0	0	0	0.000178428	0	0	0	0	0	0	0	0	0	0	0	0	0.00404437	0	0	0	0	0
OTU_828	0	0	0	0	0	0	0	0	0	0	0	0	2.9738e-05	0	0	0	0	0	0	0	0.00205192	0	0	0	0	0	0	0	0	0	0	0	0	0	0	0	0	0	0	0	0	0	0	0	0	0	0	0	0
OTU_829	0	0	0	0	0	0	0	0	0	0	0	0	2.9738e-05	0	0	0	0	0	0	0	0.0023493	0	0	0	0	0	0	0	0	0	0	0	0	0	0	0	0	0	0.000118952	0	0	0	0	0	0	0	0	0	0
OTU_830	0	0	0	0	0	0	0	0	0	0	0	0	0.00014869	0	0	0	0	0	0	0	0.00276563	0	0	0	0	0	0	0	0	0	0	0	0	0	0	0	0	0	0.00014869	0	0	0	0	0	0	0	0	0	0
OTU_831	0	0	0	0	0	0	0	0	0	0	0.00104083	0	0	0	0	0	0	0	0	0.00104083	0	0	0	0	0	0	0	0	0	0	0	0	0	0	0	0	0	0	0	0	0	0	0	5.9476e-05	0	0	0	0	0
OTU_832	0	0	0	0	0	0	0	2.9738e-05	0	0	0	0	0	0	2.9738e-05	0	0	0.000713712	0	0	0	0	0	0.000505546	0	0	0	0	0	0	0.00014869	0	0	0	0	0.000118952	0	0	0	0	0.000237904	0	0	8.9214e-05	0	0	0	0	0
OTU_833	0	5.9476e-05	0	0	0	0	0	0	0	0	0	0	0	0	0	2.9738e-05	5.9476e-05	0	0	0	0	0	5.9476e-05	0	0	0	0	0	0	0	0	0	0.00014869	0	0	0	0	0	0	0	0	0	0	0	0	0	0	0	0
OTU_834	0	0	0	0.000416332	0	0	0	0	0	0	0	0	2.9738e-05	0	0	0	0	0	0	0	8.9214e-05	5.9476e-05	0	0	0	0	0	0	2.9738e-05	0	0	0	0	2.9738e-05	0	0	0	0	8.9214e-05	0	0	0	0	0	0	0	0	0	0
OTU_835	0	2.9738e-05	0	0	0	0	0	0	0	8.9214e-05	0	0	2.9738e-05	0	0	0	0	0	0	0	0.00059476	2.9738e-05	0	0	0	0	0	0	0	0	0	0	0.000118952	0	0	0	0	0	0.00133821	0	0	0	0	0	0	2.9738e-05	0	0	0
OTU_836	0	0	0	0	0	0	0	0	0	0	8.9214e-05	0	0	0	0.0014869	0	0	0	0	0	0	0	0	0	0	0	0	0	0	0	0	0	0	0	0	0	0	0	0	0	0	0	0	0	0	0	0	0	0
OTU_837	0	0.00205192	0	0	0	0	0	0	0	0	0	0	0	2.9738e-05	0	0	0	0	0	0	0	0	8.9214e-05	0	0	0	0	0	0	0	0	0	0	0	0	0	0	0	0	0	0	0	0	0	0	0	0	0	0
OTU_838	0	0	0	0	0	0	0	0	0	0	0	0	0	0	0	0	0	0.00333066	0	0	0	0	0	8.9214e-05	0	0	0	0.00014869	0	0	0	0	0	0	0	0.00029738	0	0	0	0	0	0	0	0	0	0	0	0	0
OTU_839	0	0	0	0	0.000475808	0	0	0	0	0	0	0	0	0	0	0	0	0	0	5.9476e-05	0	0	0	2.9738e-05	0	0	0	0	0	0	0.00279537	0	0	0	0	0	0	0	0	0	0.000267642	0	0	5.9476e-05	0	0	0	0	0
OTU_840	0	5.9476e-05	0.00107057	0	0	0	0	0	0	0	0	0	0	0	0	0	0.000356856	0	0	0	0	0	0	0	0	0	0	0	0	0	0	0	0	0	0	0	0	0	0	0	0	0	0	0	0	0	0	0	0
OTU_841	0	0	0	0	0	0	0	0	0	0	0	0	0	0	0	0	0	0	0	0	0	0	0	0	0	0	0	0	0	0	0	0	0	0	0	0	0	0	0	0	0	0	0	0	0	0	0	0	0
OTU_842	0	0	0	0	8.9214e-05	0	0	0	0	0	0	0	0	0	0	0	0	0.000416332	0	2.9738e-05	0	0	0	0.00014869	0	0	0	5.9476e-05	0	0	0.000505546	0	0	0	0	0	0	0	0	0	0.000505546	0	0	0	0	0	0	0	0
OTU_843	0	0	0	0	0	0	0	0	0	0.000118952	0	0	5.9476e-05	0	0	0	0	0	0	0	0.00154638	0	0	0	0	0	0	0	0	0	0	0	2.9738e-05	0	0	0	0	0	2.9738e-05	0	0	0	0	0	0	0	0	0	0
OTU_844	0	0	0	0	0.00014869	0	0	0	0	0	0	0	0	0	0	0	0	0.000832664	0	0	0	0	0	0.000565022	0	0	0	0.00029738	0	0	0.000475808	0	0	0	0	2.9738e-05	0	0	0	0	0.000416332	0	0	0	0	0	0	0	0
OTU_845	0	0	0	0	0	0	0	0.00029738	0	0	0	0	0	0	0.000327118	0	0	0	0	5.9476e-05	0	0	0	0.000208166	0	0	0	0	0	0	0.000416332	0	0	0	0	5.9476e-05	0	0	0	0	0.00029738	0	0	0	0	0	0	0	0
OTU_846	0	0	0	0	0	0	0	0	0	0	0	0	0	0	0	0	0	0	0	0.00178428	0	0	0	0	0	0	0	0	0	0	0.00014869	0	0	0	0	0	0	0	0	0	0	0	0	5.9476e-05	0	0	0	0	0
OTU_847	0	0	0	0	0	2.9738e-05	0	0	0	0	0	0	0	0	0	0	0	0	0	0	0	0	0.000267642	0	0	0	0	0	0	0	0	0	0	2.9738e-05	0	0	0	0	0	0	0	0	0	0	0.00374699	0	0	0	0
OTU_848	0	0	0	0	0.000386594	0	0	2.9738e-05	0	0	8.9214e-05	0	0	0	0.000178428	0	0	0.000386594	0	0.00014869	0	0	0	0.00014869	0	0	0	0	0	0	0.000565022	0	0	0	0	5.9476e-05	0	0	0	0	0	0	0	8.9214e-05	0	0	0	0	0
OTU_849	0	0	0	0	0.000237904	0	0	0.000208166	0	0	0.000565022	0	0	0	0.000862402	0	0	0.00157611	0	0.000208166	0	0	0	0.00107057	0	0	0	0.000208166	0	0	0	0	0	0	0	0.00029738	0	0	0	0	0.00074345	0	0	0	0	0	0	0	0
OTU_850	0	0	0	0	0	0.00255747	0	0	0	0	0	0	0	0	0	0	0	0	0	0	0	0	0	0	0	0	0	0	0	0	0	0	0	0	0	0	0	0	0	0	0	0	0	0	5.9476e-05	0	0	0	0
OTU_851	0	0	0	0	0.000208166	0	0	0	0	0	0	0	0	0	0.000327118	0	0	0.000654236	0	0	0	0	0	0.000327118	0	0	0	2.9738e-05	0	0	0	0	0	0	0	0	0	0	0	0	0.000267642	0	0	0	0	0	0	0	0
OTU_852	0	0	5.9476e-05	0	0	0	0	0	0	0	0	0	2.9738e-05	2.9738e-05	0	0	0	0	0	0	0	0	0.0017248	0	0	0	0	0	0	0	0	0	0	0	0	0	0	0	0	0	0	0	0	0	0	0	0	0	0
OTU_853	0	0	0	0	0	0.00237904	0	0	0	0	0	0	0	0	0	0	0	0	0	0	0	0	0	0	0	0	0	0	0	0	0	0	8.9214e-05	0	0	0	0	0	0	0	0	0	0	0	0	0	0	0	0
OTU_854	0	0	0	0	0	0	0	0	0	0	0	0	0	0	0	0	0	0.00728581	0	0	0	0	0	8.9214e-05	0	0	0	5.9476e-05	0	0	0	0	0	0	0	0.000267642	0	0	0	0	5.9476e-05	0	0	0	0	0	0	0	0
OTU_855	0	0	2.9738e-05	0	0	0	0	0	0	0	0	0	8.9214e-05	0	0	0	0	0	0	0	8.9214e-05	8.9214e-05	0	0	0	0	0	0	0	0	0	2.9738e-05	0	8.9214e-05	0	0	0	0	0.00014869	0	0	0	0	0	0	0	0	0	0
OTU_856	0	0	0	0	0	0	0	0	0	0	0	0	0	0	0	0	0	0	0	0	8.9214e-05	0	0	0	0	0	0	0	0	0	0	0	0	0	0	0	0	0	0.0027359	0	0	0	0	0	0	0	0	0	0
OTU_857	0	0	0	0	0	0	0	0	0	0	0	0	0	0	0	0	0	0	0	0.000356856	0	0	0	0	0	0	0	0	0	0	0.000951616	0	0	0	0	0	0	0	0	0	0	0	0	0.00014869	0	0	0	0	0
OTU_858	0	0.000178428	2.9738e-05	0	0	0	0	0	0	0	0	0	0	0	0	0	0	0	0	0	2.9738e-05	0	8.9214e-05	0	0	0	0	0	0	0	0	0	0	0	0	0	0	0	0	0	0	0	0	0	0	0	0	5.9476e-05	0
OTU_859	0	0	0	0	0	0	0	0	0	0	0	0	2.9738e-05	0	0	0	0	0	0	0	0.00145716	2.9738e-05	0	0	0	0	0	0	0	0	0	0	0	0	0	0	0	0	5.9476e-05	0	0	0	0	0	0	0	0	0	0
OTU_860	0	0	0	0	0	0	0	0	0	0	0	0	0	0	0	0	0	0	0	0	0	0	0	0	0	0	0	0	0	0	0	0	0	0	0	0	0	0	0	0	0	0	0	0	0	0	0	0	0
OTU_861	0	0	0	0	0	0	0	0	0	0	0	0	0	0	0	0	0	0	0	0	0	0	0	0	0	0	0	0	0	0	0	0	0	0	0	0	0	0	0	0	0	0	0	0	0	0	0	0	0
OTU_862	0	0	0	0	0	0	0	0	0	0	0	0	5.9476e-05	0	0	0	0	0	0	0	2.9738e-05	0.00169507	0	0	0	0	0	0	0	0	0	0	0	0	0	0	0	0	2.9738e-05	0	0	0	0	0	0	0	0	0	0
OTU_863	0	0	0	0	0	0	0	0.000802926	0	0	0.00044607	0	0	0	0.000327118	0	0	2.9738e-05	0	0	0	0	0	5.9476e-05	0	0	0	2.9738e-05	0	0	0.00014869	0	0	0	0	0	0	0	0	0	0	0	0	0	0	0	0	0	0
OTU_864	0	0	0	0	0	0	0	0	0	0	0	0	0	0	0	0	0	0.00014869	0	0.000118952	0	0	0	5.9476e-05	0	0	0	0	0	0	0.000862402	0	0	0	0	5.9476e-05	0	0	0	0	0.000178428	0	0	5.9476e-05	0	0	0	0	0
OTU_865	0	0	0	0	0	0	0	0	0	0	0	0	2.9738e-05	0	0	0	0	0	0	0	8.9214e-05	0	0	0	0	0	0	0	0	0	0	0	0	2.9738e-05	0	0	0	0	2.9738e-05	0	0	0	0	0	0	0	0	0	0
OTU_866	0	5.9476e-05	0	0	0	0	0	0	0	0	0	0	0	0	0	0	0.00014869	0	0	0	0	2.9738e-05	0	0	5.9476e-05	0	0	0	0	0	0	0	0	0	0	0	0	0	0	0	0	0	0	0	0	0	0	0.001249	0
OTU_867	0	0	0	0	0.00014869	0	0	0.000178428	0	0	0	0	0	0	0	0	0	0.000356856	0	0.00029738	0	0	0	8.9214e-05	0	0	0	0	0	0	2.9738e-05	0	0	0	0	8.9214e-05	0	0	0	0	0.000386594	0	0	0.000118952	0	0	0	0	0
OTU_868	0	0	8.9214e-05	0	0	0	0	0	0	0	0	0	0	0	0	0	0	0	0	0	0	0	0	0	0	0	0	0	0	0	0	0	0	0	0	0	0	0	0	0	0	0	0.00205192	0	0	0	0	0	0
OTU_869	0	0	0	0	0	0	0	0.000535284	0	0	0.000327118	0	0	0	0	0	0	8.9214e-05	0	0.000802926	0	0	0	2.9738e-05	0	0	0	5.9476e-05	0	0	2.9738e-05	0	0	0	0	2.9738e-05	0	0	0	0	0	0	0	2.9738e-05	0	0	0	0	0
OTU_870	0	0	5.9476e-05	0	0	0	0	0	0	0	0	0	2.9738e-05	0	0	0	0	0	0	0	2.9738e-05	0	0	0	0	0	0	0	0	0	0	0	2.9738e-05	0	0	0	0	0	0.00136795	0	0	0	0	0	0	0	0	0	0
OTU_871	0	0	0	0	0	5.9476e-05	0	0	0	0	0	0	0	0	0	0	0	0	0	0	0	0	0	0	0	0	0	0	0	0	0	2.9738e-05	0	0	0	0	0	0	0	0	0	0	0	0	0.00169507	0	0	0	0
OTU_872	0	0	0	0	0	0	0	0	2.9738e-05	0	0	8.9214e-05	0	0	0	0	0	0	0	0	0	0	0	0	0.00231956	0	0	0	5.9476e-05	2.9738e-05	0	0	0	0	0	0	0	0	0	0	0	0	0	0	0	0	0	0	0
OTU_873	0	0	0	0	0	0	0	2.9738e-05	0	0	0	0	0	0	0	0	0	0	0	0.0017248	0	0	0	0.000208166	0	0	0	0	0	0	0.00139769	0	0	0	0	0	0	0	0	0	0	0	0	0	0	0	0	0	0
OTU_874	0.001249	0	0	0	0	0	5.9476e-05	0	0	5.9476e-05	0	0	0	0	0	0	0	0	0	0	0	0	0	0	0	2.9738e-05	0	0	0	0	0	0	0	0	0	0	0	0	0	0	0	0	0	0	0	0	0	0	0
OTU_875	0	0	2.9738e-05	0	0	0	0	0	0	0	0	0	0	0	0	0	0	0	0	0	0	0	0.00181402	0	0	0	0	0	0	0	0	0	0	0	0	0	0	0	0	0	0	0	0	0	0	0	0	0	0
OTU_876	0	0	0	0	0	0	0	0	0	0	2.9738e-05	0	0	0	0	0	0	0.00154638	0	0	0	0	0	0.000356856	0	0	0	0	0	0	0	0	0	0	0	0.00014869	0	0	0	0	2.9738e-05	0	0	0	0	0	0	0	0
OTU_877	0	5.9476e-05	0.000118952	0	0	2.9738e-05	0	0	0	0	0	0	0	0.000267642	0	0	0	0	0	0	2.9738e-05	0	0.000208166	0	0	0	0	0	0	0	0	0	0	0	0	0	5.9476e-05	0	0	0	0	0	0	0	0	0	0	0	0
OTU_878	0	0	0	0	0	0	0	0	0	0	0	0	0	0	0.00169507	0	0	0	0	0	0	0	0	0	0	0	0	0	0	0	0.00139769	0	0	0	0	0	0	0	0	0	0	0	0	0	0	0	0	0	0
OTU_879	0	0	0	0	0.000178428	0	0	0	0	0	0	0	0	0	0	0	0	0	0	0.00217087	0	0	0	0	0	0	0	0	0	0	0.000118952	0	0	0	0	0	0	0	0	0	0	0	0	2.9738e-05	0	0	0	0	0
OTU_880	0	0	0	0	0	0	0	0.000267642	0	0	0.000178428	0	0	0	0	0	0	0.000327118	0	5.9476e-05	0	0	0	0.000237904	0	0	0	8.9214e-05	0	0	0.000505546	0	0	0	0	2.9738e-05	0	0	0	0	0.000178428	0	0	0.00029738	0	0	0	0	0
OTU_881	0	0	0	0	5.9476e-05	0	0	5.9476e-05	0	0	0.000208166	0	0	0	0.000118952	0	0	0.000178428	0	2.9738e-05	0	0	0	0.00014869	0	0	0	0.000118952	0	0	0	0	0	0	0	0	0	0	0	0	0.000267642	0	0	0.00044607	0	0	0	0	0
OTU_882	0	0.00249799	0	0	0	5.9476e-05	0	0	0	0	0	0	0	0	0	0	5.9476e-05	0	8.9214e-05	0	0	0	0	0	0	0	0	0	0.00044607	0	0	0	0	2.9738e-05	0	0	0	0	0	0	0	0	0.000178428	0	0	0	0	0	0
OTU_883	0	8.9214e-05	2.9738e-05	0	0	2.9738e-05	0	0	0	0	0	0	0	8.9214e-05	0	0	0	0	0	0	0	0	5.9476e-05	0	0	0	0	0	0	0	0	0	0	0	0	0	0	0	0	0	0	0	0	0	0	0	0	0	0
OTU_884	0	0	0	0	0	0	0	0	0	0	0.000505546	0	0	0	5.9476e-05	0	0	0.00113004	0	0	0	0	0	0	0	0	0	0	0	0	0	0	0	0	0	5.9476e-05	0	0	0	0	0.000773188	0	0	0	0	0	0	0	0
OTU_885	0	0	0	0	0	0	0	0.000327118	0	0	0.000713712	0	0	0	0	0	0	2.9738e-05	0	0.00136795	0	0	0	0	0	0	0	2.9738e-05	0	0	5.9476e-05	0	0	0	0	0.00014869	0	0	0	0	0	0	0	2.9738e-05	0	0	0	0	0
OTU_886	0	0	0	0	0	0	0	0	0	0	0	0	0	0	0	0	0	0	0	0	0	0	0	0	0	0	0	0	0	0	0	0	0	0	0	0	0	0	0	0	0	0	0	0	0	0	0	0	0
OTU_887	0	0.000267642	0	0	0	0	0	0	0	0	0	0	0	0	0	0	0	0	0	0	0	0	2.9738e-05	0	0	0	0	0	0	0	0	5.9476e-05	0	0	0	0	0	0	0	0	0	0	0	0	0	0	0	2.9738e-05	0
OTU_888	0	0	0	0	0	0	0	2.9738e-05	0	0	0	0	0	0	2.9738e-05	0	0	0	0	2.9738e-05	0	0	0	0	0	0	0	0	0	0	0.00127873	0	0	0	0	0	0	0	0	0	0	0	0	0	0	0	0	0	0
OTU_889	0	0	0	0	0	0	0	0	0	0	0	0	0	0	0	0	0	0	0	0	0	0	0	0	0	0	0	0	0	0	0	0	0	0	0	0	0	0	0	0	0	0	0	0	0	0	0	5.9476e-05	0
OTU_890	0	0	0	0	0	0	0	0.000832664	0	0	2.9738e-05	0	0	0	0	0	0	0	0	0.000475808	0	0	0	0	0	0	0	0	0	0	0	0	0	0	0	2.9738e-05	0	0	0	0	0	0	0	0	0	0	0	0	0
OTU_891	0	0	0	0	0	0	0	0	0	0	0	0	0	0	0	0	0	0	0	0.00228983	0	0	0	0	0	0	0	0	0	0	2.9738e-05	0	0	0	0	0	0	0	0	0	0	0	0	0	0	0	0	0	0
OTU_892	0.000178428	0	0	0	0	0	0	0	0	0	0	0	0	0	0	2.9738e-05	0	0	2.9738e-05	0	0	0	0	0	0	0.00160585	0	0	0	0	0	0	2.9738e-05	0	0	0	2.9738e-05	2.9738e-05	0	0	0	2.9738e-05	0	0	0	0	0	0	0
OTU_893	0	0	0	0	0	0	0	0.00208166	0	0	2.9738e-05	0	0	0	2.9738e-05	0	0	0.000178428	0	0.00136795	0	0	0	0	0	0	0	0	0	0	0	0	0	0	0	2.9738e-05	0	0	0	0	0	0	0	0.00014869	0	0	0	0	0
OTU_894	0	2.9738e-05	2.9738e-05	0	0	0.00044607	0	0	0	0	0	0	0	0	0	0	2.9738e-05	0	0	0	0	0	0	0	0	0	0	0	0	0	0	0	0.00115978	0	0	0	0	0	0	0	0	0	0	0	2.9738e-05	0	0	2.9738e-05	0
OTU_895	0	0	0	0	8.9214e-05	0	0	0	0	0	2.9738e-05	0	0	0	5.9476e-05	0	0	0.00231956	0	0	0	0	0	0.000654236	0	0	0	0.000118952	0	0	0.000118952	0	0	0	0	0.000386594	0	0	0	0	0.00029738	0	0	0	0	0	0	0	0
OTU_896	0	0	0	0	0	0	0	0	0	0	0	0	0	0	0	0	0	0	0	0	0	0	0	0	0	0	0	0	0	0	0	0	0	0	0	0	0	0	0	0	0	0	0	0	0	0	0	0	0
OTU_897	0	2.9738e-05	8.9214e-05	0	0	0	0	0	0	0	0	0	0.000237904	0	0	0	0	0	0	0	0	0	0.00107057	0	0	0	0	0	0	0	0	0	0	0	0	0	0	0	0	0	0	0	0	0	0	0	0	0	0
OTU_898	0	0	2.9738e-05	0	0	0	0	0	2.9738e-05	0	0	0	0	2.9738e-05	0	0	0	0	2.9738e-05	0	0	0	0	0	0	0	0	0	0	0	0	0	0	0	0	0	0	0	0	0	0	0	0	0	5.9476e-05	0	0	0	0
OTU_899	0	0	0	0	0	0	0	0	0	0	0	0	0	0	0	0	0	5.9476e-05	0	0.00208166	0	0	0	0	0	0	0	0	0	0	0	0	0	0	0	0	0	0	0	0	0	0	0	0	0	0	0	0	0
OTU_900	8.9214e-05	0	0	5.9476e-05	0	0	2.9738e-05	0	0	5.9476e-05	0	0	0	0	0	0	0	0	0	0	0	0	0	0	0	0	0.00327118	0	0	0	0	0	0	0	2.9738e-05	0	0	0	0	2.9738e-05	0	0	0	0	0	0	0	0	0
OTU_901	0	8.9214e-05	8.9214e-05	0	0	0	0	0	0	0	0	0	5.9476e-05	2.9738e-05	0	0	0	0	0	0	0	0	0.00333066	0	0	0	0	0	0	0	0	0	0	0	0	0	0	0	0	0	0	0	0	0	0	0	0	0	0
OTU_902	0	0	0	0	0	0	0	0.001249	0	0	8.9214e-05	0	0	0	2.9738e-05	0	0	0	0	0	0	0	0	2.9738e-05	0	0	0	0	0	0	0	0	0	0	0	0.000118952	0	0	0	0	0	0	0	0	0	0	0	0	0
OTU_903	0	0	0	0	0	0	0	0	0	0	0	0	2.9738e-05	0	0	0	0	0	0	0	0.00136795	0	0	0	0	0	0	0	0	0	0	0	0	0	0	0	0	0	0	0	0	0	0	0	0	0	0	0	0
OTU_904	0	0	0	0	0	0	0	2.9738e-05	0	0	0.00130847	0	0	0	0	0	0	0.00029738	0	0	0	0	0	0	0	0	0	0	0	0	0	0	0	0	0	5.9476e-05	0	0	0	0	0.00074345	0	0	0	0	0	0	0	0
OTU_905	0	0	2.9738e-05	0	0	0	0	0	0	0	0	0	0	0.0032117	0	0	0	0	0	0	0	0	0	0	0	0	0	0	0	0	0	0	0	0	0	0	0	0	0	0	0	0	0	0	0	0	0	0	0
OTU_906	0	0	0	0	0	0	0	0	0	0	0	0	5.9476e-05	0	0	0	0	0	0	0	0.000178428	0	0	0	0	0	0	0	0	0	0	0	0	0	0	0	0	0	5.9476e-05	0	0	0	0	0	0	0	0	0	0
OTU_907	0	0	0	0	0	0	0	0	0	0	0	0	0	0	0	0	0	0	0	0	0	0	0	0	0	0	0	0	0	0	0	0	0	0	0	0	0	0	0	0	0	0	0	0	0	0	0	0	0
OTU_908	0	0	0	0	0	0	0	0	0	0	0	0	0	0	0	0	0	0	0	0	0	0	0	0	0	0	0	0	0	0	0	0	0	0	0	0	0	0	0.00151664	0	0	0	0	0	0	0	0	0	0
OTU_909	0	0	0	0	0.000118952	0	0	0	0	0	0	0	0	0	0.000208166	0	0	0.000475808	0	0	0	0	0	0.000267642	0	0	0	2.9738e-05	0	0	0	0	0	0	0	2.9738e-05	0	0	0	0	0.00110031	0	0	8.9214e-05	0	0	0	0	0
OTU_910	0	0	0	0	0	0	0	0	0	0	0	0	0	0	0	0	0	0	0	0	2.9738e-05	0	0	0	0	0	0	0	0	0	0	0	0	2.9738e-05	0	0	0	0	0.00246825	0	0	0	0	0	0	0	0	0	0
OTU_911	0	0	0	0	0	0	0	0.00110031	0	0	0	0	0	0	0	0	0	5.9476e-05	0	0	0	0	0	2.9738e-05	0	0	0	0	0	0	0	0	0	0	0	2.9738e-05	0	0	0	0	0	0	0	0	0	0	0	0	0
OTU_912	0	0	0	0	0	0	0	0	0	0	0	0	0	0	0	0	0	0	0	0	0	0	0	0	0	0	0	0	0	0	0	0.00243852	0	5.9476e-05	0	0	0	0	0	0	0	0	0	0	0	0	0	0	0
OTU_913	0	0	0	0	0	0	0	0	0	0	0	0	0	0	0	0	0	0	0	0	0	0	0	0	0	0	0	0	0	0	0	0	0	0	0	0	0	0	0	0	0	0	0	0.00166533	0	0	0	0	0
OTU_914	0	2.9738e-05	0	0	0	0.00014869	0	0	0	0	0	0	0	2.9738e-05	0	0	0	0	0	0	0	0	5.9476e-05	0	0	0	0	0	0	0	0	0	0	0	0	0	0	0	0	0	0	0	0	0	0	0	0	0	0
OTU_915	0	0	0	0	0	0.00386594	0	0	0	0	0	0	0	0	0	0	0.000118952	0	0	0	0	0	0	0	0	0	0	0	0	0	0	5.9476e-05	0	0	0	0	0	0	0	0	0	0	0	0	0	0	0	0	0
OTU_916	0	0	0	0	8.9214e-05	0	0	0	0	0	0.000416332	0	0	0	0	0	0	8.9214e-05	0	2.9738e-05	0	0	0	0.000208166	0	0	0	0	0	0	0.000981354	0	0	0	0	5.9476e-05	0	0	0	0	0	0	0	0	0	0	0	0	0
OTU_917	0	0	0	0	0	0	0	0	0	0	0	0	0	0	0	0	0	0	0	0.00101109	0	0	0	0	0	0	0	0	0	0	0.0017248	0	0	0	0	5.9476e-05	0	0	0	0	0.000208166	0	0	5.9476e-05	0	0	0	0	0
OTU_918	2.9738e-05	0	0	0	0	0	0	0	0	0	0	0	0	0	0	0	0	0	0	0	0	0	0	0	0	0	0	0	0	0	0	0	0	0	0	0	0	0	0	0	0	0	0	0	0	0	0	0	0
OTU_919	0	0	0	0	0	0	0	0	0	0	0	0	8.9214e-05	0	0	0	0	0	0	0	0	0	0.00145716	0	0	0	0	0	0	0	0	0	0	0	0	0	0	0	0	0	0	0	0	0	0	0	0	2.9738e-05	0
OTU_920	0	0	0	0	0	0	0	0	0	0	0.00074345	0	0	0	0	0	0	5.9476e-05	0	2.9738e-05	0	0	0	0.00014869	0	0	0	0	0	0	0.00089214	0	0	0	0	2.9738e-05	0	0	0	0	0	0	0	0	0	0	0	0	0
OTU_921	0	0	0	0	2.9738e-05	0	0	5.9476e-05	0	0	0	0	0	0	0.00154638	0	0	5.9476e-05	0	0	0	0	0	0	0	0	0	0	0	0	0	0	0	0	0	0	0	0	0	0	0	0	0	0	0	0	0	0	0
OTU_922	0	5.9476e-05	0	0	0	0	0	0	0	0	0	0	0	0	0	0	5.9476e-05	0	0	0	0	0	0	0	0	0	0	0	0	0	0	0	0	0	0	0	0	0	0	0	0	0	0	0	0	0	0	0	0
OTU_923	0	0	0	0	0	0	0	0	0	0	0	0	0	0	0	0	0	0	0	0	0	0	0	0	0	0	0	0	0	0	0	0	0	0	0	0	0	0	0	0	0	0	0	0	0	0	0	0	0
OTU_924	0	0	0	0	2.9738e-05	0	0	0.000862402	0	0	0	0	0	0	0	0	0	0	0	2.9738e-05	0	0	0	0	0	0	0	0.000237904	0	0	8.9214e-05	0	0	0	0	5.9476e-05	0	0	0	0	0	0	0	0	0	0	0	0	0
OTU_925	0	0	0	0	0	0	0	0	0	0	0	0	0	0	0	0	0	0	0	0	0	0	0	0	0	0	0	0	0	0	0	0	0	0	0.000118952	0	0	0	0	0	0	0	0	0	0	0	0	0.000208166	0
OTU_926	0	0	0	0	0	0.000118952	0	0	0	0	0	0	0	2.9738e-05	0	0	0	0	0	0	0	0	5.9476e-05	0	5.9476e-05	0	0	0	0	0	0	0	0	0	0	0	0	0	0	0	0	0	0	0	0.00074345	0	0	0	0
OTU_927	0	5.9476e-05	0.000178428	0	0	0.000267642	0	0	0	0	0	5.9476e-05	2.9738e-05	0	0	0	0	0	0	0	0.000386594	0	5.9476e-05	0	0	0	0	0	0	0	0	0	0	0	0	0	0	0	2.9738e-05	0	0	0	0	0	0	0	0	0	0
OTU_928	0	0	0	0	0	0	0	0	0	0	0	0	0	0	0	0	0	0	0	2.9738e-05	0	0	0	0	0	0	0	0	0	0	0	0	0	0	0	2.9738e-05	0	0	0	0	0.000237904	0	0	0.000565022	0	0	0	0	0
OTU_929	0	0	0	0	0	0	0	0	0	0	0	0	2.9738e-05	0	0	0	0	0	0	0	8.9214e-05	5.9476e-05	0	0	0	0	0	0	0	0	0	0	0	0	0	0	0	0	0.00145716	0	0	0	0	0	0	0	0	0	0
OTU_930	0.00014869	0.000267642	0.000267642	0.000208166	0	0	2.9738e-05	0	2.9738e-05	0	0	0	5.9476e-05	5.9476e-05	0	0	0.00014869	0	0	0	5.9476e-05	0.000208166	0.000118952	0	2.9738e-05	0	8.9214e-05	0	5.9476e-05	0	0	2.9738e-05	0.000356856	2.9738e-05	0.000951616	0	2.9738e-05	0	0.000118952	2.9738e-05	0	0	2.9738e-05	0	0	8.9214e-05	2.9738e-05	0	0.00014869
OTU_931	0	0	0	0	0	0	0	0	0	0	0	0	0	0	0	0	0	0	0	0	0	0	2.9738e-05	0	0	2.9738e-05	0	0	0	0	0	0	0.000178428	0	0	0	2.9738e-05	0	0	0	0	0	0	0	2.9738e-05	5.9476e-05	0	0	5.9476e-05
OTU_932	0	2.9738e-05	0	0	0	0	0	0	0	0	0	0	0	0.00231956	0	0	0	0	0	0	0	0	0	0	0	0	0	0	0	0	0	0	0	0	0	0	0	0	0	0	0	0	0	0	0	0	0	0	0
OTU_933	0	0	0	0	0	0	0	0	0	0	0	0	0	0	0	0	0	0	0	0	0	0.0014869	0	0	0	2.9738e-05	0	0	0	0	0	0	0	0	0	0	0	0.000237904	0	0	0	0	0	0	0	0	0	0	0
OTU_934	0	0	0	5.9476e-05	0	0	2.9738e-05	0	0	0	0	0	0	0	0	0	0	0	0	0	0	0	0	0	0	0	0.00208166	0	0	0	0	0	0	0	0	0	0	0	0	2.9738e-05	0	0	0	0	0	0	0	0.000118952	0
OTU_935	0	0	0	0	0.000178428	0	0	0.00014869	0	0	0.000416332	0	0	0	0.00044607	0	0	0.00029738	0	0	0	0	0	2.9738e-05	0	0	0	5.9476e-05	0	0	0	0	0	0	0	2.9738e-05	0	0	0	0	0.000951616	0	0	0	0	0	0	0	0
OTU_936	0	2.9738e-05	0	0	0	0	0	0	0	0	0	0	0	0	0	0	0.00101109	0	0	0	0	0	0	0	5.9476e-05	0	0	0	0	0	0	0	0	0	0	0	0	0	0	0	0	0	0	0	0	0	0	0	0
OTU_937	0	0	0	0	0	0	0	0	0	0	0	0	0.000118952	5.9476e-05	0	0	0	0	0	0	8.9214e-05	0	5.9476e-05	0	0	0	0	0	0	0	0	0	0	8.9214e-05	0	0	0	0	2.9738e-05	0	0	0	0	0	0	0	0	0	0
OTU_938	0	0	0	0	0.000356856	0	0	0	0	0	0.000208166	0	0	0	0	0	0	0.000505546	0	0	0	0	0	0.00014869	0	0	0	0.000327118	0	0	0	0	0	0	0	2.9738e-05	0	0	0	0	0.000327118	0	0	0.000565022	0	0	0	0	0
OTU_939	0	0.000237904	0.000118952	0	0	0.000178428	0	0	0	0	0	0	0	8.9214e-05	0	0	0	0	0	0	0	0	0.000237904	0	0	0	0	0	0	0	0	8.9214e-05	0	5.9476e-05	0	0	0	0	0	0	0	0	0	0	2.9738e-05	0	0	0	0
OTU_940	0	0.00029738	5.9476e-05	0	0	0	0	0	0	0	0	0	0	5.9476e-05	0	0	0	0	0	0	0	0	5.9476e-05	0	0	0	0	0	0	0	0	0	0	0	0	0	0	0	0	0	0	0	0	0	0	0	0	2.9738e-05	0
OTU_941	0	0	0	0	0	0	0	0	0	0	0.000327118	0	0	0	0	0	0	0.000327118	0	0	0	0	0	8.9214e-05	0	0	0	0.000118952	0	0	0.00044607	0	0	0	0	8.9214e-05	0	0	0	0	0.000118952	0	0	0	0	0	0	0	0
OTU_942	0	0	0	0	0	2.9738e-05	0	0	0	0	0	0	0.000118952	0.000178428	0	0	0	0	0	0	0.000208166	2.9738e-05	0	0	0	0	0	0	0	0	0	0	0	0	0	0	0	0	0	0	0	0	0	0	0	0	0	0	0
OTU_943	0	0	0	0	0	0	0	2.9738e-05	0	0	0.000475808	0	0	0	0.000565022	0	0	0.00139769	0	0	0	0	0	0	0	0	0	0.00014869	0	0	0	0	0	0	0	0	0	0	0	0	8.9214e-05	0	0	0	0	0	0	0	0
OTU_944	0	0	0	0	0	2.9738e-05	0	0	0	0	0	0	0	0	0	0	0	0	0	0	0	0	0	0	0.00014869	0	0	0	0	0	0	5.9476e-05	0	0	0	0	0	0	0	0	0	0	0	0	0.00139769	0	0	0	0
OTU_945	0	8.9214e-05	0	0	0	0	0	0	0	0	0	0	0	2.9738e-05	0	0	0	0	0	0	0	0	5.9476e-05	0	0	0	0	0	0	0	0	0	0	0	0	0	0	0	0	0	0	0	0	0	0	0	0	8.9214e-05	0
OTU_946	0	0	0	0	0	0	0	0	0	0	0	0	0	0	0	0	0	0	0	0	0	0	0	0	0	0	0	0	0	0	0	0	0	0	0	0	0	0	0	0	0	0	0	0	0	0	0	0	0
OTU_947	0	0	0	0	0	0	0	0	0	0	0.000416332	0	0	0	0	0	0	0	0	0	0	0	0	0.00160585	0	0	0	0	0	0	0	0	0	0	0	0	0	0	0	0	0	0	0	2.9738e-05	0	0	0	0	0
OTU_948	0	0	0	0	0	0	0	0	0	0	0	0	0	0	0.00110031	0	0	0	0	0	0	0	0	0	0	0	0	0	0	0	0	0	0	0	0	0	0	0	0	0	0	0	0	0	0	0	0	0	0
OTU_949	2.9738e-05	2.9738e-05	0.000267642	0.001249	0	0	0	0	0	2.9738e-05	0	0	0	0.000862402	0	0	0.000208166	0	0	0	0	0	2.9738e-05	0	0	0	2.9738e-05	0	5.9476e-05	0.00044607	0	0	0	0	0.000208166	0	0	0	0	0	0	0.00014869	0	0	0	0	0	0.0014869	0
OTU_950	0	0	0	0	2.9738e-05	0	0	0	0	0	5.9476e-05	0	0	0	0	0	0	0.000118952	0	0	0	0	0	0.00136795	0	0	0	0	0	0	0	0	0	0	0	0	0	0	0	0	0	0	0	0	0	0	0	0	0
OTU_951	0	8.9214e-05	0.000237904	2.9738e-05	0	0	0	0	0	0	0	0	2.9738e-05	2.9738e-05	0	0	0	0	0	0	0	0	0.00014869	0	0	0	0	0	0	0	0	8.9214e-05	0.00029738	0	0	0	0	0	0	0	0	0	2.9738e-05	0	0	0	2.9738e-05	0	5.9476e-05
OTU_952	0	0	0	0	0	0	0	0	0	0	2.9738e-05	0	0	0	0.00121926	0	0	0	0	0	0	0	0	0	0	0	0	0	0	0	0	0	0	0	0	0	0	0	0	0	0	0	0	0	0	0	0	0	0
OTU_953	0	0	0	0	0	0	0	0	0	0	0	0	0	0	0	0	0.000862402	0	0	0	0	0	0	0	0	0	0	0	0	0	0	0	0	0	0	0	0	0	0	0	0	0	0	0	0	0	0	0	0
OTU_954	0	0	0	0	8.9214e-05	0	0	0	0	0	0	0	0	0	5.9476e-05	0	0	0	0	2.9738e-05	0	0	0	0.000118952	0	0	0	0	0	0	0.00178428	0	0	0	0	0	0	0	0	0	8.9214e-05	0	0	5.9476e-05	0	0	0	0	0
OTU_955	0	0	0	0	0	0	0	0.001249	0	0	0.00074345	0	0	0	2.9738e-05	0	0	0	0	0.0021114	0	0	0	0	0	0	0	5.9476e-05	0	0	5.9476e-05	0	0	0	0	0.00014869	0	0	0	0	0.00014869	0	0	0	0	0	0	0	0
OTU_956	0	2.9738e-05	0	0	0	5.9476e-05	0	0	0	0	0	0	0	0	0	0	0	0	0	0	0.000118952	0	2.9738e-05	0	0	0	0	0	0	0.000178428	0	0	0	0	0	0	0	0	2.9738e-05	0	0	0	0	0	0	0	0	0	0
OTU_957	0	0.000951616	2.9738e-05	0	0	5.9476e-05	0	0	0	0	0	0	0	0	0	2.9738e-05	0.000178428	0	0.000237904	0	0	0	5.9476e-05	0	0	0	0	0	2.9738e-05	2.9738e-05	0	2.9738e-05	0.000386594	0	0	0	5.9476e-05	0	0	0	0	0	0	0	0.000178428	0	0	0	0
OTU_958	0	2.9738e-05	5.9476e-05	0	0	0	0	0	0	0	0	0	0	0.0014869	0	0	0	0	0	0	0	0	0	0	0	0	0	0	0	0	0	0	0	0	0	0	0	0	0	0	0	0	0	0	0	0	0	0	0
OTU_959	0	0	0	0	0.000356856	0	0	0	0	0	0	0	0	0	0	0	0	0	0	0.00044607	0	0	0	0	0	0	0	0	0	0	0	0	0	0	0	0	0	0	0	0	0.000802926	0	0	0.00029738	0	0	0	0	0
OTU_960	0	0	0	0	0	0	0	0	0	0	0	0	0	0	0	0	0.000208166	0	0	0	0	0	0	0	0	0	0	0	0	0	0	2.9738e-05	0	0	0	0	0	0	0	0	0	0	0	0	0	0	0	0.000356856	0
OTU_961	0	0	0	0	0	0	5.9476e-05	0	0	0	0	0	0	0	0	0	0	0	0	0	0	2.9738e-05	0	0	0	0	0	0	0	0	0	0	0	0	0	0	0	0	0	0	0	0	0	0	0	0	0	0	0
OTU_962	0	0	0	0	0	0	0	0	0	0	8.9214e-05	0	0	0	0.000237904	0	0	0.000386594	0	0	0	0	0	0.00142742	0	0	0	0.000118952	0	0	0	0	0	0	0	0	0	0	0	0	0	0	0	0	0	0	0	0	0
OTU_963	0	0	0	0	0	0	0	0	0	0	0	0	5.9476e-05	8.9214e-05	0	0	0	0	0	0	0.000118952	0	0	0	0	0	0	0	0	0	0	0	0	0	0	0	0	0	0.000178428	0	0	0	0	0	0	0	0	0	0
OTU_964	0	0	0	0	0	0	0	0	0	0	0.000118952	0	0	0	0	0	0	0.00181402	0	0	0	0	0	0.000505546	0	0	0	0.000118952	0	0	0	0	0	0	0	0.000118952	0	0	0	0	5.9476e-05	0	0	0	0	0	0	0	0
OTU_965	0	0	0	0	0	0	0	0	0	0	0.000208166	0	0	0	0	0	0	0	0	0.000773188	0	0	0	0	0	0	0	0	0	0	0	0	0	0	0	0	0	0	0	0	0	0	0	0	0	0	0	0	0
OTU_966	0	5.9476e-05	0	0	0	0	0	0	0	0	0	0	0	0	0	0	0	0	0	0	0.000237904	0	0	0	0	0	0	0	0	0	0	8.9214e-05	0	0	0	0	0	0	0	0	0	0	0	0	0	0	0	0	0
OTU_967	0	2.9738e-05	0	0	0	0	0	0	0	0	0	0	8.9214e-05	0	0	0	0	0	0	0	2.9738e-05	0	0	0	0	0	0	0	0	0	0	0	0	0	0	0	0	0	0.00118952	0	0	0	0	0	0	0	0	0	0
OTU_968	0	0	5.9476e-05	0	0	0	0	0	0	0	0	0	0	0	0	0	0	0	0	0	0	0	5.9476e-05	0	0	0	0	0	0	0	0	0	0	0	0	0	0	0	0	0	0	0	0	0	0	0	0	0.000565022	0
OTU_969	0	8.9214e-05	0	0	0	0.000118952	0	0	0	0	0	0	0	5.9476e-05	0	0	0	0	0	0	0	0	2.9738e-05	0	0	0	0	0	5.9476e-05	0	0	0	0	0	0	0	0	0	0	0	0	0	0	0	0.000416332	0	0	0	0
OTU_970	0	0.000118952	8.9214e-05	0	0	0.000178428	0	0	0	0	0	0	0	2.9738e-05	0	0	0	0	0	0	0	0	0.000178428	0	0	0	0	0	0	0	0	0	0	0	0	0	0	0	0	0	0	0	0	0	0	0	0	0	0
OTU_971	0	0	0	0	0	0	0	0	0	0	0	0	0	0	0	0	0	0	0	0	0	0	0	0	0	0	0	0	0	0	0.00115978	0	0	0	0	0	0	0	0	0	0	0	0	0	0	0	0	0	0
OTU_972	0	0	0	0	0	0	0	0	0	0	0	0	0	0.00249799	0	0	0	0	0	0	0	0	0	0	0	0	0	0	0	0	0	0	0	0	0	0	0	0	0	0	0	0	0	0	0	0	0	0	0
OTU_973	0	0	0	0	0	0	0	0	0	0	0	0	0	0	0	0	0	0	0	0	0	0	0	0	0	0	0	0	0	0	0	0	0.00044607	0	0	0	0	0	0	0	0	0	0	0	0	0	0	0	0
OTU_974	0.000118952	0	0	0	0	0	0	0	0	0	0	0	8.9214e-05	0.00029738	0	0	0	0	0	0	0	2.9738e-05	5.9476e-05	0	0	2.9738e-05	0	0	0	0	0	0	0	0	0.000178428	0	0	0	0	2.9738e-05	0	0	0	0	2.9738e-05	0	0	0	0
OTU_975	0	0	0	0.00029738	0	0	0	0	0	0	0	0	0	0	0	0	0	0	0	0	0	0	0	0	0	0	2.9738e-05	0	2.9738e-05	0	0	0	0	0	0	0	0	0	0	0	0	0	0	0	0	0	0	0	0
OTU_976	0	0	0	0	2.9738e-05	0	0	0	0	0	0.000565022	0	0	0	0	0	0	0.00029738	0	0	0	0	0	0.000267642	0	0	0	0	0	0	0.000505546	0	0	0	0	0	0	0	0	0	0	0	0	0	0	0	0	0	0
OTU_977	0	0	0	0	0	0	0	0	0	0	0	0	0	0	0	0	0	0	0	0	0	0	0	0	0	0	0	0	0	0	0	0	0	0	0	0	0	0	0	0	0	0	0	0	0.000416332	0	0	0.00133821	0
OTU_978	5.9476e-05	8.9214e-05	8.9214e-05	2.9738e-05	0	0	2.9738e-05	0	0	5.9476e-05	0	0	2.9738e-05	0	0	0	2.9738e-05	0	0	0	0	0	0.000208166	0	0	0	2.9738e-05	0	0	0	0	0	0	2.9738e-05	0	0	0	0	0	2.9738e-05	0	0	0	0	0	0	0	2.9738e-05	0
OTU_979	0	0.00163559	0	0	0	0	0	0	0	0	0	0	0	0	0	0	5.9476e-05	0	0	0	0	0	0	0	0	0	0	0	0	0	0	0	0	0	0	0	0	0	0	0	0	0	0	0	0	0	0	0	0
OTU_980	0	0	0	0	0	0	0	5.9476e-05	0	0	5.9476e-05	0	0	0	0.00157611	0	0	0	0	0	0	0	0	0	0	0	0	5.9476e-05	0	0	0	0	0	0	0	0	0	0	0	0	0	0	0	0	0	0	0	0	0
OTU_981	0	0	0	0	0	0	0	0	0	0	0	0	0	0	0	0	0	0	0	0	0	0	0	0	0	0	0	0	0	0	0	0	0	0	0	0	0	0	0	0	0.00327118	0	0	0	0	0	0	0	0
OTU_982	0	0	0	0	0.000237904	0	0	0.000237904	0	0	0.000118952	0	0	0	5.9476e-05	0	0	0.000713712	0	0	0	0	0	0.000267642	0	0	0	0.00014869	0	0	2.9738e-05	0	0	0	0	8.9214e-05	0	0	0	0	0.000951616	0	0	0	0	0	0	0	0
OTU_983	0	0.00169507	0	0	0	2.9738e-05	0	0	0	0	0	0	0	2.9738e-05	0	0	0.000118952	0	0	0	0	0	5.9476e-05	0	0	0	0	0	0	0	0	0	0	0	0	0	0	0	0	0	0	0	0	0	0	0	0	0	0
OTU_984	0	0	0	0	0	0	0	0	0	0	0	0	0	0	0	0	0	0	0	0	0	0	0	0	0	0	0	0	0	0	0	0	0	0	0	0	0	0	0.0014869	0	0	0	0	0	0	0	0	0	0
OTU_985	0	0	0	0	0.000178428	0	0	0.000416332	0	0	0.000118952	0	0	0	0.000327118	0	0	0.000118952	0	0.000327118	0	0	0	0.000178428	0	0	0	0	0	0	0.001249	0	0	0	0	0	0	0	0	0	0.000118952	0	0	2.9738e-05	0	0	0	0	0
OTU_986	0	0	0	0	8.9214e-05	0	0	8.9214e-05	0	0	0.000118952	0	0	0	0.00044607	0	0	0.000118952	0	0	0	0	0	0.00014869	0	0	0	0.00029738	0	0	0	0	0	0	0	0	0	0	0	0	0.000178428	0	0	0	0	0	0	0	0
OTU_987	8.9214e-05	0	0	0	0	0	0.000118952	0	5.9476e-05	0	0	0	0.000178428	0	0	2.9738e-05	0	0	0	0	0	0	0.000178428	0	0	8.9214e-05	0	0	0	5.9476e-05	0	0	0	0	0.00205192	0	5.9476e-05	0	0	5.9476e-05	0	0	0	0	0	2.9738e-05	0	0	0
OTU_988	0	0	0	0	0	0	0	0	0	0	0	0	0	0	0	0	0	0	0	0	0	0	0	0	0	0	0	0	0	0	0	0	0	0	0	0	0	0	0	0	0	0	0	0	0	0	0	0	0
OTU_989	0.000386594	2.9738e-05	2.9738e-05	2.9738e-05	0	0	0	0	0	0	0	0	0	0.000267642	0	0	0	0	0	0	0	0	0	0	0	2.9738e-05	0	0	0	0	0	0	0	0	0.000237904	0	0	0	0	2.9738e-05	0	0	0	0	0	0	0	0	0
OTU_990	0	8.9214e-05	5.9476e-05	0	0	0	0	0	0	0	0	0	0.000237904	0.000118952	0	0	0	0	0	0	0	0	0.000802926	0	0	0	0	0	0	0	0	0	0	0	0	0	0	0	0	0	0	0	0	0	0	0	0	0	0
OTU_991	0	0	0	0	0	0.000773188	0	0	0	0	0	0	0	0	0	0	0	0	0	0	0	0	0	0	0.000118952	0	0	0	0	0	0	0	0.00044607	0	0	0	0	0	0	2.9738e-05	0	0	0	0	8.9214e-05	0	0	0	0
OTU_992	0	0	0	0	0	0	0	0	0	0	0	0	0	0	0	0	0	0.000237904	0	2.9738e-05	0	0	0	0.00029738	0	0	0	0	0	0	2.9738e-05	0	0	0	0	5.9476e-05	0	0	0	0	0.000475808	0	0	5.9476e-05	0	0	0	0	0
OTU_993	0	0	0	0	0	0	0	0	0	0	0.000267642	0	0	0	0	0	0	0	0	2.9738e-05	0	0	0	0.000178428	0	0	0	0	0	0	0.00110031	0	0	0	0	2.9738e-05	0	0	0	0	0.000267642	0	0	0	0	0	0	0	0
OTU_994	0	0	0	0	0.000356856	0	0	0	0	0	5.9476e-05	0	0	0	0	0	0	0.000118952	0	0.000327118	0	0	0	0.000565022	0	0	0	0.000118952	0	0	0.000267642	0	0	0	0	0.00014869	0	0	0	0	8.9214e-05	0	0	0	0	0	0	0	0
OTU_995	0	0	0	0	0	0	0	0	0	0	0	0	0	0	0	0	0	0	0	0.00151664	0	0	0	0	0	0	0	0	0	0	0	0	0	0	0	0	0	0	0	0	0	0	0	2.9738e-05	0	0	0	0	0
OTU_996	0	0.00181402	0	0	0	0	0	0	0	0	0	0	0	2.9738e-05	0	0	2.9738e-05	0	0	0	0	0	0	0	0	0	0	0	0	0	0	0	0	0	0	0	0	0	0	0	0	0	0	0	0	0	0	0	0
OTU_997	0	0	0	0	0	0	0	0	0	0	0	0	0	0	0	0	0	0	0	0	0	0	0	0	0.0014869	2.9738e-05	0	0	0	0	0	0	0	0	0	0	0	0	0	0	0	0	0	0	0	0	0	0	0
OTU_998	0	0	0	0	0	0	0	0	0	0	0	0	0	0	0	0	0	0	0	0	0	0	0	0	0	0	0	0	0	0	0	0	0	0	0	0	0	0	0	0	0	0	0	0.00133821	0	0	0	0	0
OTU_999	0	5.9476e-05	0	0	0	0	0	0	0	0	0	0	0	8.9214e-05	0	0	0.000118952	0	2.9738e-05	0	0	0	5.9476e-05	0	0	2.9738e-05	0	0	0	0.000208166	0	0	0	0	0.000178428	0	0	0	0	0	0	0.000535284	0.000178428	0	0	0	0	5.9476e-05	0
OTU_1000	0	0	0	0	0.00014869	0	0	2.9738e-05	0	0	0	0	0	0	0	0	0	0	0	5.9476e-05	0	0	0	0	0	0	0	8.9214e-05	0	0	0.00059476	0	0	0	0	2.9738e-05	0	0	0	0	0.00014869	0	0	0	0	0	0	0	0
OTU_1001	0	0	0	0	0	0	0	0	0	0	0.00014869	0	0	0	0	0	0	0.000386594	0	0	0	0	0	0	0	0	0	8.9214e-05	0	0	0.000386594	0	0	0	0	2.9738e-05	0	0	0	0	0.000327118	0	0	0	0	0	0	0	0
OTU_1002	0	0.00142742	0	0	0	2.9738e-05	0	0	0	0	0	0	0	0	0	0	0.00214114	0	0	0	2.9738e-05	0	0	0	0	0	0	0	0	0	0	5.9476e-05	0	0.000237904	0	0	0	0	0	0	0	0	0	0	0.000208166	0	0	0	0
OTU_1003	0	0	0	0	0.000118952	0	0	0	0	0	0.000208166	0	0	0	2.9738e-05	0	0	0.000565022	0	2.9738e-05	0	0	0	0.00014869	0	0	0	0.00014869	0	0	2.9738e-05	0	0	0	0	0.000178428	0	0	0	0	0.00044607	0	0	2.9738e-05	0	0	0	0	0
OTU_1004	0	0	0	0	0.000208166	0	0	0	0	0	2.9738e-05	0	0	0	0.000237904	0	0	0.000237904	0	2.9738e-05	0	0	0	0	0	0	0	0	0	0	2.9738e-05	0	0	0	0	0.00014869	0	0	0	0	2.9738e-05	0	0	2.9738e-05	0	0	0	0	0
OTU_1005	0	2.9738e-05	0	0	0	0	0	0	0	0	0	0	0	0	0	0	0.000118952	0	0	0	5.9476e-05	2.9738e-05	0	0	0	0	0	0	0	0	0	0	8.9214e-05	0	0	0	0	0	0	0	0	0	0	0	0	0	0	0	0
OTU_1006	0	0	0	0	0	0	0	0	0	0	0.00279537	0	0	0	0	0	0	0.00157611	0	0.00306301	0	0	0	0	0	0	0	0	0	0	0.00059476	0	0	0	0	0.000237904	0	0	0	0	0	0	0	2.9738e-05	0	0	0	0	0
OTU_1007	0	0.000118952	2.9738e-05	8.9214e-05	0	0	2.9738e-05	0	0	0	0	0	5.9476e-05	8.9214e-05	0	2.9738e-05	0	0	0	0	2.9738e-05	0.000118952	2.9738e-05	0	0	0	2.9738e-05	0	0	0	0	8.9214e-05	0.000267642	0	0.000237904	0	0	0	0	5.9476e-05	0	0	0	0	2.9738e-05	5.9476e-05	0	0	0.000118952
OTU_1008	0	0	0	0	0	0	0	0	0	0	0	0	0	0	0	0	0	0	0	0	0	0	0	0	0	0	0	0	0	0	0	0	0	0	0	0	0	0	0	0	0	0	0	0	0	0	0	2.9738e-05	0
OTU_1009	0	0	0	0	0	0	0	0	0	0	0	0	0	0	0.000267642	0	0	0.000654236	0	0	0	0	0	5.9476e-05	0	0	0	5.9476e-05	0	0	0	0	0	0	0	8.9214e-05	0	0	0	0	0	0	0	0.000683974	0	0	0	0	0
OTU_1010	0	0	0	0	0	0	0	0	0	0	0	0	0	0	0	0	0	0	0	0	0	0	0	0	0	0	0	0	0	0	0.00130847	0	0	0	0	0	0	0	0	0	0	0	0	0	0	0	0	0	0
OTU_1011	0	0	0	0	0	0	0	0	0	0	0	0	0	0	0	0	0	0	0	0	0	0	0	0	0	0	0	0	0	0	0	0	0	0	0	0	0	0	0	0	0	0	0	0	0	0	0	0	0
OTU_1012	0	0.000505546	0	0	0	0	0	0	0	0	0	0	0	0	0	0	0.0017248	0	0	0	0	0	0	0	0	0	0	0	0	0	0	0	0	0	0	0	0	0	0	0	0	0	0	0	0	0	0	8.9214e-05	0
OTU_1013	0.00014869	0	0	0.000178428	0	0	0.000267642	0	0	2.9738e-05	0	0	0	0	0	0	0	0	0	0	0	0	0	0	0	0	0.00220061	0	0	0	0	0	0	0	2.9738e-05	0	0	0	0	0.000118952	0	0	0	0	0	5.9476e-05	0	0	0.000118952
OTU_1014	0	0	0	0	0	0	0	0	0	0	0.000386594	0	0	0	0	0	0	0.000535284	0	0.000118952	0	0	0	0.000178428	0	0	0	0	0	0	0.000237904	0	0	0	0	0.000208166	0	0	0	0	0.000237904	0	0	0	0	0	0	0	0
OTU_1015	0	0.000237904	0	0	0	0	0	0	0	0	0	0	0	0	0	0	0.0032117	0	0	0	0	0	0	0	0	0	0	0	0	0	0	2.9738e-05	0	0	0	0	0	0	0	0	0	0	0	0	0	0	0	0	0
OTU_1016	0	0	0	0	0	0	0	0	0	0	0	0	0	0	0	0	0	0	0	0	0	0	0	0	0	0	0	0	0	0	0	0	0	0	0	0	0	0	0	0	0	0	0	0	0	0	0	0	0
OTU_1017	0	0	0	0	0	0	0	0	0	0	0	0	0.000832664	0	0	0	0	0	0	0	8.9214e-05	0	0.000683974	0	0	0	0	0	0	0	0	0	0	0	0	0	0	0	5.9476e-05	0	0	0	0	0	0	0	0	0	0
OTU_1018	0	0	0	0	0	0	0	0	0	0	0	0	0	0	0	0	0	0	0	0	0	0	0	0	0	0	0	0	0	0	0.00107057	0	0	0	0	0	0	0	0	0	0	0	0	0	0	0	0	0	0
OTU_1019	0	0	0	0	0	0	0	0.000178428	0	0	0.000356856	0	0	0	0	0	0	0.000356856	0	0	0	0	0	5.9476e-05	0	0	0	5.9476e-05	0	0	0.000416332	0	0	0	0	0	0	0	0	0	0.000237904	0	0	0	0	0	0	0	0
OTU_1020	0	0	0	0	0	0	0	5.9476e-05	0	0	0.000208166	0	0	0	0	0	0	0	0	0.00059476	0	0	0	0	0	0	0	0	0	0	0	0	0	0	0	5.9476e-05	0	0	0	0	0	0	0	0	0	0	0	0	0
OTU_1021	0	0	0	0	0	0.00160585	0	0	0	0	0	0	0	0	0	0	0	0	0	0	0	0	0	0	0	0	0	0	0	0	0	0	0	0	0	0	0	0	0	0	0	0	0	0	0	0	0	0	0
OTU_1022	0	0	0	0	0.000386594	0	0	0.00044607	0	0	0.001249	0	0	0	0	0	0	0.000237904	0	0	0	0	0	0	0	0	0	0	0	0	0	0	0	0	0	0	0	0	0	0	0.000327118	0	0	0	0	0	0	0	0
OTU_1023	2.9738e-05	0	0	0	0	0	0	0	0.000178428	0	0	0	0	0	0	0.000178428	0	0	0.000208166	0	0	0	0	0	0	2.9738e-05	0	0	0.000237904	0.000208166	0	0	8.9214e-05	0	0	0	2.9738e-05	2.9738e-05	0	0	0	0	0	0	0	0	0	0	0
OTU_1024	0	0	0	0	0.000356856	0	0	0.000178428	0	0	0.000713712	0	0	0	0	0	0	0	0	5.9476e-05	0	0	0	0	0	0	0	0	0	0	2.9738e-05	0	0	0	0	0	0	0	0	0	0.000327118	0	0	2.9738e-05	0	0	0	0	0
OTU_1025	0	0	0	0	0	0	0	0	0	0	8.9214e-05	0	0	0	0	0	0	0.00104083	0	0	0	0	0	0.00059476	0	0	0	5.9476e-05	0	0	5.9476e-05	2.9738e-05	0	0	0	0.00014869	0	0	0	0	5.9476e-05	0	0	0	0	0	0	0	0
OTU_1026	0	0	0	0	0.000267642	0	0	0.000208166	0	0	0	0	0	0	0	0	0	0.000505546	0	2.9738e-05	0	0	0	0.000118952	0	0	0	0.000118952	0	0	0	0	0	0	0	0	0	0	0	0	0.000208166	0	0	0	0	0	0	0	0
OTU_1027	0	0	0	0	0	0	0	0	0	0	0	0	0	0	0	0	0	0.000118952	0	0	0	0	0	0.00044607	0	0	0	0	0	0	0	0	0	0	0	0	0	0	0	0	0.00029738	0	0	0	0	0	0	0	0
OTU_1028	0	0	0	0	0	0	0	0	0	0	0	0	0	0	0	0	8.9214e-05	0	0	0	0	0	0	0	0	0	0	0	0	0	0	0	0	0	0	0	0	0	0	0	0	0	0	0	0	0	0	0.00113004	0
OTU_1029	0	0	0	0	0	2.9738e-05	0	0	0	0	0	0	0	0	0	0	0	0	0	0	0	0	0	0	0	0	0	0	0	0	0	0	0	0	0	0	0	0	0	0	0	0	0	0	0	0	0	5.9476e-05	0
OTU_1030	0	0	0	0	5.9476e-05	0	0	0	0	0	2.9738e-05	0	0	0	0	0	0	0.000832664	0	0	0	0	0	5.9476e-05	0	0	0	0.000118952	0	0	0.00014869	0	0	0	0	5.9476e-05	0	0	0	0	0.000118952	0	0	0	0	0	0	0	0
OTU_1031	0	0	0	0	0	0	0	0	0	0	0	0	0	0	0	0	0	0	0	0	2.9738e-05	0	0	0	0	0	0	0	0	0	0	0	0	0	0	0	0	0	0.00107057	0	0	0	0	0	0	0	0	0	0
OTU_1032	0	5.9476e-05	0	8.9214e-05	0	0	5.9476e-05	0	0	0	0	0	2.9738e-05	8.9214e-05	0	0	0	0	0	0	0	0	8.9214e-05	0	0	0	0	0	0	0	0	0	5.9476e-05	0	0.000208166	0	2.9738e-05	0	0	0	0	0	0	0	0	0	0	0	2.9738e-05
OTU_1033	0	0	0	0	0	0	0	0	0	5.9476e-05	0	0	2.9738e-05	0	0	0	0	0	0	0	0.00187349	0	0	0	0	0	0	0	2.9738e-05	0	0	0	0	0	0	0	0	0	0	0	0	0	0	0	0	0	0	0	0
OTU_1034	0	0	0	0	2.9738e-05	0	0	0.000118952	0	0	0	0	0	0	5.9476e-05	0	0	5.9476e-05	0	2.9738e-05	0	0	0	0	0	0	0	2.9738e-05	0	0	0	0	0	0	0	0	0	0	0	0	0	0	0	0.00136795	0	0	0	0	0
OTU_1035	0	0	0	0	0	0	0	0	0	0	0	0	0	0	0	0	0	0	0	0	0	0	0	0	0	0	0	0	0	0	0	0	0	0	0	0	0	0	0	0	0	0	0	0	0	0	0	0	0
OTU_1036	0	0	0	0	0	0	0	0	0	0	0	0	0	0	0	0	0	0	0	0	0	0	0	0	0	0	0	0	0	0	0	0	0.000683974	0	0	0	0	0	0	0	0	0	0	0	0	0	8.9214e-05	0	0
OTU_1037	0	0	0	0	0	0	0	0	0	0	0	0	0	0	0	0	0	0	0	0	0	0	0	0	0	0	0	0	0	0	0	0	0	0	0	0	0	0	0	0	0	0	0	0	0	0	0	0	0
OTU_1038	0	0	0	0	0.000118952	0	0	0	0	0	0	0	0	0	0.000327118	0	0	0.000118952	0	0	0	0	0	0	0	0	0	2.9738e-05	0	0	0.00089214	0	0	0	0	2.9738e-05	0	0	0	0	0	0	0	0	0	0	0	0	0
OTU_1039	0	0	0	0	0	0	0	0	0	0	0	0	0	0	0	0	0	0	0	0	0	0	0	0	0	0	0	0	0	0	0.00110031	0	0	0	0	0	0	0	0	0	0	0	0	0	0	0	0	0	0
OTU_1040	0	8.9214e-05	8.9214e-05	0	0	8.9214e-05	0	0	0	0	0	0	0	5.9476e-05	0	0	0	0	0	0	0	0	0.000118952	0	0	0	0	0	0	0	0	0	0	0	0	0	0	0	0	0	0	0	0	0	0	0	0	0	0
OTU_1041	0	0.00166533	0	0	0	0	0	0	0	0	0	0	0	5.9476e-05	0	0	0	0	0	0	0	0	0	0	0	0	0	0	0	0	0	0.000118952	0	0	0	0	0	0	0	0	0	0	0	0	0	0	0	0	0
OTU_1042	0	0	0	0	0	0.00214114	0	0	0	0	0	0	0	0	0	0	0	0	0	0	0	0	0	0	0	0	0	0	0	0	0	0	0	5.9476e-05	0	0	0	0	0	0	0	0	0	0	5.9476e-05	0	0	0	0
OTU_1043	0	0	0	0	0	0	0	0	0	0	0	0	0	0	0	0	0	0	0	0	0	0	0	0	0	0	0	0	0	0	0	0	0	0	0	0	0	0	0.00118952	0	0	0	0	0	0	0	0	0	0
OTU_1044	0	2.9738e-05	0	0	0	0	0	0	0	0	0	0	0	0.00199245	0	0	0	0	0	0	0	0	2.9738e-05	0	0	0	0	0	0	0	0	0	0	0	0	0	0	0	0	0	0	0	0	0	0	0	0	0	0
OTU_1045	0	0	0	0	0	2.9738e-05	0	0	0	0	0	0	0.000624498	0	0	0	0	0	0	0	0.00014869	0	0.000505546	0	0	0	0	0	0	0	0	0	0	0	0	0	0	0	8.9214e-05	0	0	0	2.9738e-05	0	0	0	0	0	0
OTU_1046	0	0.00181402	0	0	0	0	0	0	0	0	0	0	0	5.9476e-05	0	0	0.00029738	0	0	0	0	0	0	0	0	0	0	0	0	0	0	0.000416332	0	0	0	0	0	0	0	0	0	0	0	0	0	0	0	0.000981354	0
OTU_1047	0	0.000773188	0	0	0	0	0	0	0	0	0	0	8.9214e-05	2.9738e-05	0	0	0.000356856	0	0	0	2.9738e-05	0	5.9476e-05	0	0	0	0	0	0	0	0	0	0	0	0	0	0	0	0	0	0	0	0	0	0	0	0	0	0
OTU_1048	0	0	0	0	0	0	0	0	0	0	0	0	0	0	0	0	0	0	0	0	0	0	0	0	0	0	0	0	0	0	0	0	0	0	0	0	0	0	0	0	0.0017248	0	0	0	0	0	0	0	0
OTU_1049	0	0	0	0	0.000118952	0	0	2.9738e-05	0	0	0.000356856	0	0	0	0	0	0	0.00074345	0	0.00243852	0	0	0	0.000237904	0	0	0	0.00014869	0	0	0.00151664	0	0	0	0	0.000208166	0	0	0	0	0	0	0	8.9214e-05	0	0	0	0	0
OTU_1050	0	0	0	0	0.00014869	0	0	0.000178428	0	0	0.00044607	0	0	0	0.000208166	0	0	0.000386594	0	0.000683974	0	0	0	0.00014869	0	0	0	5.9476e-05	0	0	5.9476e-05	0	0	0	0	5.9476e-05	0	0	0	0	8.9214e-05	0	0	0.000237904	0	0	0	0	0
OTU_1051	0	0	0	0	0	2.9738e-05	5.9476e-05	0	0	0	0	0	0	0	0	2.9738e-05	0	0	0	0	0	0	0	0	0	0	0	0	0	0	0	0	0	0	0	0	0	0	0	0	0	0	0	0	0	0	0	5.9476e-05	0
OTU_1052	0	0	0	0	0	0	0	0	0	0	0	0	0	0	0	0	0	0	0	0	0	0	0	0	0	0	0	0	0	0	0	0	0	0	0	0	0	0	0	0	0	0	0	0	0	0	0	0	0
OTU_1053	0	0	0	0	0.000118952	0	0	0.000475808	0	0	0.000356856	0	0	0	0	0	0	0	0	0.00145716	0	0	0	2.9738e-05	0	0	0	0	0	0	5.9476e-05	0	0	0	0	2.9738e-05	0	0	0	0	0	0	0	5.9476e-05	0	0	0	0	0
OTU_1054	0	0	0	0	0	0	0	0	0	0	0	0	2.9738e-05	2.9738e-05	0	0	0	0	0	0	2.9738e-05	0	0	0	0	0	0	0	0	0	0	0	0	0	0	0	0	0	0.00223035	0	0	0	0	0	0	0	0	0	0
OTU_1055	0	0	0	0	0	0	0	0	0	0	2.9738e-05	0	0	0	0	0	0	0.000327118	0	0.00014869	0	0	0	0.000327118	0	0	0	0	0	0	0.000862402	0	0	0	0	0	0	0	0	0	5.9476e-05	0	0	2.9738e-05	0	0	0	0	0
OTU_1056	0	0.000118952	0.000237904	0	0	0	0	0	0	0	0	0	0	2.9738e-05	0	0	0	0	0	0	0	0	2.9738e-05	0	0	0	2.9738e-05	0	0	0	0	0	0	0	0	0	0	0	0	0	0	0	0	0	0	0	0	0	0
OTU_1057	0	0	0	0	0	0	0	0	0	0	0	0	0	0	0	0	0	0	0	0	0	0	0	0	0	0	0	0	0	0	0	0	0	0	0	0	0	0	0	0	0	0	0	0	0	0	0	0	0
OTU_1058	0	0	0	0	0	0.0023493	0	0	0	0	0	0	0	0	0	0	0	0	0	0	0	0	0	0	0	0	0	0	0	0	0	2.9738e-05	0	0	0	0	0	0	0	0	0	0	0	0	0	0	0	0	0
OTU_1059	0	0	0	0	0	0	0	0	0	0	5.9476e-05	0	0	0	0	0	0	8.9214e-05	0	8.9214e-05	0	0	0	0	0	0	0	2.9738e-05	0	0	0.001249	0	0	0	0	0	0	0	0	0	0.000178428	0	0	2.9738e-05	0	0	0	0	0
OTU_1060	2.9738e-05	0	0	0.00196271	0	0	0	0	0	0	0	0	0	0	0	0	0	0	0	0	0	0	0	0	0	0	0	0	5.9476e-05	0	0	0	0	0	0	0	0	0	0	0	0	0	0	0	0	0	0	0	0
OTU_1061	0	0	0	0	0	0	0	0	0	0	0	0	0	0	0	0	0.0023493	0	0	0	0	0	0	0	0	0	0	0	0	0	0	0	0	0	0	0	0	0	0	0	0	0	0	0	0	0	0	0	0
OTU_1062	0	0	0	0	0	0	0	0	0	0	0.000237904	0	0	0	0	0	0	0	0	0.000356856	0	0	0	0	0	0	0	0	0	0	0	0	0	0	0	2.9738e-05	0	0	0	0	0	0	0	0	0	0	0	0	0
OTU_1063	0	0	0	0	0	0	0	0	0	0	0	0	0	0	0	0	0	0	0	0	0	0	0	0	0	0	0	0	0	0	0	0	0	0	0	0	0	0	0	0	0	0	0	0	0	0	0	0	0
OTU_1064	0	0	0	0	0	0	0	0	0	0	0	0	0	0	0	0	0	0	0	0	0	0	0	0	0.00121926	0	0	0	0	0	0	0	0	0	0	0	0	0	0	0	0	0	0	0	0	0	0	0	0
OTU_1065	0	0	0	0	0	2.9738e-05	0	0	0	0	0	0	0	0	0	0	0	0	0	0	0.000208166	0	8.9214e-05	0	0	0	0	0	0	0	0	0	2.9738e-05	0	2.9738e-05	0	5.9476e-05	0	0.000118952	0	0	0	8.9214e-05	0	0	0	0	0	0
OTU_1066	0	0	0	0	0	0	0	0	0	0	0	0	0	0	0	0	0	0	0	0	0	0	0	0	0	0	0	0	0	0	0	0	0	0	0	0	0	0	0	0	0	0	0	0	0	0	0	0	0
OTU_1067	0	0	0	0	0.000118952	0	0	2.9738e-05	0	0	0.000475808	0	0	0	0.000267642	0	0	0	0	0.000267642	0	0	0	0.000237904	0	0	0	0.00014869	0	0	0.000178428	0	0	0	0	0	0	0	0	0	0.000178428	0	0	2.9738e-05	0	0	0	0	0
OTU_1068	0	0	0	0	0	0	0	0	0	0	0.000416332	0	0	0	0	0	0	0	0	0.000862402	0	0	0	0	0	0	0	0	0	0	0	0	0	0	0	8.9214e-05	0	0	0	0	0	0	0	0	0	0	0	0	0
OTU_1069	0	2.9738e-05	0.00014869	0	0	0	0	0	0	0	0	0	0	0.00267642	0	0	0	0	0	0	0	0	8.9214e-05	0	0	0	0	0	0	0	0	0	0	0	0	0	0	0	0	0	0	0	0	0	0	0	0	0	0
OTU_1071	0	0	0	0	0	0	0	0	0	0	0.000178428	0	0	0	0	0	0	0	0	0.00089214	0	0	0	0	0	0	0	0	0	0	5.9476e-05	0	0	0	0	2.9738e-05	0	0	0	0	0	0	0	2.9738e-05	0	0	0	0	0
OTU_1072	0	0	0	0	0	0	0	0	0	0	0	0	0	0	0	0	0	0	0	0	0	0	0	0	0	0	0	0	0	0	0	0	0	0	0	0	0	0	0	0	0	0	0	0	0	0	0	0	0
OTU_1073	0	2.9738e-05	0.000327118	0.00014869	0	0	0.000118952	0	0	0	0	0	0	2.9738e-05	0	0	0	0	0	0	0	0	5.9476e-05	0	0	0	0	0	2.9738e-05	8.9214e-05	0	2.9738e-05	0	0	0.00107057	0	0.000118952	0	0	5.9476e-05	0	0	0	0	0	0	0	0	2.9738e-05
OTU_1074	0	8.9214e-05	0.000951616	0	0	0	0	0	0	0	0	0	0	2.9738e-05	0	0	0	0	0	0	0	0	0	0	0	0	0	0	0	0	0	0	0	0	0	0	0	0	0	0	0	0	0	0	0	0	0	0	0
OTU_1075	0	0	0	0	0	0	0	0	0	0	0	0	0	0	0	0	0	0	0	0	0	0	0	0	0	0	0	0	0	0	2.9738e-05	0	0	0	0	0	0	0	0	0	0	0	0	0	0	0	0	0	0
OTU_1076	0	0	0	0	0	0	0	5.9476e-05	0	0	0	0	0	0	0	0	0	0.00139769	0	2.9738e-05	0	0	0	0	0	0	0	5.9476e-05	0	0	0.00220061	0	0	0	0	0.000118952	0	0	0	0	0.000565022	0	0	8.9214e-05	0	0	0	0	0
OTU_1077	0	0	0	0	2.9738e-05	0	0	0	0	0	0	0	0	0	0.00089214	0	0	0	0	0	0	0	0	0	0	0	0	0	0	0	0	0	0	0	0	0	0	0	0	0	0	0	0	0	0	0	0	0	0
OTU_1078	0	5.9476e-05	0.00104083	0	0	0	0	0	0	0	0	0	0	2.9738e-05	0	0	0	0	0	0	0	0	0	0	0	0	0	0	0	0	0	0	0	0	0	0	0	0	0	0	0	0	0	0	0	0	0	0	0
OTU_1079	0	0	0	0	0	0	0	0	0	0	0	0	0	5.9476e-05	0	0	0	0	0	0	0	0	5.9476e-05	0	0	0	0	0	0	0	0	0	0	0	0	0	0	0	0	0	0	0	0	0	0	0	0	0	0
OTU_1080	0	0.000208166	0	0	0	2.9738e-05	0	0	2.9738e-05	8.9214e-05	0	0.000178428	0	0	0	0	0.000178428	0	0	0	0	0	8.9214e-05	0	2.9738e-05	0	2.9738e-05	0	0	0	0	2.9738e-05	0	0	0	0	0	0	0	0	0	0	0	0	2.9738e-05	0	0	0	0
OTU_1081	0	0	0	0	0	0	0	0	0	0	0	0	0	0	0	0	0	0	0	0	0	0	0	0	0	0	0	0	0	0	0	0	0	0	0	0	0	0	0	0	0	0	0	0	0	0	0	0	0
OTU_1082	0	0	0	0	0	0	0	0	0	0	0	0	0	0	0	0	0	0	0	5.9476e-05	0	0	0	0.000118952	0	0	0	2.9738e-05	0	0	0.000535284	0	0	0	0	0	0	0	0	0	0	0	0	2.9738e-05	0	0	0	0	0
OTU_1083	0	0	0	0	0	0	0	0.000327118	0	0	0.000178428	0	0	0	0	0	0	0	0	0.00154638	0	0	0	0	0	0	0	0	0	0	2.9738e-05	0	0	0	0	0	0	0	0	0	0	0	0	2.9738e-05	0	0	0	0	0
OTU_1084	0	0	0	0	0	0	0	0.000356856	0	0	0.00029738	0	0	0	0	0	0	0	0	0.00193297	0	0	0	0	0	0	0	0.00014869	0	0	0	0	0	0	0	5.9476e-05	0	0	0	0	0	0	0	0	0	0	0	0	0
OTU_1085	0	0	0	0	0	0	0	0	0	0	0.00121926	0	0	0	0	0	0	0	0	0	0	0	0	0.000267642	0	0	0	0	0	0	0.00044607	0	0	0	0	0	0	0	0	0	0	0	0	0	0	0	0	0	0
OTU_1086	0	0	0	0	0.00113004	0	0	0	0	0	2.9738e-05	0	0	0	0	0	0	0	0	0	0	0	0	0	0	0	0	0	0	0	0	0	0	0	0	0	0	0	0	0	0	0	0	0	0	0	0	0	0
OTU_1087	0	0	0	0	0	0	0	0	0	0	0	0	0	0	0	0.000118952	0	0	0	0	0	0	0	0	0	0	0	0	0	0	0	0	0	0	2.9738e-05	0	0	0	0	0	0	0	0	0	0	0.00154638	0	0	0
OTU_1088	0	0	0	0	5.9476e-05	0	0	0.000683974	0	0	0.000208166	0	0	0	2.9738e-05	0	0	0	0	0	0	0	0	0.000535284	0	0	0	0	0	0	0	0	0	0	0	0	0	0	0	0	0	0	0	0	0	0	0	0	0
OTU_1089	0	0	0	0	0	0	0	0	0	0	0	0	0	0	0	0	5.9476e-05	0	0	0	0	0	0	0	0	0	0	0	0	0	0	5.9476e-05	5.9476e-05	5.9476e-05	0	0	0	0	0	0	0	0	0	0	0	0	0	0.000475808	0
OTU_1090	0	0	0	0	0	0	0	0	0	0	0	0	0	0	0	0	0.000118952	0	0	0	0	0	0	0	0	0	0	0	0	0	0	0.00597734	0	2.9738e-05	0	0	0	0	0	0	0	0	0	0	0	0	0	0.00029738	0
OTU_1091	0	0	0	0	0.00014869	0	0	2.9738e-05	0	0	0	0	0	0	0	0	0	0.000981354	0	0	0	0	0	0	0	0	0	0	0	0	0.000208166	0	0	0	0	5.9476e-05	0	0	0	0	8.9214e-05	0	0	0	0	0	0	0	0
OTU_1092	0	0	0	0	5.9476e-05	0	0	8.9214e-05	0	0	5.9476e-05	0	0	0	0	0	0	0.00130847	0	0	0	0	0	5.9476e-05	0	0	0	0	0	0	0.000565022	0	0	0	0	0	0	0	0	0	0.000118952	0	0	0	0	0	0	0	0
OTU_1093	0	0	0	0	0	0	0	0	0	0	0	0	0	0	0	0	0	0.000386594	0	2.9738e-05	0	0	0	0.00157611	0	0	0	0	0	0	0	0	0	0	0	0	0	0	0	0	0	0	0	0	0	0	0	0	0
OTU_1094	0	0	0	0	0	0	0	0	0	0	0	0	0	0	0	0	0	0	0	0	0	0	0	0	0	0	0	2.9738e-05	0	0	0.00115978	0	0	0	0	0	0	0	0	0	0	0	0	2.9738e-05	0	0	0	0	0
OTU_1095	0	0	0	0	0	0	0	0	0	0	0	0	0	0	0	0	0	0	0	0	0	0	0	0	0	0	0	0	0	0	0.00110031	0	0	0	0	0	0	0	0	0	0	0	0	0	0	0	0	0	0
OTU_1096	0	0.00121926	0	0	0	0.000178428	0	0	0	0	0	0	0	0	0	0	0	0	0	0	0	0	0	0	0	0	0	0	0	0	0	0	0	0	0	0	0	0	0	0	0	0	0	0	0	0	0	0	0
OTU_1097	0	0	0	0	0	0	0	0	0	0	0	0	0	0	0	0	0	0	0	0	0	0	0	0	0	0	0	0	0	0	0	0	0	0	0	0	0	0	0	0	0	0	0	0	0	0	0	0	0
OTU_1098	0	0	0	0	0	0	0	0	0	0	0	0	8.9214e-05	0	0	0	0	0	0	0	0.000118952	5.9476e-05	0	0	0	0	0	0	0	0	0	0	0	0.000178428	0	0	0	0	0	0	0	0	0	0	0	0	0	0	0
OTU_1099	0	0	0	0	0.000208166	0	0	0.000118952	0	0	0.000237904	0	0	0	0	0	0	0.00059476	0	0	0	0	0	0.000237904	0	0	0	0	0	0	0.00205192	0	0	0	0	0	0	0	0	0	0.000267642	0	0	8.9214e-05	0	0	0	0	0
OTU_1100	0	0	0	0	0	0	0	0	0	0	0	0	0	0	0	0	0	0	0	5.9476e-05	0	0	0	0	0	0	0	0	0	0	0.000951616	0	0	0	0	0	0	0	0	0	0	0	0	0	0	0	0	0	0
OTU_1101	0	5.9476e-05	0	0	0	0.000118952	2.9738e-05	0	0	0	0	0	0	0	0	0	0.000118952	0	0	0	0	0	0	0	0	0	0	0	0	0	0	8.9214e-05	0.00029738	0	0	0	0	0	0	0	0	0	0	0	5.9476e-05	0	0	0	0
OTU_1102	0	0	0	0	0	0	0	0	0	0	0	0	0	0	0	0	0	0	0	0	0	0	0	0	0	0	0	0	0	0	0.000981354	0	0	0	0	0	0	0	0	0	0	0	0	0	0	0	0	0	0
OTU_1103	0	0	0	0	0	0	0	0	0	0	0	0	0	0	0	0	0	0	0	0	0.00121926	0	0	0	0	0	0	0	0	0	0	0	0	0	0	0	0	0	0	0	0	0	0	0	0	0	0	0	0
OTU_1104	0	0	0	0	0	0	0	0	0	0	0	0	0	0	0	0	0	0	0	0	0	0	0	0	0	0	0	0	0	0	0	0	0	0	0	0	0	0	0	0	0.0017248	0	0	0	0	0	0	0	0
OTU_1105	0	0	0	0	0	0	0	0.000267642	0	0	0.000208166	0	0	0	0	0	0	0.001249	0	0	0	0	0	0.000178428	0	0	0	0	0	0	8.9214e-05	0	0	0	0	0	0	0	0	0	0.000237904	0	0	0	0	0	0	0	0
OTU_1106	0	0	0	0	0	0	0	0	0	2.9738e-05	0	0	0	0	0	0	0	0	0	0	0.000981354	0	0	0	0	0	0	0	0	0	0	0	0	0	0	0	0	0	5.9476e-05	0	0	0	0	0	0	2.9738e-05	0	0	0
OTU_1107	0	0	0	0	0	0	0	0	0	0	0.00029738	0	0	0	8.9214e-05	0	0	0.000475808	0	2.9738e-05	0	0	0	0.000416332	0	0	0	5.9476e-05	0	0	0.00187349	0	0	0	0	5.9476e-05	0	0	0	0	0.000208166	0	0	0	0	0	0	0	0
OTU_1108	0	0	0	0	0	0	0	0	0	0	0	0	0	0	0	0	0	0	0	0.00279537	0	0	0	0	0	0	0	0	0	0	0	0	0	0	0	0	0	0	0	0	0	0	0	2.9738e-05	0	0	0	0	0
OTU_1109	0	0	0	0	0.000118952	0	0	0	0	0	0	0	0	0	0	0	0	0.000237904	0	0	0	0	0	0.00029738	0	0	0	0	0	0	5.9476e-05	0	0	0	0	0.000118952	0	0	0	0	8.9214e-05	0	0	0	0	0	0	0	0
OTU_1110	0	0	0	0	5.9476e-05	0	0	0	0	0	0	0	0	0	0	0	0	0	0	0	0	0	0	0	0	0	0	0	0	0	0.00059476	0	0	0	0	0	0	0	0	0	0	0	0	0	0	0	0	0	0
OTU_1111	0	0	0	0	0	0	0	0	0	0	0	0	0	0	0	0	0	0	0	0	0.00121926	0	0	0	0	0	0	0	0	0	0	0	0	0	0	0	0	0	0	0	0	0	0	0	0	0	0	0	0
OTU_1112	0	0	0	0	5.9476e-05	0	0	0	0	0	0	0	0	0	0	0	0	0.000118952	0	0	0	0	0	5.9476e-05	0	0	0	2.9738e-05	0	0	5.9476e-05	0	0	0	0	0	0	0	0	0	5.9476e-05	0	0	2.9738e-05	0	0	0	0	0
OTU_1113	0	0	0	0	0	0.00187349	0	0	0	0	0	0	0	0	0	0	0	0	0	0	0	0	0	0	0	0	0	0	0	0	0	0	0	0	0	0	0	0	0	0	0	0	0	0	2.9738e-05	0	0	0	0
OTU_1114	0	0.000208166	0	0	0	5.9476e-05	0	0	0	0	0	0	0	0	0	0	0.000713712	0	5.9476e-05	0	0	0	0	0	0	0	0	0	0	0	0	0	0	0	0	0	0	0	0	0	0	0	0	0	0	0	0	0.000713712	0
OTU_1115	0	0.00014869	2.9738e-05	0	0	0	0	0	0	0	0	0	2.9738e-05	0.000118952	0	0	0	0	0	0	0	0	5.9476e-05	0	0	0	0	0	0	0	0	0	0	0	0	0	0	0	0	0	0	0	0	0	0	0	0	0	0
OTU_1116	0	0	0	0	0	0	0	0.000237904	0	0	0	0	0	0	0	0	0	0	0	0	0	0	0	0.000118952	0	0	0	0	0	0	0	0	0	0	0	0	0	0	0	0	0.00107057	0	0	0	0	0	0	0	0
OTU_1117	0	0.00014869	0.000178428	0	0	0	0	0	0	0	0	0	0.000327118	0	0	0	0	0	0	0	0	0	0.00113004	0	0	0	0	0	0	0	0	0	0	0	0	0	0	0	0	0	0	0	0	0	0	0	0	0	0
OTU_1118	0	0.000713712	0	0	0	0	0	0	0	0	0	0	0	0	0	0	0	0	0.000178428	0	0	0	0	0	0	0	0	0	0	0	0	0	0	0	0	0	0	0	0	0	0	0	0	0	0	0	0	0	0
OTU_1119	0	0.0014869	0	0	0	0	0	0	0	0	0	0	0	0	0	0	0.00014869	0	0	0	0	0	5.9476e-05	0	0	0	0	0	0	0	0	0	0	0	0	0	0	0	0	0	0	0	0	0	0	0	0	0	0
OTU_1120	0	0	0	0	0	0	0	0	0	0	0	0	0.000237904	0	0	0	0	0	0	0	5.9476e-05	0.000118952	0	0	0	0	0	0	0	0	0	0	0	0	0	0	0	0	0.00029738	0	0	0	0	0	0	0	0	0	0
OTU_1121	0	0	0	0	0.000178428	0	0	0	0	0	0	0	0	0	0	0	0	0	0	5.9476e-05	0	0	0	0.000118952	0	0	0	0.000237904	0	0	0.000535284	0	0	0	0	0	0	0	0	0	0	0	0	0	0	0	0	0	0
OTU_1122	0	0	0	0	0	0	0	0	0	0	0	0	0	0	0	0	0	0	0	0	0	0	0	0	0	0	0	2.9738e-05	0	0	2.9738e-05	0	0	0	0	0	0	0	0	0	0	0	0	0.00118952	0	0	0	0	0
OTU_1123	0	0	0	0	0	0	0	0	0	0	0	0	0	0	0	0	0	0	0	0	0	0	0	0	0	0	0	0	0	0	0.000773188	0	0	0	0	0	0	0	0	0	5.9476e-05	0	0	0	0	0	0	0	0
OTU_1124	0	0	0	0	0	0	0	0	0	0	0.000208166	0	0	0	0	0	0	0	0	0.000267642	0	0	0	0	0	0	0	0.000208166	0	0	0.000356856	0	0	0	0	0	0	0	0	0	0.000208166	0	0	0	0	0	0	0	0
OTU_1125	0	0	0	0	8.9214e-05	0	0	0	0	0	0	0	0	0	0	0	0	2.9738e-05	0	0	0	0	0	0.00089214	0	0	0	0	0	0	0.000327118	0	0	0	0	0	0	0	0	0	0	0	0	0	0	0	0	0	0
OTU_1126	0	0.00014869	0	0	0	5.9476e-05	0	0	0	0	0	0.000118952	0	0	0	0	0.00190323	0	0	0	0	0	0	0	0	0	0	0	0	0	0	0	0	0	0	0	0	0	0	0	0	0	0	0	0.000178428	0	0	0.00014869	0
OTU_1127	0	0	0	0	0	0	0	0	0	0	0	0	0.000505546	0	0	0	0	0	0	0	5.9476e-05	5.9476e-05	0.000683974	0	0	0	0	0	0	0	0	0	0	0	0	0	0	0	0	0	0	0	0	0	0	0	0	0	0
OTU_1128	0	0	0	0	5.9476e-05	0	0	0	0	0	0	0	0	0	0	0	0	0	0	2.9738e-05	0	0	0	8.9214e-05	0	0	0	0	0	0	0.000832664	0	0	0	0	0	0	0	0	0	0	0	0	0	0	0	0	0	0
OTU_1129	0	5.9476e-05	5.9476e-05	0	0	0.00014869	0	0	0	0	0	0	0	5.9476e-05	0	0	0	0	0	0	0	0	2.9738e-05	0	0	0	0	0	0	0	0	0	0	0	0	0	0	0	0	0	0	0	0	0	0	0	0	0	0
OTU_1130	0	0	0	0	0	0	0	0	0	0	0	0	0	0	0	0	0	0	0	0.00118952	0	0	0	0	0	0	0	0	0	0	0	0	0	0	0	0	0	0	0	0	0	0	0	0	0	0	0	0	0
OTU_1131	0	2.9738e-05	2.9738e-05	0	0	5.9476e-05	0	0	0	0	0	0	0	0	0	0	0	0	0	0	0	0	5.9476e-05	0	0	0	0	0	0	0	0	0	0	0	0	0	0	0	0	0	0	0	0	0	0	0	0	0	0
OTU_1132	0	0	0	0	0.000208166	0	0	0.000267642	0	0	0.000356856	0	0	0	0	0	0	0	0	0.000118952	0	0	0	0	0	0	0	0.000178428	0	0	0	0	0	0	0	0	0	0	0	0	0	0	0	0	0	0	0	0	0
OTU_1133	0	0	2.9738e-05	0	0	0	0	0	0	0	0	0	2.9738e-05	0	0	0	0	0	0	0	0	0	0.00104083	0	0	0	0	0	0	0	0	0	0	0	0	0	0	0	0	0	0	0	0	0	0	0	0	0	0
OTU_1134	0	0	0	0	0	0	0	0	0	0	0	0	0	0	0	0	0	0	0	0	0	0	0	0	0	0	0	0	2.9738e-05	0	0	0	0	0	0	0	0	0	0	0	0	0	0	0	0	0	0	0	0
OTU_1135	0	0	0	0	0	0	0	0	0	0	0.000118952	0	0	0	5.9476e-05	0	0	0.000624498	0	0	0	0	0	0.000565022	0	0	0	0	0	0	2.9738e-05	0	0	0	0	5.9476e-05	0	0	0	0	0.00014869	0	0	0	0	0	0	0	0
OTU_1136	0	0	0	0	0	5.9476e-05	0	0	0	0	0	0	8.9214e-05	2.9738e-05	0	0	0	0	0	0	2.9738e-05	0	0	0	0	0	0	0	0	0	0	0	0	0	0	0	0	0	2.9738e-05	0	0	0	0	0	0	0	0	0	0
OTU_1137	0	0	0	0	0	0	0	0	0	0	0	0	0	0	0	0	0	0	0	0	0	0	0	0	0	0	0	0	0	0	0.000981354	0	0	0	0	0	0	0	0	0	0	0	0	0	0	0	0	0	0
OTU_1138	0	0	0	0	0	0	0	0	0	0	0	0	0	0	0	0	0	0	0	0	0.000921878	0	0	0	0	0	0	0	0	0	0	0	0	0	0	0	0	0	2.9738e-05	0	0	0	0	0	0	0	0	0	0
OTU_1139	0	0	0	0	0	0	0	0	0	0	0.000118952	0	0	0	0	0	0	0.000267642	0	0.00089214	0	0	0	0	0	0	0	0	0	0	0	0	0	0	0	5.9476e-05	0	0	0	0	0	0	0	0	0	0	0	0	0
OTU_1140	0	2.9738e-05	0	0	0	0	0	0	0	0	0	0	0.000178428	5.9476e-05	0	0	5.9476e-05	0	0	0	0	5.9476e-05	0.000118952	0	0	0	0	0	0	0	0	0	0	0	0	0	0	0	0	0	0	0	0	0	2.9738e-05	0	0	0	0
OTU_1141	0	5.9476e-05	0	0	0	5.9476e-05	0	0	0	0	0	0.000237904	0	0.000118952	0	0	0	0	0	0	0	0	2.9738e-05	0	2.9738e-05	0	0	0	2.9738e-05	0	0	2.9738e-05	0	0	0	0	0	0	0	0	0	0	0	0	0	0	0	0	0
OTU_1142	0	0	0	0	0.00107057	0	0	8.9214e-05	0	0	0	0	0	0	0	0	0	0	0	0	0	0	0	5.9476e-05	0	0	0	0	0	0	0	0	0	0	0	0	0	0	0	0	0	0	0	0	0	0	0	0	0
OTU_1143	0	0	0	0	0	0	0	0	0	0	0.000267642	0	0	0	0	0	0	0	0	5.9476e-05	0	0	0	0.000178428	0	0	0	5.9476e-05	0	0	0.000683974	0	0	0	0	0	0	0	0	0	0.000118952	0	0	0	0	0	0	0	0
OTU_1144	0	0	0	0	0	0	0	0	0	0	0	0	0	0	0	0	0	0	0	0	0	0	0	0	0	0	0	0	0	0	0	0	0	0	8.9214e-05	0	0	0	0	0	0	0	0	0	0	0	0	2.9738e-05	0
OTU_1145	0	0	0	0	2.9738e-05	0	0	5.9476e-05	0	0	0	0	0	0	0.00074345	0	0	0	0	0	0	0	0	0	0	0	0	0	0	0	0	0	0	0	0	0	0	0	0	0	0	0	0	0	0	0	0	0	0
OTU_1146	0	0	0	0	0	0	0	0	0	0	0	0	0	0	0	0	0	0	8.9214e-05	0	0	0	2.9738e-05	0	0	0	0	0	0	0	0	0	0	0	0	0	0	0	0	0	0	0	0	0	0	0	0	0	0
OTU_1147	0	0.000178428	0	0	0	2.9738e-05	0.000208166	0	0	0	0	0	0	5.9476e-05	0	0	2.9738e-05	0	0	0	0	0	0	0	0	0	0	0	0	0	0	0	0.000683974	8.9214e-05	0	0	0	0	0	5.9476e-05	0	0	0	0	0.000118952	0	0	0	0
OTU_1148	0	0	0	0	0	0	0	0	0	0	0	0	0	0	0	0	0	0	0	0	0	0	0	0	0	0	0	0	0	0	0	0	0	0	0	0	0	0	0.000981354	0	0	0	0	0	0	0	0	0	0
OTU_1149	0	0	0	0	0	0	0.000267642	0	0	0	0	0	0	0	0	0	0	0	0.00175454	0	0	0	0	0	0	2.9738e-05	0	0	5.9476e-05	0	0	0	0	0	0	0	0	0	0	0	0	0	0	0	0	0	0	5.9476e-05	0
OTU_1150	0	0	0	0	5.9476e-05	0	0	0	0	0	0	0	0	0	2.9738e-05	0	0	0.00243852	0	0	0	0	0	0	0	0	0	0	0	0	0	0	0	0	0	0	0	0	0	0	0	0	0	0.000237904	0	0	0	0	0
OTU_1151	0	0	0	0	0	0	0	0	0	0	0.000237904	0	0	0	0	0	0	0	0	0.00044607	0	0	0	0	0	0	0	0	0	0	0	0	0	0	0	2.9738e-05	0	0	0	0	0	0	0	0	0	0	0	0	0
OTU_1152	0	0	0	0	0	0	0	0	0	0	0	0	0	0	0	0	0	0	0	0	0	0	0	0	0	0	0	0	0	0	0	0	0	0	0	0	0	0	0.000981354	0	0	0	0	0	0	0	0	0	0
OTU_1153	0	0	0	0	0	0	0	0	0	0	0	0	0	0	0	0	0	0	0	0	0	0	0	0	0	0	0	0	0	0	0	0	0	0	0	0	0	0	0	0	0	0	0	0	0	0	0	0	0
OTU_1154	0	0	0	0	0	0	0	0.000773188	0	0	5.9476e-05	0	0	0	0	0	0	0	0	0.000118952	0	0	0	0	0	0	0	8.9214e-05	0	0	0	0	0	0	0	0	0	0	0	0	0	0	0	2.9738e-05	0	0	0	0	0
OTU_1155	0	0	0	0	0	0	0	0	0	0	0	0	0.000535284	0	0	0	0	0	0	0	0.000118952	0	0.000267642	0	0	0	0	0	0	0	0	0	0	0	0	0	0	0	2.9738e-05	0	0	0	0	0	0	0	0	0	0
OTU_1156	0	0	0	0	5.9476e-05	0	0	8.9214e-05	0	0	0.00029738	0	0	0	0.000208166	0	0	0.000208166	0	2.9738e-05	0	0	0	0.000118952	0	0	0	0	0	0	0	0	0	0	0	0	0	0	0	0	0.000237904	0	0	5.9476e-05	0	0	0	0	0
OTU_1157	0	0.00059476	0	0	0	5.9476e-05	0	0	0	0	0	0	0	0	0	0	0.00347935	0	0	0	0	0	0	0	0	0	0	0	0	0	0	2.9738e-05	0	0	0	0	0	0	0	0	0	0	0	0	0	0	0	0	0
OTU_1158	0	0	0	0	0.000118952	0	0	0	0	0	0.000565022	0	0	0	0	0	0	0.000356856	0	0	0	0	0	0	0	0	0	0	0	0	0	0	0	0	0	0	0	0	0	0	0.000327118	0	0	0	0	0	0	0	0
OTU_1159	0	2.9738e-05	2.9738e-05	0	0	0	2.9738e-05	0	0	0	0	0	2.9738e-05	2.9738e-05	0	0	0	0	0	0	5.9476e-05	0	8.9214e-05	0	0	0	0	0	0	0	0	2.9738e-05	2.9738e-05	0	0.000327118	0	2.9738e-05	0	0.000118952	0	0	0	0	0	0	2.9738e-05	0	0	0
OTU_1160	0	0	0	0	0	0	0	0	0	0	0	0	0	0	0.00118952	0	0	0	0	0	0	0	0	0	0	0	0	0	0	0	0	0	0	0	0	0	0	0	0	0	8.9214e-05	0	0	0	0	0	0	0	0
OTU_1161	0	0	0	0	0	5.9476e-05	0	0	0	0	0	0	0.000386594	8.9214e-05	0	0	0	0	0	0	2.9738e-05	8.9214e-05	0.00059476	0	0	0	0	0	0	0	0	0	0	0	0	0	0	0	5.9476e-05	0	0	0	0	0	0	0	0	0	0
OTU_1162	0	0	0	0	0	0	0	0	0	0	0.000237904	0	0	0	8.9214e-05	0	0	0	0	0	0	0	0	0	0	0	0	0.00044607	0	0	0	0	0	0	0	0.000178428	0	0	0	0	0.00074345	0	0	0	0	0	0	0	0
OTU_1163	2.9738e-05	0	0	0	0	0	0	0	0	0	0	0	0	0	0	0	0	0	0	0	0	0	2.9738e-05	0	0	0	0	0	0	0	0	0	0	0	5.9476e-05	0	0	0	0	0	0	0	5.9476e-05	0	0	0	0	0	0
OTU_1164	0	0	0	0	0	0	0	0	0	0	0	0	0	0	0	0	0	0	0	5.9476e-05	0	0	0	0	0	0	0	0	0	0	0.00107057	0	0	0	0	0	0	0	0	0	0	0	0	2.9738e-05	0	0	0	0	0
OTU_1165	0	8.9214e-05	2.9738e-05	2.9738e-05	0	2.9738e-05	0	0	0	0	0	0	5.9476e-05	5.9476e-05	0	0	0.000118952	0	0	0	5.9476e-05	0	0.000178428	0	0	0	0	0	0	0	0	0	0	0	0.00029738	0	0	0	2.9738e-05	0	0	0	0	0	0	0	0	0	0
OTU_1166	0	0	0.000208166	0	0	0	0	0	0	0	0	5.9476e-05	0	2.9738e-05	0	0	0	0	0	0	2.9738e-05	0	5.9476e-05	0	0	0	0	0	0	0	0	0	0	0	0	0	0	0	0	0	0	0	0	0	0	0	0	0	0
OTU_1167	0	0.000178428	2.9738e-05	0	0	0	0	0	0	0	0	0	0	8.9214e-05	0	0	0	0	0	0	5.9476e-05	0	0.000178428	0	0	0	0	0	0	0	0	0	0	5.9476e-05	0	0	0	0	0	0	0	0	0	0	0	0	0	5.9476e-05	0
OTU_1168	0	0	5.9476e-05	0	0	8.9214e-05	0	0	0	0	0	0	0	2.9738e-05	0	0	0.000654236	0	0	0	0	0	2.9738e-05	0	0	0	0	0	0	0	0	8.9214e-05	0	2.9738e-05	0	0	0	0	0	0	0	0	0	0	2.9738e-05	0	0	0.000505546	0
OTU_1169	0	0	0	0	0	0	0	0	0	0	0	0	0	0	0	0	0	0	0	5.9476e-05	0	0	0	0	0	0	0	0	0	0	0.00101109	0	0	0	0	0	0	0	0	0	0	0	0	2.9738e-05	0	0	0	0	0
OTU_1170	0	0	0.00104083	0	0	0	0	0	0	0	0	0	0	0	0	0	0	0	0	0	0	0	0	0	0	0	0	0	0	0	0	0	0	0	0	0	0	0	0	0	0	0	0	0	0	0	0	0	0
OTU_1171	0	0	0	0	0	0	0	0	0	0	0	0	0	0	0	0	0	0	0	0	0	0	0	0	0	0	0	0	0	0	0	0	0	0	0	0	0	0	0	0	0	0	0	0	0	0	0	0	0
OTU_1172	0	0	0	0	0	0	0	0	0	0	0	0	2.9738e-05	0	0	0	0	0	0	0	0.000118952	0	0	0	0	0	0	0	0	0	0	0	0	5.9476e-05	0	0	0	0	0	0	0	0	0	0	0	0	0	0	0
OTU_1173	0	0.00014869	0	0	0	0	0	0	0	5.9476e-05	0	0	0	2.9738e-05	0	0	5.9476e-05	0	0	0	0	0	0	0	0	0	0	0	0	0	0	0	0	0	5.9476e-05	0	0	0	0	0	0	0	0	0	5.9476e-05	0	0	0	0
OTU_1174	0	0	0	0	0	0	0	0	0	0	0	0	0	0	0	0	0	0	0	0	0	0	0	0	0	0	0	0	0	0	0.00190323	0	0	0	0	0	0	0	0	0	0	0	0	0	0	0	0	0	0
OTU_1175	0	0	0	0	0	0	0	0.00014869	0	0	8.9214e-05	0	0	0	0	0	0	8.9214e-05	0	0.000832664	0	0	0	5.9476e-05	0	0	0	0.00029738	0	0	0.000386594	0	0	0	0	0	0	0	0	0	0	0	0	2.9738e-05	0	0	0	0	0
OTU_1176	0	0	0	0	0	0	0	0.000386594	0	0	0	0	0	0	0	0	0	0	0	2.9738e-05	0	0	0	0	0	0	0	8.9214e-05	0	0	5.9476e-05	0	0	0	0	0	0	0	0	0	0	0	0	0	0	0	0	0	0
OTU_1177	0	0	0	0	0	0	0	2.9738e-05	0	0	5.9476e-05	0	0	0	0	0	0	0	0	0.000505546	0	0	0	0	0	0	0	0	0	0	8.9214e-05	0	0	0	0	0	0	0	0	0	0	0	0	5.9476e-05	0	0	0	0	0
OTU_1178	0	0	0	0	0	0	0	0	0	0	0	0	0	0	0	0	0	0	0	2.9738e-05	0	0	0	0	0	0	0	0	0	0	0.000951616	0	0	0	0	0	0	0	0	0	0	0	0	0	0	0	0	0	0
OTU_1179	0	0	0	0	0	0	0	0	0	0	0	0	0	0	0	0	2.9738e-05	0	0	0	0	0	0	0	0	0	0	0	0	0	0	2.9738e-05	0.000505546	0	0	0	0	0	0	0	0	0	0	0	0	0	0	0	0
OTU_1180	0	0.00160585	0	0	0	0	0	0	0	0	0	0	0	2.9738e-05	0	0	0	0	0	0	0	0	0	0	0	0	0	0	0	0	0	0	0	0	0	0	0	0	0	0	0	0	0	0	0	0	0	0	0
OTU_1181	0	0	0	0	0	0	0	0	0	0	0	0	0	0	0	0	0	0	0	0	0	0	0	0	0	0	0	0	0	0	2.9738e-05	0	0	0	0	0	0	0	0	0	0	0	0	0	0	0	0	0	0
OTU_1182	0	0	0	0	0	0	0	0	0	0	0	0	0	0	0	0	0	0	0	0	0	0	0	0	0	0	0	0	0	0	0.000981354	0	0	0	0	0	0	0	0	0	0	0	0	0	0	0	0	0	0
OTU_1183	0	0	0	0	0	0	0	0	0	0	0	0	0	0	0	0	0	5.9476e-05	0	0	0	0	0	0	0	0	0	0	0	0	0	0	0	0	0	0	0	0	0	0	2.9738e-05	0	0	0	0	0	0	0	0
OTU_1184	0	0	0	0	0	2.9738e-05	0	0	0	0	0	0	0	0	0	0	0	0	0	0	0	0	0	0	0.000565022	0	0	0	0	0	0	0	0	0	0	0	0	0	0	0	0	0	0	0	0.000565022	0	0	0	0
OTU_1185	0	0	0	0	0	0	0	0	0	0	0	0	0	0	0	0	0	0	0	0	0	0	0	0	0	0	0	0	0	0	0.000951616	0	0	0	0	0	0	0	0	0	0	0	0	0	0	0	0	0	0
OTU_1186	0	0	0	0	0	0	0	0	0	0	0	0	0	0	0	0	0	0	0	0	0	0	0	0	0	0	0	0	0	0	0	0	0	0	0	0	0	0	0	0	0	0	0	0	0	0	0	0	0
OTU_1187	0	0	0	0	0	0	0	0	0	0	0	0	0	0	0	0	0	0	0	0	0	0	0	0	0	0	0	0	0	0	0	0	0	0	0	0	0	0	0	0	0	0	0	0	0	0	0	0	0
OTU_1188	0	0	0	0	0	0	0	0	0	0	0	0	0	0	0	0	0	0	0	0	0.00113004	0	0	0	0	0	0	0	0	0	0	0	0	0	0	0	0	0	0	0	0	0	0	0	0	0	0	0	0
OTU_1189	0	0	0	0	0.000208166	0	0	8.9214e-05	0	0	0	0	0	0	0.000237904	0	0	0.000416332	0	0	0	0	0	0	0	0	0	0	0	0	0	0	0	0	0	0	0	0	0	0	0.000267642	0	0	0	0	0	0	0	0
OTU_1190	0	0	0	0	0	0	0	5.9476e-05	0	0	0.000118952	0	0	0	0	0	0	0	0	0	0	0	0	0.000356856	0	0	0	5.9476e-05	0	0	0	0	0	0	0	2.9738e-05	0	0	0	0	0	0	0	5.9476e-05	0	0	0	0	0
OTU_1191	0	0.00014869	5.9476e-05	0	0	0	0	0	0	0	0	0	0	0.000118952	0	0	0	0	0	0	0	0	0.00014869	0	5.9476e-05	0	0	0	0	0	0	0	0	0	0.000118952	0	0	0	0	0	0	0	0	0	0	0	0	0	0
OTU_1192	0	0	0	0	0	0	0	0	0	0	0.000118952	0	0	0	0	0	0	0.00089214	0	0	0	0	0	0	0	0	0	0	0	0	0.000862402	0	0	0	0	0	0	0	0	0	0	0	0	2.9738e-05	0	0	0	0	0
OTU_1193	0	0	0	0	0	0	0	0	0	0	0	0	0	0	0	0	0	0	0	0	0	0	0	0	0	0	0	0	0	0	0	0	0	0	0	0	0	0	0	0	0	0	0	0	0	0	0	0	0
OTU_1194	0	0	0	2.9738e-05	0	0	0	0	0	0	0	0	0.000386594	0	0	0	0	0	0	0	8.9214e-05	0	0.000178428	0	0	0	0	0	0	0	0	0	0	0	0.000386594	0	2.9738e-05	0	0	0	0	0	0	0	0	0	0	0	0
OTU_1195	0	0	0	0	0	0	0	0	2.9738e-05	5.9476e-05	0	0	0	0	0	5.9476e-05	0	0	0	0	0	0	0	0	0	0	0	0	0	0	0	0.00014869	0	0	0	0	0.000773188	0	0	0	0	0	0	0	0	0	0	0	0.000535284
OTU_1196	8.9214e-05	0	0	0	0	0	0	0	2.9738e-05	0	0	0	0	0	0	0	0	0	0	0	0	0	0	0	0	0.000802926	0	0	0	0	0	0	0	0	0	0	0	0	0	0	0	0	0	0	0	0	0	0	0
OTU_1197	0	0	0	0	0	0	0	0	0	0	0	0	0	0	0.000178428	0	0	0	0	2.9738e-05	0	0	0	0	0	0	0	0	0	0	5.9476e-05	0	0	0	0	0	0	0	0	0	0	0	0	0.000565022	0	0	0	0	0
OTU_1198	0	0	0	0	0	0	0	0	0	0	0	0	0	0	0	0	0	0	0	0	0	0	0	0	0	0	0	0	0	0	0	0	0	0	0	0	0	0	0	0	0.000981354	0	0	0	0	0	0	0	0
OTU_1199	0	0	0	0	0	0	0	0	0	0	0	0	0	0	0	0	0	0	0	0	0	0	0	0	0	0	0	8.9214e-05	0	0	0	0	0	0	0	0	0	0	0	0	0.00104083	0	0	0	0	0	0	0	0
OTU_1200	0	0	0	0	0	0	0	0	0	0	0	0	0	0	0	0	0	0	0	0	0	0	0	0	0	0	0	0	0	0	0	0	0	0	0	0	0	0	0	0	0	0	0	0	0	0	0	0	0
OTU_1201	0	0	0	0	0	0	0	0	0	0	0	0	2.9738e-05	0	0	0	0	0	0	0	0.000208166	0	0	0	0	0	0	0	0	0	0	0	0	0	0	0	0	0	8.9214e-05	0	0	0	0	0	0	0	0	0	0
OTU_1202	0	0	0	0	5.9476e-05	0	0	0	0	0	0	0	0	0	0.000178428	0	0	8.9214e-05	0	2.9738e-05	0	0	0	0	0	0	0	0	0	0	0	0	0	0	0	0	0	0	0	0	0.00029738	0	0	0	0	0	0	0	0
OTU_1203	0	0	0	0	0	0	0	0	0	0	0	0	0	0	0	0	0	0	0	0	0	0	0	0	0	0	0	0	0	0	0	0	0	0	0	0	0	0	0	0	0	0	0	0	0	0	0	0	0
OTU_1204	0	0	0	0	0	0	0	0.000178428	0	0	0.000237904	0	0	0	0	0	0	0	0	0.00157611	0	0	0	0	0	0	0	0	0	0	5.9476e-05	0	0	0	0	5.9476e-05	0	0	0	0	0	0	0	0	0	0	0	0	0
OTU_1205	0	0	0	0	0	0	0	0	0	0	0	0	0	0	0	0	0	0	0	0	0	0	0	0	0	0	0	0	0	0	0.000773188	0	0	0	0	0	0	0	0	0	0	0	0	0	0	0	0	0	0
OTU_1206	0	0	0	0	0	0	0	0	0	0	0	0	0	0	0	0	0	0	0	0	0	0	0	0	0	0	0	0	0	0	0	0	0	0	0	0	0	0	0	0	0	0	0	0	0	0	0	0	0
OTU_1207	0	0.000208166	0	0	0	5.9476e-05	0	0	0	0	0	5.9476e-05	0	0	0	0	0.00139769	0	0	0	0	0	5.9476e-05	0	0	0	0	0	0	0	0	0	0	0	0	0	0	0	0	0	0	0	0	0	0	0	0	2.9738e-05	0
OTU_1208	0	0	0	0	0.00029738	0	0	0	0	0	0.000118952	0	0	0	0	0	0	8.9214e-05	0	0.000802926	0	0	0	0	0	0	0	0	0	0	0	0	0	0	0	5.9476e-05	0	0	0	0	0	0	0	2.9738e-05	0	0	0	0	0
OTU_1209	0	0	0	0	0	0	0	0	0	0	0	0	0	0	0	0	0	0	0	0	0.00101109	0	0	0	0	0	0	0	0	0	0	0	0	0	0	0	0	0	5.9476e-05	0	0	0	0	0	0	0	0	0	0
OTU_1210	0	0	0	0	0	0	0	0	0	0	0	0	0	0	0	0	0	0	0	0	0.00107057	2.9738e-05	0	0	0	0	0	0	0	0	0	0	0	0	0	0	0	0	0	0	0	0	0	0	0	0	0	0	0
OTU_1211	0	2.9738e-05	2.9738e-05	0	0	0	0	0	0	0	0	0	0	5.9476e-05	0	0	0	0	0	0	0	0	5.9476e-05	0	0	0	0	0	0	0	0	2.9738e-05	0	0	0	0	0	0	0	0	0	0	0	0	0	0	0	0	0
OTU_1212	0	0	0	0	2.9738e-05	0	0	0	0	0	0	0	0	0	0	0	0	8.9214e-05	0	2.9738e-05	0	0	0	2.9738e-05	0	0	0	0	0	0	0.000475808	0	0	0	0	0	0	0	0	0	0	0	0	0.000267642	0	0	0	0	0
OTU_1213	0	0.000565022	0	0	0	0	0	0	0	0	0	0	0	0	0	0	0.00118952	0	0	0	0	0	0	0	0	0	0	0	0	0	0	0	0	0	0	0	0	0	0	0	0	0	0	0	0	0	0	2.9738e-05	0
OTU_1214	0	0	0	0	0	0	0	0.000683974	0	0	0	0	0	0	0	0	0	0	0	0.000267642	0	0	0	2.9738e-05	0	0	0	0	0	0	0	0	0	0	0	0	0	0	0	0	0	0	0	0	0	0	0	0	0
OTU_1215	0	0	0	0	0.000208166	0	0	0	0	0	0.000237904	0	0	0	0	0	0	0.000386594	0	5.9476e-05	0	0	0	0.00014869	0	0	0	8.9214e-05	0	0	0	0	0	0	0	0	0	0	0	0	8.9214e-05	0	0	5.9476e-05	0	0	0	0	0
OTU_1216	0	0	0	0	0	0	0	0	0	0	0	0	0	0	0	0	0	0	0	0	0	0	0	0	0	0	0	0	0	0	0.00101109	0	0	0	0	0	0	0	0	0	0	0	0	0	0	0	0	0	0
OTU_1217	0	0.000178428	0	0	0	0	0	0	0	0	0	0	0	2.9738e-05	0	0	0	0	0	0	0	0	0.00044607	0	0	0	0	0	0	0	0	0	0	0	0	0	0	0	0	0	0	0	0	0	0	0	0	0	0
OTU_1218	0	0	0	0	0	0	0	0	0	0	0	0	2.9738e-05	0	0	0	0	0	0	0	5.9476e-05	0.00101109	0	0	0	0	0	0	0	0	0	0	0	0	0	0	0	0	0	0	0	0	0	0	0	0	0	0	0
OTU_1219	0	0	0	0	0	0	0	0	0	0	0	0	2.9738e-05	0	0	0	0	0	0	0	2.9738e-05	0.000951616	0	0	0	0	0	0	0	0	0	0	0	0	0	0	0	0	2.9738e-05	0	0	0	0	0	0	0	0	0	0
OTU_1220	0	8.9214e-05	0	0	0	0	0	0	0	0	0	0	8.9214e-05	0.000118952	0	0	0.00014869	0	0	0	0	0	0.000208166	0	0	0	0	0	0	0	0	0	8.9214e-05	0	0	0	0	0	0	0	0	0	0	0	0	0	0	0	0
OTU_1221	0	0	0	0	0	0	0	0	0	0	0	0	0	0	0	0	0	0	0	0	0	0	0	0	0	0	0	0	0	0	0	0	0	0	0	5.9476e-05	0	0	0	0	0.00151664	0	0	0.000178428	0	0	0	0	0
OTU_1222	0	0	0	0	0	0	0	0	0	0	0	0	0	0	0	0	0	0	0	0	0	0	0	0	0	0	0	0	0	0	0.000683974	0	0	0	0	0	0	0	0	0	0	0	0	0	0	0	0	0	0
OTU_1223	0	0	0	0	0	0	0	0	0	0	0	0	0	0	0	0	0	0	0	0	5.9476e-05	0	0	0	0	0	0	0	0	0	0	0	0	0	0	0	0	0	0.00101109	0	0	0	0	0	0	0	0	0	0
OTU_1224	0	0	8.9214e-05	0	0	0	0	0	0	0	0	0	0	0	0	0	0	0	0	0	0	0	0	0	0	0	0	0	0	0	0	0	0	0	0	0	0	0	0	0	0	0	0	0	0	0	0	0	0
OTU_1225	0	0.00014869	2.9738e-05	0	0	0	0	0	0	0	0	0	0	8.9214e-05	0	0	0	0	0	0	0	0	5.9476e-05	0	0	0	0	0	0	0	0	0	0	0	0	0	0	0	0	0	0	0	0	0	0	0	0	0	0
OTU_1226	0	5.9476e-05	2.9738e-05	0	0	0	0	0	0	0	0	0	0.000118952	8.9214e-05	0	0	0	0	0	0	0	0	0.000654236	0	0	0	0	0	0	0	0	0	0	0	0	0	0	0	0	0	0	0	0	0	0	0	0	0	0
OTU_1227	0	0	0	0	0	0	0	0	0	0	0	0	0	0	0	0	0	0.000267642	0	0	0	0	0	0	0	0	0	0	0	0	0	0	0	0	0	5.9476e-05	0	0	0	0	0.000535284	0	0	0	0	0	0	0	0
OTU_1228	0	0	0	0	0	5.9476e-05	0	0	0	0	0	0	0	0	0	0	0.000178428	0	0	0	0	0	0	0	0	0	0	0	0	0	0	2.9738e-05	0	0	0	0	0	0	0	0	0	0	0	0	0.000327118	0	0	0.00089214	0
OTU_1229	0	5.9476e-05	2.9738e-05	0	0	8.9214e-05	0	0	0	0	0	0	0	2.9738e-05	0	0	0	0	0	0	0	0	5.9476e-05	0	0	0	0	0	0	0	0	0	0	0	0	0	0	0	0	0	0	0	0	0	0	0	0	0	0
OTU_1230	0	0	0	0	0	0	0	0	0	0	0	0	0	0	0	0	0	0	0	0	0	0	0	0	0	0	0	0	0	0	0	0	0	0	0	5.9476e-05	0	0	0	0	0.000981354	0	0	0	0	0	0	0	0
OTU_1231	0	0	0	0	0	0	0	0	0	0	0	0	0	0	0.000237904	0	0	0	0	0	0	0	0	0	0	0	0	0	0	0	0.001249	0	0	0	0	0	0	0	0	0	0.000327118	0	0	0	0	0	0	0	0
OTU_1232	0	0	0	0	0	0	0	0	0	0	0	0	0	0	0	0	0	0	0	0	0	0	0	0	0	0	0	0	0	0	0.00089214	0	0	0	0	0	0	0	0	0	0	0	0	0	0	0	0	0	0
OTU_1233	0	0	0	0	0	0	0	0	0	0	0	0	0	0	0	0	0	0.000475808	0	0	0	0	0	0.000416332	0	0	0	0	0	0	0.000327118	0	0	0	0	0	0	0	0	0	8.9214e-05	0	0	0	0	0	0	0	0
OTU_1234	0	0	0	0	0	0	0	2.9738e-05	0	0	2.9738e-05	0	0	0	0.000118952	0	0	0.00240878	0	0	0	0	0	2.9738e-05	0	0	0	0	0	0	0	0	0	0	0	0.00029738	0	0	0	0	2.9738e-05	0	0	0	0	0	0	0	0
OTU_1235	0	0	0	0	0	0	0	0	0	0	0.00029738	0	0	0	0	0	0	0	0	0.00110031	0	0	0	0	0	0	0	0	0	0	0	0	0	0	0	0	0	0	0	0	0	0	0	0	0	0	0	0	0
OTU_1236	0	0	0	0	0	0	2.9738e-05	0	2.9738e-05	0	0	5.9476e-05	5.9476e-05	0	0	0.000118952	0	0	0.000178428	0	5.9476e-05	0	0	0	0.00237904	0	0.00014869	0	2.9738e-05	2.9738e-05	0	0	2.9738e-05	0	5.9476e-05	0	2.9738e-05	0	2.9738e-05	0	0	0	0	0	0	0	0	0	0
OTU_1237	0	0	0	0	0	0	0	0	0	0	0	0	0	0	0	0	0	0.000386594	0	0	0	0	0	0.00014869	0	0	0	2.9738e-05	0	0	0	0	0	0	0	0	0	0	0	0	0.000356856	0	0	0	0	0	0	0	0
OTU_1238	2.9738e-05	2.9738e-05	0	0	0	0	2.9738e-05	0	2.9738e-05	0	0	0	0	8.9214e-05	0	0	2.9738e-05	0	0	0	0	0	0	0	0	0	0	0	0	0	0	2.9738e-05	0	0	0.000267642	0	0	0	0	0	0	0	0	0	0	0	0	0	0
OTU_1239	0	0	0	0	0	0	0	0	0	0	0	0	0	0	0	0	0	0	0	0	0	0	0	0	0	0	0	0	0	0	0	0	0	0	0	0	0	0	0	0	0.00101109	0	0	0	0	0	0	0	0
OTU_1240	0	5.9476e-05	0	0	0	0	0	0	0	0	0	0	5.9476e-05	0.00160585	0	0	0	0	0	0	5.9476e-05	8.9214e-05	2.9738e-05	0	0	0	0	0	0	0	0	0	0	0	0	0	0	0	0	0	0	0	0	0	0	0	0	0	0
OTU_1241	0	0	0	0	0	0	0	0	0	0	0	0	0	0	0	0	0	0.000713712	0	0	0	0	0	0.000237904	0	0	0	0	0	0	8.9214e-05	0	0	0	0	0.000118952	0	0	0	0	8.9214e-05	0	0	0	0	0	0	0	0
OTU_1242	0	0	0	0	0	0	0	0	0	0	0	0	0	0	0	0	0	0	0	0	0.000654236	0	8.9214e-05	0	0	0	0	0	0	0	0	0	2.9738e-05	0	0	0	0	0	8.9214e-05	0	0	0	0	0	0	0	0	0	0
OTU_1243	0	0	0	0	0	0	5.9476e-05	0	0	0	0	0	8.9214e-05	0	0	0	0	0	0	0	0	0	5.9476e-05	0	0	0	2.9738e-05	0	0	0	0	0	2.9738e-05	0	0.00029738	0	0	0	0	0	0	0	0	0	0	0	0	0	2.9738e-05
OTU_1244	0	0	0	0	0.00014869	0	0	0.000505546	0	0	0	0	0	0	0	0	0	0	0	0	0	0	0	0.000267642	0	0	0	0.00014869	0	0	0.000208166	0	0	0	0	0	0	0	0	0	0.000118952	0	0	0.000208166	0	0	0	0	0
OTU_1245	0	0	0	0	0	0	0	0.000237904	0	0	0	0	0	0	0	0	0	0.000267642	0	0.00014869	0	0	0	0.00029738	0	0	0	2.9738e-05	0	0	0.000535284	0	0	0	0	0	0	0	0	0	0.000118952	0	0	0	0	0	0	0	0
OTU_1246	0	0	0	0	0	0	0	0	0	0	0	0	0	0	0.00014869	0	0	0.000118952	0	5.9476e-05	0	0	0	2.9738e-05	0	0	0	5.9476e-05	0	0	2.9738e-05	0	0	0	0	5.9476e-05	0	0	0	0	0.000178428	0	0	2.9738e-05	0	0	0	0	0
OTU_1247	0	2.9738e-05	2.9738e-05	0	0	0	0	0	0	0	0	0	0.000178428	8.9214e-05	0	0	0	0	0	0	0	0	0.000535284	0	0	0	0	0	0	0	0	0	0	0	0	0	0	0	0	0	0	0	0	0	0	0	0	0	0
OTU_1248	0	0	0	8.9214e-05	0	5.9476e-05	0	0	0	0	0	0	2.9738e-05	0	0	0	0	0	0	0	0	0	5.9476e-05	0	0	0	0	0	0	0	0	0	0	0	0	0	0	0	0	0	0	0	0	0	0	0	0	0	0
OTU_1249	0	0	0	0	0	0	0	0	0	0	0	0	0	0	0	0	0	0	0	0	0	0	0	0	0	0	0	0	0	0	0	0	0	0	0	0	0	0	0	0	0	0	0	0	0	0	0	0	0
OTU_1250	0	0	0	0	5.9476e-05	0	0	0	0	0	0.000386594	0	0	0	0	0	0	0	0	0.000208166	0	0	0	0	0	0	0	0	0	0	0	0	0	0	0	0	0	0	0	0	0	0	0	0	0	0	0	0	0
OTU_1251	0	0	0	0	0	0	0	0	0	0	0	0	0	0	0	0	0.00190323	0	0	0	0	0	0	0	0	0	0	0	0	0	0	0	0	0	0	0	0	0	0	0	0	0	0	0	0	0	0	0	0
OTU_1252	0	0	0	0	0	0	0	0	0	0	0	0	0	0	0	0	0	0	0	0	0	0	0	0	0	0	0	0	0	0	0.000951616	0	0	0	0	0	0	0	0	0	0	0	0	0	0	0	0	0	0
OTU_1253	0	2.9738e-05	0	0	0	0	0	0	0	0	0	0	0	0.00029738	0	0	0	0	0	0	0	0	0	0	0	0	0	0	0	0	0	0	0	5.9476e-05	0	0	0	0	0	0	0	0	0	0	0.00157611	0	0	0	0
OTU_1254	0	2.9738e-05	0	0	0	0	0	0	0	0	0	0	0	0	0	0	0	0	0	0	0	0	0	0	0	0	0	0	0	0	0	0	0	0	0	0	0	0	0	0	0	0	0	0	0	0	0	0	0
OTU_1255	0	0	0	0	8.9214e-05	0	0	0	0	0	0.000118952	0	0	0	0.00029738	0	0	0.000237904	0	0	0	0	0	8.9214e-05	0	0	0	0.000118952	0	0	2.9738e-05	0	0	0	0	8.9214e-05	0	0	0	0	0.000535284	0	0	2.9738e-05	0	0	0	0	0
OTU_1256	0	2.9738e-05	5.9476e-05	0	0	0	0	0	0	0	0	0	8.9214e-05	0	0	0	0	0	0	0	0	0	0.000713712	0	0	0	0	0	0	0	0	0	0	0	0	0	0	0	0	0	0	0	0	0	0	0	0	0	0
OTU_1257	0	0.000208166	0	0	0	0	0	0	0	0	0	0	0	5.9476e-05	0	0	0	0	0	0	0	2.9738e-05	8.9214e-05	0	0	0	0	0	0	0	0	0	0	0	0	0	0	0	0	0	0	0	0	0	0	0	0	2.9738e-05	0
OTU_1258	0	0	0	0	8.9214e-05	0	0	0	0	0	0	0	0	0	0	0	0	0	0	0.000654236	0	0	0	0	0	0	0	0	0	0	2.9738e-05	0	0	0	0	2.9738e-05	0	0	0	0	0	0	0	2.9738e-05	0	0	0	0	0
OTU_1259	0	0	0	0	0	0	0	0	0	0	0	0	0	0	0	0	0	0	0	0	0	0	0	0	0	0	0	0	0	0	0	0	0	0	0	0	0	0	0.000981354	0	0	0	0	0	0	0	0	0	0
OTU_1260	0	2.9738e-05	2.9738e-05	0	0	0.000327118	0	0	2.9738e-05	0	0	0	0	5.9476e-05	0	0	0	0	0.000565022	0	0	0	8.9214e-05	0	0	0	0	0	0	0	0	0	2.9738e-05	0	0	0	0	0	0	0	0	0	0	0	0	0	0	0	0
OTU_1261	0	0	0	0	0	0	0	0	0	0	0	0	0	0	0	0	0	0	0	0	0	0	0	0	0	0	0	0	0	0	0.000832664	0	0	0	0	0	0	0	0	0	0	0	0	0	0	0	0	0	0
OTU_1262	0	0	0	0	0	0	0	0	0	0	0	0	0	0	0.00110031	0	0	0	0	0	0	0	0	0	0	0	0	0	0	0	0	0	0	0	0	0	0	0	0	0	0	0	0	0	0	0	0	0	0
OTU_1263	0	0	0	0	0	0	0	0	0	0.000118952	0	0	2.9738e-05	0	0	0	0	0	0	0	0.00059476	0	0	0	0	2.9738e-05	0	0	0	0	0	0	0.00014869	0	0	0	0	0	0.000267642	0	0	0	0	0	0	0	0	0	0
OTU_1264	0	0	0	0	0	0	0	0	0	0	0	0	0	0	0	0	0	0	0	0.000951616	0	0	0	0	0	0	0	0	0	0	2.9738e-05	0	0	0	0	0	0	0	0	0	0	0	0	5.9476e-05	0	0	0	0	0
OTU_1265	0	2.9738e-05	0	0	0	0	0	0	0	0	0	0	0	0	0	0	0	0	0	0	0	0	0	0	0	0	0	0	0	0	0	0	0	0	0	0	0	0	0	0	0	0	0	0	0	0	0	0	0
OTU_1266	0	0	0	0	0	0	0	0	0	0	0	0	0	0	0.00074345	0	0	0	0	0.000118952	0	0	0	0	0	0	0	5.9476e-05	0	0	0	0	0	0	0	0	0	0	0	0	0	0	0	0	0	0	0	0	0
OTU_1267	8.9214e-05	0	0	0	0	0	0	0	2.9738e-05	0	0	0	0	0	0	0	0	0	0	0	0	0	0	0	0	0.000802926	0	0	5.9476e-05	0.000118952	0	0	0	0	0	0	0	0	0	0	0	2.9738e-05	0	0	0	0	0	0	0
OTU_1268	0	0	0	0	2.9738e-05	0	0	2.9738e-05	0	0	5.9476e-05	0	0	0	0.000535284	0	0	5.9476e-05	0	0	0	0	0	0	0	0	0	0	0	0	0	0	0	0	0	2.9738e-05	0	0	0	0	0	0	0	0	0	0	0	0	0
OTU_1269	0	0	0	0	0	0	0	0	0	0	0	0	0	0	0	0	0	0	0	0	0	0	0	0	0	0	0	0	0	0	0.00101109	0	0	0	0	0	0	0	0	0	0	0	0	0	0	0	0	0	0
OTU_1270	0	0	0	0	0	0	0	0	0	0	0	0	0	0	0	0	0	0	0.00115978	0	0	0	0	0	0	2.9738e-05	0	0	0	0	0	0	0	0	0	0	0	0	0	0	0	0	0	0	0	0	0	0	0
OTU_1271	0	0	0	0	0	0	0	0	0	0	0	0	0	0	0	0	0	0	0	0	0	0	0	0	0	0	0	0	0	0	0	0	0	0.00121926	0	0	0	0	0	0	0	0	0	0	0	0	0	0	0
OTU_1272	0	0	0	0	0	0	0	0	0	0	0	0	5.9476e-05	0	0	0	0	0	0	0	5.9476e-05	2.9738e-05	0	0	0	0	0	0	0	0	0	0	0	8.9214e-05	0	0	0	0	2.9738e-05	0	0	0	0	0	0	0	0	0	0
OTU_1273	0	0	0	0	0	0	0	0.000118952	0	0	8.9214e-05	0	0	0	0.000208166	0	0	8.9214e-05	0	0	0	0	0	0.000178428	0	0	0	0	0	0	0.000832664	0	0	0	0	0	0	0	0	0	0.000356856	0	0	0.00014869	0	0	0	0	0
OTU_1274	0	5.9476e-05	0	0	0	8.9214e-05	0	0	0	0	0	0	0	0	0	0	0	0	0	0	0	0	0	0	0	0	0	0	0	0	0	0	0	0	0	0	0	0	0	0	0	0	0	0	0	0	0	0	0
OTU_1275	0	0	0	0	0	0	0	0	0	0	0	0	0	0	0	0	0	5.9476e-05	0	0	0	0	0	0.000118952	0	0	0	0	0	0	0	0	0	0	0	8.9214e-05	0	0	0	0	0	0	0	0	0	0	0	0	0
OTU_1276	0	2.9738e-05	0	0	0	0	0	0	0	0	0	0	0	0.000208166	0	0	8.9214e-05	0	0	0	0	0	0	0	0	0	0	0	0	0	0	0	0	0	0	0	0	0	0	0	0	0	0	0	2.9738e-05	0	0	0	0
OTU_1277	0	0	0	0	0	0	0	0	0	0	0	0	0	0	0	0	0	0	0	0	0	0	0	0	0	0	0	0	0	0	0	0	0	0	0	0	0	0	0	0	0	0	0	0	0	0	0	0	0
OTU_1278	0	0.000118952	0	0	0	0	2.9738e-05	0	0	0	0	0	8.9214e-05	2.9738e-05	0	0	0	0	0	0	0	0	0.000267642	0	0	0	0	0	0	0	0	0	2.9738e-05	0	2.9738e-05	0	0	0	0	0	0	0	0	0	0	0	0	0	0
OTU_1279	0	0	0	0	0	0	0	0	0	0	0	0	0	0	0	0	0	0	0	0	0	0	0	0	0	0	0	0	0	0	0	0	0	0	0	0	0	0	0	0	0	0	0	0	0	0	0	0	0
OTU_1280	0	0	0	0	0	0	0	0	0	0	0	0	0	0	0	0	0	0	0	0	0	0	0	0	0	0	0	0	0	0	0	0	0	0	0	0	0	0	0	0	0.000862402	0	0	0	0	0	0	0	0
OTU_1281	0	0	0	0	0	5.9476e-05	0	0	0	0	0	0	0	2.9738e-05	0	0	0	0	0	0	0	0	8.9214e-05	0	0	0	0	0	2.9738e-05	0	0	0	0	0	0	0	0	0	0	0	0	0	0	0	0	0	0	0	0
OTU_1282	0	5.9476e-05	0	0	0	2.9738e-05	0	0	0	0	0	0	2.9738e-05	5.9476e-05	0	0	0	0	0	0	5.9476e-05	0	2.9738e-05	0	0	0	0	0	0	0	0	0	0	0	0	0	0	0	2.9738e-05	0	0	0	0	0	0	0	0	0	0
OTU_1283	0	0	0	0	0	0	0	0	0	0	0	0	0	0	0.000178428	0	0	5.9476e-05	0	0	0	0	0	0	0	0	0	0.00014869	0	0	0.000802926	0	0	0	0	0	0	0	0	0	0	0	0	0	0	0	0	0	0
OTU_1284	0.000178428	0.00014869	0	2.9738e-05	0	0	0	0	0	0	0	0	2.9738e-05	2.9738e-05	0	0	0	0	0	0	8.9214e-05	0.000237904	8.9214e-05	0	0	0	0	0	0	0	0	0	0	0	2.9738e-05	0	2.9738e-05	0	8.9214e-05	0	0	0	0	0	0	0	0	0	2.9738e-05
OTU_1285	0	0	0	0	0	0	0	0	0	0	0	0	0	0	0	0	0	0	0	0	0	0	0	0	0	0	0	0	0	0	0	0	0	0	0	0	0	0	0	0	0	0	0	0	0	0	0	0	0
OTU_1286	0	0	0	0	0	0	0	0	0	0	0	0	0	0	0	0	0	0	0	2.9738e-05	0	0	0	0	0	0	0	0	0	0	0.000802926	0	0	0	0	0	0	0	0	0	0	0	0	0	0	0	0	0	0
OTU_1287	0	0	0	0	0	0	0	0	0	0	0	0	0	0	0	0	0	0	0	0	0	0	0	0	0	0	0	0	0	0	0.000773188	0	0	0	0	0	0	0	0	0	0	0	0	2.9738e-05	0	0	0	0	0
OTU_1288	0	0	0	0	0	0	0	0	0	0	0	0	0	0	0	0	0	0	0	0	0	0	0	0	0	0	0	0	0	0	0	0	0	0	0	0	0	0	0	0	0	0	0	0	0	0	0	0	0.000118952
OTU_1289	0	0	0	0	0	0	0	0	0	0	0	0	0	0	0	0	0	0	0	0	0	0	0	0	0	0	0	0	0	0	0	8.9214e-05	0	0.00163559	0	0	0	0	0	0	0	0	0	0	0.000237904	0	0	0	0
OTU_1290	0	0	0	0	2.9738e-05	0	0	0.00074345	0	0	0.00014869	0	0	0	2.9738e-05	0	0	8.9214e-05	0	0	0	0	0	0	0	0	0	0	0	0	0	0	0	0	0	5.9476e-05	0	0	0	0	0	0	0	0	0	0	0	0	0
OTU_1291	0	0	0	0	0.000178428	0	0	0	0	0	0.000267642	0	0	0	0	0	0	0.00130847	0	0	0	0	0	0.000386594	0	0	0	2.9738e-05	0	0	2.9738e-05	0	0	0	0	0	0	0	0	0	0	0	0	0	0	0	0	0	0
OTU_1292	0	0	0	0	0	0	0	0	0	0	0	0	0.000386594	0	0	0	0	0	0	0	5.9476e-05	0	0.000386594	0	0	0	0	0	0	0	0	0	0	0	0	0	0	0	2.9738e-05	0	0	0	0	0	0	0	0	0	0
OTU_1293	0	0	0	0	0	0	0	0	0	0	0	0	0	0	0	0	0	0	0	0	0	0	2.9738e-05	0	0	0	0	0	0	0	0	0	0	0	0	0	0	0	0	0	0	0	0	0	0	0	0	0	0
OTU_1294	0	0	0	0	0	0	0	2.9738e-05	0	0	2.9738e-05	0	0	0	0	0	0	0.000356856	0	0	0	0	0	0.00014869	0	0	0	0	0	0	0.000356856	0	0	0	0	5.9476e-05	0	0	0	0	0	0	0	0	0	0	0	0	0
OTU_1295	0	0	0	0	0	0	0	0.000178428	0	0	5.9476e-05	0	0	0	0	0	0	0	0	0.000386594	0	0	0	0	0	0	0	0	0	0	0	0	0	0	0	2.9738e-05	0	0	0	0	0	0	0	0	0	0	0	0	0
OTU_1296	0	2.9738e-05	0	0	0	0	0	0	0	0	0	0	0	0	0	0	0.0017248	0	0	0	0	0	0	0	0	0	0	0	0	0	0	0	0	0	0	0	0	0	0	0	0	0	0	0	0	0	0	0	0
OTU_1297	0	0	0	0	0	0	0	0.00029738	0	0	0.000356856	0	0	0	0	0	0	0	0	0.000178428	0	0	0	0	0	0	0	0	0	0	0	0	0	0	0	2.9738e-05	0	0	0	0	0	0	0	0	0	0	0	0	0
OTU_1298	0	0	0	0	0	0	0	0	0	0	0	0	0	0	0	0	0	0	0	0	0	0	0	0.00014869	0	0	0	0	0	0	0.000505546	0	0	0	0	0	0	0	0	0	0.000178428	0	0	0	0	0	0	0	0
OTU_1299	0	0	0	0	0	0	0	0	0	0	0	0	0	0	0	0	0	0	0	0	0	0	0	0	0	0	0	0	0	0	0.000237904	0	0	0	0	0	0	0	0	0	0	0	0	0	0	0	0	0	0
OTU_1300	0	0	0	0	0	0	0	0	0	0	0	0	0	0	0	0	0	0	0	0	0	0	0	0	0	0	0	0	0	0	0	0	0	0	0	0	0	0	0	0	0.00175454	0	0	0	0	0	0	0	0
OTU_1301	0	0	0	0	0	0	0	0	0	0	0	0	5.9476e-05	0	0	0	0	0	0	0	2.9738e-05	2.9738e-05	0	0	0	0	0	0	0	0	0	0	0	0	0	0	0	0	0.000565022	0	0	0	0	0	0	0	0	0	0
OTU_1302	0	0	0	0	0	0	0	0	0	0	0	0	0	0	0	0	0	0	0	0	0	0	0	0	0	0	0	0	0	0	0.00089214	0	0	0	0	0	0	0	0	0	0	0	0	0	0	0	0	0	0
OTU_1303	0	0	0	2.9738e-05	0	0	0	0	0	0	0	0	0	0	0	0	0	0	0	0	0	0	0	0	0	0	0	0	0	0	0	0	0	0	0	0	0	0	0	0	0	0	0	0	0	0	0	0	0
OTU_1304	0	8.9214e-05	0	0	0	0	0	0	0	0	0	0	0	0	0	0	0.00327118	0	0	0	0	0	0	0	5.9476e-05	0	0	0	0	0	0	0	5.9476e-05	0	0	0	0	0	0	0	0	0	0	0	0	0	0	0	0
OTU_1305	0	0	0	0.00113004	0	0	5.9476e-05	0	0	0	0	0	0	0	0	0	0	0	0	0	0	0	0	0	0	0	8.9214e-05	0	0	0	0	0	0	0	0	0	0	0	0	5.9476e-05	0	0	0	0	0	0	0	0	0
OTU_1306	0	0	0	0	0	0	0	0	0	0	0	0	0	0	0.00104083	0	0	0	0	0	0	0	0	2.9738e-05	0	0	0	0	0	0	8.9214e-05	0	0	0	0	0	0	0	0	0	0	0	0	0	0	0	0	0	0
OTU_1307	0	0	0	0	0	0	0	0	0	0	0	0	2.9738e-05	0	0	0	0	0	0	0	0	0	0	0	0	2.9738e-05	0	0	0	0	0	0	0	0	0	0	0	0.000713712	0	0	0	0	0	0	0	0	0	0	0
OTU_1308	0	0	0	0	0	5.9476e-05	0	0	0	0	0	0	0	0	0	0	0	0	0	0	0	0	0.00089214	0	0	0	0	0	0	0	0	0	0	0	0	0	0	0	0	0	0	0	0	0	0	0	0	0	0
OTU_1309	0	0	0	0	0	0	0	0.000267642	0	0	0.000356856	0	0	0	0	0	0	0	0	0	0	0	0	0	0	0	0	0	0	0	0	0	0	0	0	0	0	0	0	0	0	0	0	0.00115978	0	0	0	0	0
OTU_1310	2.9738e-05	0	0	2.9738e-05	0	5.9476e-05	5.9476e-05	0	0	0	0	2.9738e-05	0	0	0	0	0	0	0	0	0	0	0	0	0.000624498	0	0.00437149	0	0	2.9738e-05	0	0	0	0	0	0	0	0	0	5.9476e-05	0	0	0	0	0.00184376	0	0	0	0
OTU_1311	0	0	0	0	0	0	0	0	0	0	0.00110031	0	0	0	0	0	0	0	0	0	0	0	0	0	0	0	0	0	0	0	5.9476e-05	0	0	0	0	0	0	0	0	0	0	0	0	0	0	0	0	0	0
OTU_1312	0	0	0	0	0	0	0	0.000327118	0	0	2.9738e-05	0	0	0	0	0	0	2.9738e-05	0	0.000208166	0	0	0	8.9214e-05	0	0	0	2.9738e-05	0	0	0	0	0	0	0	0	0	0	0	0	0	0	0	0	0	0	0	0	0
OTU_1313	0	0	0	0	0	0	0	0	0	0	0	0	0.000654236	0	0	0	0	0	0	0	0	2.9738e-05	0.000386594	0	0	0	0	0	0	0	0	0	0	0	0	0	0	0	0	0	0	0	0	0	0	0	0	0	0
OTU_1314	0	0	0	0	0	0	0	0	0	0	0.000208166	0	0	0	0.000386594	0	0	0	0	0.00044607	0	0	0	2.9738e-05	0	0	0	0	0	0	5.9476e-05	0	0	0	0	0	0	0	0	0	0.000178428	0	0	5.9476e-05	0	0	0	0	0
OTU_1315	0	0	0	0	0	0	0	0	0	0	0	0	0	0	0.00104083	0	0	5.9476e-05	0	0	0	0	0	0	0	0	0	0	0	0	0	0	0	0	0	0	0	0	0	0	0	0	0	0	0	0	0	0	0
OTU_1316	0	0	0	0	0	0	0	0	0	0	0	0	5.9476e-05	0	0	0	0	0	0	0	0.000178428	0	0	0	0	0	0	0	2.9738e-05	0	0	0	0	2.9738e-05	0	0	0	0	2.9738e-05	0	0	0	0	0	0	0	0	0	0
OTU_1317	0	0	0	0	0.00014869	0	0	0	0	0	0	0	0	0	0	0	0	0	0	0	0	0	0	0	0	0	0	0.000118952	0	0	0	0	0	0	0	0	0	0	0	0	0.000178428	0	0	0	0	0	0	0	0
OTU_1318	0	0	0	0	0	0	8.9214e-05	0	0	0	0	2.9738e-05	0	0	0	0	0	0	0	0	2.9738e-05	0	5.9476e-05	0	0	0	5.9476e-05	0	0	0	0	0	0	0	0.000386594	0	2.9738e-05	0	0	0	0	0	0	0	0	0	0	0	0
OTU_1319	0	0	0	0	0	5.9476e-05	0	0	0	0	0	0	0	0	0	0	0	0	0	0	0	0	0	0	0	0	0	0	0	0	0	2.9738e-05	0	0	0	0	0	0	0	0	0	0	0	0	0	0	0	0	0
OTU_1320	0	2.9738e-05	0	0	0	0.000208166	0	0	0	0	0	0	0	5.9476e-05	0	0	0	0	0	0	0	0	5.9476e-05	0	0	0	0	0	0	0	0	0	0	0	0	0	0	0	0	0	0	0	0	0	0	0	0	0	0
OTU_1321	0	0.000862402	0	0	0	0	0	0	0	0	0	0	0	0	0	0	2.9738e-05	0	0	0	0	0	0	0	0	0	0	0	0	0	0	0	0	0	0	0	0	0	0	0	0	0	0	0	0	0	0	0	0
OTU_1322	0	0	0	0	0	0	0	0	0	0	0	0	0	0	0	0	0	0	0	0	0.000921878	0	0	0	0	0	0	0	0	0	0	0	0	0	0	0	0	0	0	0	0	0	0	0	0	0	0	0	0
OTU_1323	0	2.9738e-05	5.9476e-05	0	0	0	0	0	0	0	0	0	0	0.00187349	0	0	0	0	0	0	0	0	2.9738e-05	0	0	0	0	0	0	0	0	0	0	0	0	0	0	0	0	0	0	0	0	0	0	0	0	0	0
OTU_1324	0	0	0	0	0	0	0	8.9214e-05	0	0	2.9738e-05	0	0	0	0	0	0	0	0	0	0	0	0	0	0	0	0	0.000624498	0	0	0	0	0	0	0	0	0	0	0	0	0	0	0	0	0	0	0	0	0
OTU_1325	0	0	0	0	0	0	2.9738e-05	0	0	0	0	0	0	0	0	0	0	0	0	0	0	0	0	0	0	0	0	0	0	0	0	0	0	0	0	0	0	0	0	0	0	0	0	0	0	0	0	0	0
OTU_1326	0	0	0	0	0	0	0	0	0	0	0	0	0	0	2.9738e-05	0	0	0.00029738	0	0	0	0	0	0.000118952	0	0	0	0	0	0	0.000683974	0	0	0	0	0	0	0	0	0	0.000118952	0	0	5.9476e-05	0	0	0	0	0
OTU_1327	0	0	0	0	5.9476e-05	0	0	0.000327118	0	0	0.000178428	0	0	0	0	0	0	0.000237904	0	0.000802926	0	0	0	2.9738e-05	0	0	0	0	0	0	5.9476e-05	0	0	0	0	2.9738e-05	0	0	0	0	0	0	0	0	0	0	0	0	0
OTU_1328	0	0	0	0	0	0	0	0	0	0	0	0	0	0	0	0	0	0	0	0.000178428	0	0	0	0	0	0	0	0	0	0	2.9738e-05	0	0	0	0	0	0	0	0	0	2.9738e-05	0	0	0.00121926	0	0	0	0	0
OTU_1329	0	0.00029738	0	0	0	0	0	0	0	0	0	0	0	0	0	0	0.000118952	0	0	0	0	2.9738e-05	0	0	0	0	0	0	0	0	0	0	0	0	5.9476e-05	0	5.9476e-05	0	0	0	0	0	0	0	0	0	0	2.9738e-05	0
OTU_1330	0	0	0	0	0	0	0	2.9738e-05	0	0	0	0	0	0	0.000773188	0	0	0	0	0	0	0	0	0	0	0	0	0	0	0	0	0	0	0	0	0	0	0	0	0	0	0	0	0	0	0	0	0	0
OTU_1331	0	0	0	0	0	0	0	0	0	0	0.000773188	0	0	0	0	0	0	2.9738e-05	0	0	0	0	0	0	0	0	0	0	0	0	0	0	0	0	0	0	0	0	0	0	0.000386594	0	0	0	0	0	0	0	0
OTU_1332	0	0	0	0	0	0	0	0.000267642	0	0	0	0	0	0	0	0	0	0	0	0.000267642	0	0	0	0	0	0	0	2.9738e-05	0	0	2.9738e-05	0	0	0	0	2.9738e-05	0	0	0	0	0	0	0	2.9738e-05	0	0	0	0	0
OTU_1333	0	0	0	0	0	0	0	0.00044607	0	0	8.9214e-05	0	0	0	0	0	0	0	0	0.00059476	0	0	0	0	0	0	0	0	0	0	0	0	0	0	0	0	0	0	0	0	0	0	0	0	0	0	0	0	0
OTU_1334	0	0	0	0	0	0	0	0	0	0	0	0	0	0	0	0	0	0	0	0	0	0	0	0	0	0	0	0	0	0	0	0	0	0	0	0	0	0	0	0	0	0	0	0	0	0	0	0	0
OTU_1335	0	0	0	0	0	0	0	0	0	0	0	0	0	0	0	0	0	0	0	0	0	0	0	0	0	0	0	0	0	0	0	0	0	0	0	0	0	0	0	0	0.00133821	0	0	0	0	0	0	0	0
OTU_1337	0	0	0	0	0	0	0	2.9738e-05	0	0	0	0	0	0	0	0	0	0.000356856	0	0	0	0	0	0.000267642	0	0	0	0	0	0	0	0	0	0	0	2.9738e-05	0	0	0	0	0.00059476	0	0	0	0	0	0	0	0
OTU_1338	0	0	0	0	0	0	0	0	0	0	0	2.9738e-05	0	0	0	0	0	0	0	0	0	0	0	0	0	0	0	0	0	0	0	0	0	0	0	0	0	0	0	0	0	0	0	0	0	0	0	0	0
OTU_1339	0	2.9738e-05	0	0	0	0	0	0	0	0	0	0	0	0.00136795	0	0	0	0	0	0	0	0	2.9738e-05	0	0	0	0	0	0	0	0	0	0	0	0	0	0	0	0	0	0	0	0	0	0	0	0	0	0
OTU_1340	0	0	0	0	0.000118952	0	0	5.9476e-05	0	0	0	0	0	0	0	0	0	0.00044607	0	0	0	0	0	0.000178428	0	0	0	0	0	0	2.9738e-05	0	0	0	0	2.9738e-05	0	0	0	0	0.000178428	0	0	0	0	0	0	0	0
OTU_1341	0	0	0	0	0	0	0	2.9738e-05	0	0	0	0	0	0	0	0	0	0.000535284	0	0	0	0	0	0.000356856	0	0	0	0	0	0	0.00014869	0	0	0	0	5.9476e-05	0	0	0	0	0.00029738	0	0	8.9214e-05	0	0	0	0	0
OTU_1342	0.000118952	0	0	0	0	0	0	0	0	0	0	0	0	0	0	0	0	0	0	0	0	0	0	0	0	0.000624498	0	0	0	0	0	0	0	0	0	0	0	0	0	0	0	2.9738e-05	0	0	0	0	0	0	0
OTU_1343	0	0	0	0	0	0	0	0.00044607	0	0	0	0	0	0	0	0	0	0	0	0	0	0	0	0	0	0	0	0	0	0	0	0	0	0	0	0	0	0	0	0	0	0	0	8.9214e-05	0	0	0	0	0
OTU_1344	0	0	0	0	0	0	0	0	0	0	0	0	0	0	0	0	0	0	0	0	0	0	0	0	0	0	0	0	0	0	0	0	0	0	0	0	0	0	0	0	0	0	0	0	0	0	0	0	0
OTU_1345	0	0	0	5.9476e-05	0	0	0	0	2.9738e-05	0	0	0	0	0	0	0	0	0	0	0	0	0	0	0	0	0	5.9476e-05	0	0	0	0	0	0	0	0.000565022	0	8.9214e-05	0	0	0	0	0	0	0	0	0	0	0	2.9738e-05
OTU_1346	0	0	0	0	0	0	0	8.9214e-05	0	0	0	0	0	0	0	0	0	0	0	0	0	0	0	0	0	0	0	0	0	0	0.000624498	0	0	0	0	0	0	0	0	0	0	0	0	0	0	0	0	0	0
OTU_1347	0	0	0	0	0	0	0	0	0	0	0	0	5.9476e-05	0	0	0	0	0	0	0	0	0	0.00107057	0	0	0	0	0	0	0	0	0	0	0	0	0	0	0	0	0	0	0	0	0	0	0	0	0	0
OTU_1348	0	2.9738e-05	0	0	0	0	0	5.9476e-05	0	0	0	0	0	0	0	0	0	0	0	0	0	0	0	0.000208166	0	0	0	0	0	0	0	0	0	0	0	0	0	0	0	0	0.00029738	0	0	0	0	0	0	0	0
OTU_1349	0	0	0	0	0	0	0	0	0	0	0	0	0	0	0	0	0	0	0	0.000237904	0	0	0	0	0	0	0	0	0	0	0	0	0	0	0	0	0	0	0	0	0	0	0	0	0	0	0	0	0
OTU_1350	0	0	0	0	0	0	0	0	0	0	0.000237904	0	0	0	2.9738e-05	0	0	0.000237904	0	0	0	0	0	5.9476e-05	0	0	0	0	0	0	0	0	0	0	0	5.9476e-05	0	0	0	0	5.9476e-05	0	0	0	0	0	0	0	0
OTU_1351	2.9738e-05	2.9738e-05	5.9476e-05	0	0	8.9214e-05	8.9214e-05	0	0	2.9738e-05	0	0	0	0	0	0	0	0	0	0	0	0	2.9738e-05	0	0	0	2.9738e-05	0	0	5.9476e-05	0	0	0	0	0	0	0	0	0	8.9214e-05	0	0	0	0	0	0	0	0	5.9476e-05
OTU_1352	0	0	0	0	0	0	0	0	0	0	0	0	0	0	0	0	0	0	0	0	0	0	0	0	0	0	0	0	0	0	0	0	0	0	0	8.9214e-05	0	0	0	0	0.000208166	0	0	0	0	0	0	0	0
OTU_1353	0	0	0	0	0	0	0	0	0	0	0	0	0	0	0	0	2.9738e-05	0	0	0	5.9476e-05	0	0	0	0	0	0	0	0	0	0	0	0.000327118	0	0	0	0	0	0	0	0	0	0	0	0	0	2.9738e-05	0	5.9476e-05
OTU_1354	0	0	0	0	0	0	0	0	0	0	0	0	5.9476e-05	0.00029738	0	0	0	0	0	0	0.000208166	5.9476e-05	0	0	0	0	0	0	0	0	0	0	0	0.00029738	0	0	0	0	0.000118952	0	0	0	0	0	0	0	0	0	0
OTU_1355	0	0	0	0	2.9738e-05	0	0	2.9738e-05	0	0	8.9214e-05	0	0	0	0	0	0	0	0	0.000624498	0	0	0	0	0	0	0	0	0	0	0	0	0	0	0	2.9738e-05	0	0	0	0	0	0	0	0	0	0	0	0	0
OTU_1356	0	0	0	0	0	0	0	0	0	0	0	0	0	0	0	0	0	0	0	0	0	0	0	0	0	0	0	0	0	0	0	0	0	0.000118952	0	0	0	0	0	0	0	0	0	0	0	0	0	0	0
OTU_1357	0	0	0	2.9738e-05	0	5.9476e-05	5.9476e-05	0	0	0	0	0	0	2.9738e-05	0	0	0	0	0	0	0	0	2.9738e-05	0	0	0.000118952	0.000475808	0	0	0	0	0	8.9214e-05	0	0	0	0	0	0	0	0	0	0	0	0	0	0	0	2.9738e-05
OTU_1358	0	0	0	0	0	0	0	0	0	0	2.9738e-05	0	0	0	0	0	0	0.001249	0	0	0	0	0	5.9476e-05	0	0	0	0	0	0	8.9214e-05	0	0	0	0	8.9214e-05	0	0	0	0	2.9738e-05	0	0	0	0	0	0	0	0
OTU_1359	0	0	0	0	0	0	0	0	0	0	0	0	0	0	0	0	0	0	0	0	0	0	0	0	0	0	0	0	0	0	0	0	0	0	0	0	0	0	0	0	0	0	0	0	0	0	0	0	0
OTU_1360	0	0	0	0	0	0	0	0	0	0	0	0	0	0	0	0	0	0	0	2.9738e-05	0	0	0	0	0	0	0	0	0	0	0.00059476	0	0	0	0	0	0	0	0	0	0	0	0	0	0	0	0	0	0
OTU_1361	0	0	0	0	0	0	0	0	0	0	8.9214e-05	0	0	0	0	0	0	0.000654236	0	0	0	0	0	0.000178428	0	0	0	0	0	0	0	0	0	0	0	0	0	0	0	0	0	0	0	8.9214e-05	0	0	0	0	0
OTU_1362	0	2.9738e-05	0	0	0	5.9476e-05	0	0	0	0	0	0	0	5.9476e-05	0	0	0	0	0	0	0	0	0	0	0	0	0	0	0	2.9738e-05	0	0	0	0	0	0	0	0	0	0	0	0	0	0	0	0	0	0	0
OTU_1363	0	0	0	0	0	0	0	0	0	0	0	0	0	0	0	0	0	0	0	0	0	0	0	0	0	0	0	0	0	0	0	0	0	0	0	0	0	0	0	0	0	0	0	0	0	0	0	0	0
OTU_1364	0	5.9476e-05	2.9738e-05	0	0	0	0	0	0	0	0	0	0	0	0	0	0	0	0	0	0	0	2.9738e-05	0	0	0	0	0	0	0	0	0	0	0	0	0	0	0	0	0	0	0	0	0	0	0	0	0	0
OTU_1365	0	8.9214e-05	0	0	0	8.9214e-05	0	0	0	0	0	0	0	0.00014869	0	0	0	0	0	0	0	0	2.9738e-05	0	0	0	0	0	0	0	0	0	0	0	0	0	0	0	0	0	0	0	0	0	0	0	0	0	0
OTU_1366	0	0	0	0	0	0	0	0	0	0	0	0	0	0	0	0	0	0	0	0	0	0	0	0	0	0	0	0	0	0	0.000862402	0	0	0	0	0	0	0	0	0	0	0	0	0	0	0	0	0	0
OTU_1367	0	0	0.00059476	0	0	0	0	0	0	0	0	0	0	0	0	0	0	0	0	0	0	0	0	0	0	0	0	0	0	0	0	0	0	0	0	0	0	0	0	0	0	0	0	0	0	0	0	0	0
OTU_1368	0	0	0	0	0	0.000475808	0	0	0	0	0	0	0	0	0	0	0	0	0	0	0	0	0	0	0	0	0	0	0	0	0	0	0	0	0	0	0	0	0	0	0	0	0	0	0	0	0	2.9738e-05	0
OTU_1369	0	8.9214e-05	2.9738e-05	0	0	8.9214e-05	0	0	0	0	0	0	0	0.000118952	0	0	0	0	0	0	0	0	8.9214e-05	0	0	0	0	0	0	0	0	0	0	0	0	0	0	0	0	0	0	0	0	0	0	0	0	0	0
OTU_1370	0	0	0	0	0	0	0	0	0	0	0	0	0	0	0	0	0	0	0	5.9476e-05	0	0	0	0	0	0	0	0	0	0	0.000565022	0	0	0	0	0	0	0	0	0	0	0	0	2.9738e-05	0	0	0	0	0
OTU_1371	0	0	0	0	0	0	0	0	0	0	0	0	0	0	0	0	0	0	0	0	0	0	0	0	0	0	0	0	0	0	0	0	0	0	0	0	0	0	0	0	0	0	0	0	0	0	0	5.9476e-05	0
OTU_1372	0	0	0	0	5.9476e-05	0	0	0	0	0	0	0	0	0	0	0	0	0	0	0	0	0	0	0	0	0	0	0.000237904	0	0	0	0	0	0	0	0	0	0	0	0	0.000327118	0	0	0	0	0	0	0	0
OTU_1373	0	0	0	0	0	2.9738e-05	0	0	0	0	0	0	0	0	0	0	0	0	0	0	0	0	0	0	0	0	0	0	0	0	0	0.000773188	0	0	0	0	0	0	0	0	0	0	0	0	0	0	0	0	0
OTU_1374	0	5.9476e-05	0.000118952	0.000267642	0	0.000118952	0	0	0	0	0	0	0	0	0	0	0	0	0	0	0	0	0	0	0	0	0	0	0	0	0	0	2.9738e-05	0	0	0	0	0	0	0	0	0	0	0	0	2.9738e-05	0	0	0
OTU_1375	0	0	0	0	0	0	0	0	0	0	0.000386594	0	0	0	0	0	0	0.000565022	0	0.000683974	0	0	0	0.000773188	0	0	0	0	0	0	0	0	0	0	0	0	0	0	0	0	0	0	0	2.9738e-05	0	0	0	0	0
OTU_1376	0	0	0	0	0	0	0	0	5.9476e-05	0	0	0	0	2.9738e-05	0	0	0	0	0	0	0	0	0	0	0.000535284	0	0	0	0	0	0	0	0	0	0	0	0	0	0	0	0	0	0	0	0	0	0	0.000237904	0
OTU_1377	0	0	0	0	0	0	0	0	0	0	0	0	0	0	0	0	0	0	0	0	0	0	0	0	0.00089214	0	0	0	5.9476e-05	0	0	0	0	0	0	0	0	0	0	0	0	0	0	0	0	0	0	0	0
OTU_1378	0	0	0	0	0	0	0	0	0	0	0	0	0	0	0	0	0	0	0	0	0	0	0.000773188	0	0	0	0	0	0	0	0	0	0	0	0	0	0	0	0	0	0	0	0	0	0	0	0	0	0
OTU_1379	0	0	0	0	0	0	0	0	0	0	0	0	0	0	0	0	0	0	0	0	0	0	0	0	0	0	0	0	0	0	0	0	0	0	0	0	0	0	0	0	0	0	0	0	0	0	0	0	0
OTU_1380	0	0	0	0	5.9476e-05	0	0	2.9738e-05	0	0	0.000178428	0	0	0	0	0	0	0.000237904	0	0	0	0	0	5.9476e-05	0	0	0	0	0	0	5.9476e-05	0	0	0	0	0	0	0	0	0	0.000267642	0	0	2.9738e-05	0	0	0	0	0
OTU_1381	0	0.00014869	0.000178428	8.9214e-05	0	0	0.000416332	0	5.9476e-05	0	0	0	0.000475808	0.000208166	0	0	0	0	0.00309275	0	5.9476e-05	0	0.00770214	0	0.00014869	0	2.9738e-05	0	0	8.9214e-05	0	0	0	0	5.9476e-05	0	0.000208166	0	0	0	0	0	0	0	5.9476e-05	0	0	0.00014869	2.9738e-05
OTU_1382	0	5.9476e-05	5.9476e-05	0	0	0	0	0	0	0	0	0	0.000178428	8.9214e-05	0	0	0	0	0	0	0	0	0.00059476	0	0	0	0	0	0	0	0	0	0	0	0	0	0	0	0	0	0	0	0	0	0	0	0	0	0
OTU_1383	0	0	0	0	0	0	0	0	0	0	0	0	0	0	0	0	0	0	0	0	0	0	0	0	0	0	0	0	0	0	0.000654236	0	0	0	0	0	0	0	0	0	0	0	0	0	0	0	0	0	0
OTU_1384	0	0.00014869	0	0	0	0	0	0	0	0	0	0	0	0	0	0	0.000267642	0	0	0	0	0	0	0	0	0	0	0	0	0	0	0	0.000565022	0	0	0	0	0	0	0	0	0	0	0	0	0	0	0	0
OTU_1385	2.9738e-05	0.000118952	0	0	0	2.9738e-05	0	0	2.9738e-05	0	0	0	0	0	0	0	0	0	0	0	0	0	5.9476e-05	0	0	0	0	0	0	0	0	0	0.000267642	0	2.9738e-05	0	2.9738e-05	0	2.9738e-05	0	0	0	0	0	0	5.9476e-05	0	0	0.000118952
OTU_1386	0	0	0	0	8.9214e-05	0	0	0	0	0	5.9476e-05	0	0	0	0.00014869	0	0	0.000118952	0	5.9476e-05	0	0	0	8.9214e-05	0	0	0	0	0	0	2.9738e-05	0	0	0	0	2.9738e-05	0	0	0	0	0.000118952	0	0	0.000118952	0	0	0	0	0
OTU_1387	0	0	0	0	0	0	0	0	0	0	0	0	0	0	0	0	0	0	0	0	0	0	0.00014869	0	0	0	0	0	0	0	0	0	0	0	0	0	0	0	0	0	0	0	0	0	0	0	0	0	0
OTU_1388	0	0	0	0	0	0	0	0	0	0	0	2.9738e-05	0	0	0	0	0	0	0	0	0	0	0	0	0.000832664	0	0	0	0	0	0	0	0	0	0	0	0	0	0	0	0	0	0	0	0	0	0	0	0
OTU_1389	0	0	0	0	0	0	0	0	0	0	0	0	0	0	0	0	0	0	0	0	0	0	0	0	0	0	0	0	0	0	0.00059476	0	0	0	0	2.9738e-05	0	0	0	0	2.9738e-05	0	0	0	0	0	0	0	0
OTU_1390	0	0	0	0	0	0.00127873	0	0	0	0	0	0	0	0	0	0	0	0	0	0	0	0	0	0	0	0	0	0	0	0	0	8.9214e-05	0	2.9738e-05	0	0	0	0	0	0	0	0	0	0	5.9476e-05	0	0	5.9476e-05	0
OTU_1391	0	0	0	0	0	0	0	0	0	0	0	0	0	0	0	0	0	0	0	0	0	0	0	0	0	0	0	0	0	0	0	0	0	0	0	0	0	0	0.000862402	0	0	0	0	0	0	0	0	0	0
OTU_1392	0	0	0	0	0	0	0	0	0	0	0	0	0	0	0	0	0	0	0	0	0	0	0	0	0	0	0	0	0	0	0	0	0	0	0	0	0	0	0	0	0	0	0	0	0	0	0	0	0
OTU_1393	0	0.00014869	0	0	0	0	0	0	0	0	0	0	0	0	0	0	0.00130847	0	0	0	0	0	0	0	0	0	0	0	0	0	0	0	0	0	0	0	0	0	0	0	0	0	0	0	0	0	0	8.9214e-05	0
OTU_1394	0	0	0	0	0	2.9738e-05	0	0	0	0	0	0	0	0	0	0	0	0	0	0	0	0	0	0	0	0	0	0	0	0	0	0	0	0	0	0	0	0	0	0	0	0	0	0	0	0	0	0	0
OTU_1395	0	0	0	0	0	0	0	0.000327118	0	0	0.000178428	0	0	0	0	0	0	0	0	0	0	0	0	0	0	0	0	0	0	0	0	0	0	0	0	0	0	0	0	0	0	0	0	0.000267642	0	0	0	0	0
OTU_1396	0	0	0	0	0	0	0	0.000356856	0	0	0	0	0	0	2.9738e-05	0	0	0	0	2.9738e-05	0	0	0	0	0	0	0	0	0	0	0	0	0	0	0	2.9738e-05	0	0	0	0	0	0	0	0	0	0	0	0	0
OTU_1397	0	0	0	0	0	0	0	0	0	0	0	2.9738e-05	0	0	0	0	0	0	0	0	0	0	0	0	0	0	0	0	0	0	0	0	0	0	0	0	0	0	0	0	0	0	0	0	0	0	0	0	0
OTU_1398	0	0	0	0	0	0	0	0	0	0	0	0	0	0	0	0	0	0	0	0.000773188	0	0	0	0	0	0	0	0	0	0	0	0	0	0	0	0.00014869	0	0	0	0	0	0	0	2.9738e-05	0	0	0	0	0
OTU_1400	0	0	0	0	0	0	0	0	0	0	0	0	0	0	0	0	0	0	0	0	0	0	2.9738e-05	0	0	0	2.9738e-05	0	5.9476e-05	0	0	8.9214e-05	0.000327118	0	5.9476e-05	0	2.9738e-05	0	0	0	0	0	0	0	0	2.9738e-05	0	0	0
OTU_1401	0	0	0	0	0	0	0	0	0	0	0	0	0	0	0	0	0	0	0	0	0	0	0	0	0	0	0	0	0	0	0.00074345	0	0	0	0	0	0	0	0	0	0	0	0	0	0	0	0	0	0
OTU_1402	0	0	0	0	0	0.000118952	0	0	0	0	0	0	0	0	0	0	0	0	0	0	0	0	0	0	0	0	0	0	0	0	0	2.9738e-05	0	2.9738e-05	0	0	0	0	0	0	0	0	0	0	0.000356856	0	0	0	0
OTU_1403	0	0	0	0	0	0	0	0	0	0	0	0	0	0	0	0	0	0	0	0	0	0	0	0	0	0	0	0	0	0	0	0	0	0	0	0	0	0	0	0	0	0	0	0	0	2.9738e-05	0	0	0
OTU_1404	0	0	0	0	0	0	0	0	0	0	0	0	0	0	0	0	0	0	0	0	0	0	0	0	0	0	0	0	0	0	0.000832664	0	0	0	0	0	0	0	0	0	2.9738e-05	0	0	2.9738e-05	0	0	0	0	0
OTU_1405	0	0	0	0	0	0	0	0	0	0	0	0	0	0.00110031	0	0	0	0	5.9476e-05	0	0	0	0	0	0	0	0	0	0	0	0	5.9476e-05	0	0	0	0	0	0	0	0	0	0	0	0	0	0	0	0	0
OTU_1406	0	5.9476e-05	0	0	0	0	0	0	0	0	0	0	0	0	0	2.9738e-05	0	0	0	0	0	0	2.9738e-05	0	0	0	0	0	0	0	0	0	0.000208166	0	0	0	0	0	0	0	0	0	0	0	0	0	0	0	0
OTU_1407	0	0	0	0	0	0	0	0	0	0	0	0	0	0	0	0	0	0	0	0	0	0	0	0	0	0	0	0	0	0	0	0	0	0	0	0	0	0	0	0	0	0	0	0	0	0	0	0	0
OTU_1408	0	0	0	0	0	0	0	0	0	0	0.000118952	0	0	0	0	0	0	0	0	0.000475808	0	0	0	0	0	0	0	0	0	0	0	0	0	0	0	0	0	0	0	0	0	0	0	0	0	0	0	0	0
OTU_1409	0	0	0	0	0	0	0	0	0	0	0	0	8.9214e-05	0	0	0	0	0	0	0	2.9738e-05	2.9738e-05	0	0	0	0	0	0	0	0	0	0	0	0	0	0	0	0	2.9738e-05	0	0	0	0	0	0	0	0	0	0
OTU_1410	0	0	2.9738e-05	0	0	0	0	0	0	0	0	0	0	0.00136795	0	0	0	0	0	0	0	0	0	0	0	0	0	0	0	0	0	0	0	0	0	0	0	0	0	0	0	0	0	0	0	0	0	0	0
OTU_1411	0	0	0	0	0	0	0	0.00074345	0	0	0	0	0	0	0	0	0	0	0	0	0	0	0	0.000178428	0	0	0	0	0	0	0	0	0	0	0	0	0	0	0	0	0.00029738	0	0	0	0	0	0	0	0
OTU_1412	0	0	0	0	0	0	0	0	0	0	0	0	0	0	0	0	0	0	0	0.000118952	0	0	0	0.00014869	0	0	0	0	0	0	0	0	0	0	0	0	0	0	0	0	2.9738e-05	0	0	0.000208166	0	0	0	0	0
OTU_1413	0	0	0	0	0	0	0	0.000802926	0	0	0	0	0	0	2.9738e-05	0	0	0	0	0	0	0	0	0	0	0	0	0	0	0	0	0	0	0	0	0	0	0	0	0	0	0	0	0	0	0	0	0	0
OTU_1414	0	0	2.9738e-05	0	0	8.9214e-05	0	0	0	0	0	0	0	0	0	0	0	0	0	0	0	0	0.000118952	0	0	0	0	0	0	0	0	0	0	0	0	0	0	0	0	0	0	0	0	0	0	0	0	0	0
OTU_1415	0	2.9738e-05	0	0	0	0	0	0	2.9738e-05	0	0	0	0	0	0	0	0	0	0	0	0	0	0	0	0.000832664	0	0	0	0	0	0	0	0	0	0	0	0	0	0	0	0	0	0	0	0	0	0	0	0
OTU_1416	0	0	0	0	0	5.9476e-05	0	0	0	0	0	0	0.000505546	0	0	0	0	0	0	0	0.000118952	2.9738e-05	5.9476e-05	0	0	0	0	0	0	0	0	2.9738e-05	0	0.000118952	0	0	0	0	0.00014869	2.9738e-05	0	0	0	0	0.001249	0	0	0	0
OTU_1417	0	2.9738e-05	0.000118952	0	0	0	0	0	0	0	0	0	0	0.000118952	0	0	0	0	0	0	2.9738e-05	0	2.9738e-05	0	0	0	0	0	0	0	0	0	0	0	0	0	0	0	8.9214e-05	0	0	0	0	0	0	0	0	0	0
OTU_1418	0	0	0	0	0	0	0	0	0	0	0	0	0	0	0	0	0	0.000802926	0	0	0	0	0	0.000356856	0	0	0	0	0	0	0	0	0	0	0	0	0	0	0	0	0	0	0	0	0	0	0	0	0
OTU_1419	0	0	0	0	0	0	0	0	0	0	0	0	0	0	5.9476e-05	0	0	0	0	0	0	0	0	0	0	0	0	0	0	0	0.000773188	0	0	0	0	2.9738e-05	0	0	0	0	0	0	0	0	0	0	0	0	0
OTU_1420	0	0	0	0	0	0	0	0	0	0	0	0	0	0	0	0	0	0	0	0	0	0	0	0	0	0	0	0	0	0	0.000416332	0	0	0	0	0	0	0	0	0	0.000237904	0	0	0	0	0	0	0	0
OTU_1421	0	0.000208166	0	0	0	0	0	0	0	0	0	0	0.000327118	0.000237904	0	0	2.9738e-05	0	0	0	2.9738e-05	5.9476e-05	0.000178428	0	0	0	0	0	0	0	0	0	0	0	8.9214e-05	0	2.9738e-05	0	0	0	0	0	0	0	0	0	0	0	0
OTU_1422	0	0	0	0	0	0	0	0	0	0	0	0	0	0	0	0	0	0	0	0	0	0	0	0	0	0	0	0	0	0	0	0	0	0	0	0	0	0	0	0	0	0	0	0	0	0	0	0	0
OTU_1423	0	2.9738e-05	0	0	0	5.9476e-05	0	0	0	0	0	0	5.9476e-05	2.9738e-05	0	0	0	0	0	0	0	0	0	0	0	0	0	0	0	0	0	0	0	0	0	0	0	0	0	0	0	0	0	0	0	0	0	0	0
OTU_1424	0	0.000178428	0	0	0	0	0	0	0	0	0	0	0	2.9738e-05	0	0	0.000921878	0	0	0	0	0	0	0	0	0	0	0	0	0	0	0	0	0	0	0	0	0	0	0	0	0	0	0	0	0	0	0.000118952	0
OTU_1425	0	0	0	0	0	0	0	0	0	0	0	0	0	0	0	0	0	0	0	0	0	0	0	0.00029738	0	0	0	5.9476e-05	0	0	0	0	0	0	0	0	0	0	0	0	0.000416332	0	0	0	0	0	0	0	0
OTU_1426	0	0	0	0	0	0	0	0	0	0	0	0	0	0	0	0	0	0	0	0	0	2.9738e-05	0	0	0	0	0	0	0	0	0	0	0	0	0	0	0	0	0	0	0	0	0	0	0	0	0	0.00074345	0
OTU_1427	0	0	0	0	0	0	0	0	0	0	0	0	0	0	0	0	0	0	0	0	0	0	0	0	0	0	0	2.9738e-05	0	0	0	0	0	0	0	0	0	0	0	0	0.000654236	0	0	0	0	0	0	0	0
OTU_1428	0	0	0	0	0	0	0	0	0	0	0	0	0	0	0	0	0	0	0	0	0	0	0	2.9738e-05	0	0	0	0	0	0	0	0	0	0	0	0.000356856	0	0	0	0	0	0	0	0	0	0	0	0	0
OTU_1429	0	0	0	0	0.000178428	0	0	0.00044607	0	0	8.9214e-05	0	0	0	0	0	0	0	0	8.9214e-05	0	0	0	0	0	0	0	0	0	0	0	0	0	0	0	2.9738e-05	0	0	0	0	0	0	0	0	0	0	0	0	0
OTU_1430	2.9738e-05	0.000118952	0	0	0	0	0	0	0	0	0	0	8.9214e-05	2.9738e-05	0	0	0	0	0	0	0.000178428	0.000267642	2.9738e-05	0	0	0	0	0	0	0	0	0	5.9476e-05	0	8.9214e-05	0	5.9476e-05	0	5.9476e-05	0	0	0	2.9738e-05	0	0	2.9738e-05	2.9738e-05	0	0
OTU_1431	0	0	0	0	0.000654236	0	0	8.9214e-05	0	0	2.9738e-05	0	0	0	0	0	0	0.000118952	0	0.000178428	0	0	0	0.000267642	0	0	0	0.000178428	0	0	0	0	0	0	0	0	0	0	0	0	8.9214e-05	0	0	2.9738e-05	0	0	0	0	0
OTU_1432	0	0	0	0	0	0.00110031	0	0	0	0	0	0	0	0	0	0	0	0	0	0	0	0	0	0	0	0	0	0	0	0	0	2.9738e-05	0	0	0	0	0	0	0	0	0	0	0	0	0	0	0	0	0
OTU_1433	0	0	0	0	0	0	0	0	0	0	0	0	0	0	0	0	0	0.00544206	0	0	0	0	0	0	0	0	0	5.9476e-05	0	0	0	0	0	0	0	5.9476e-05	0	0	0	0	2.9738e-05	0	0	0	0	0	0	0	0
OTU_1434	0	0	0	0	0	0	0	0	0	0	0.000178428	0	0	0	0	0	0	0.000237904	0	0	0	0	0	0	0	0	0	0	0	0	0.000327118	0	0	0	0	0	0	0	0	0	0.00014869	0	0	0	0	0	0	0	0
OTU_1435	0	0	0	0	0	0	0	0.000208166	0	0	0.000178428	0	0	0	0	0	0	0	0	0.000237904	0	0	0	0	0	0	0	5.9476e-05	0	0	0	0	0	0	0	0	0	0	0	0	0	0	0	0	0	0	0	0	0
OTU_1436	0	0	0	0	0.000267642	0	0	0	0	0	0	0	0	0	0.000237904	0	0	0.000773188	0	0	0	0	0	0	0	0	0	0	0	0	0	0	0	0	0	2.9738e-05	0	0	0	0	0	0	0	0	0	0	0	0	0
OTU_1437	2.9738e-05	0	0	0.000327118	0	0	0	0	0	0	0	0	0	0	0	0	0.00115978	0	0	0	0	0	0	0	0	0	0	0	0	0	0	0	2.9738e-05	0	0	0	0.000208166	0	0	0	0	0	0	0	0	2.9738e-05	0	0	5.9476e-05
OTU_1438	5.9476e-05	0.000178428	0	0	0	0	0	0	0	0	0	0	0	0.00014869	0	0	0	0	0	0	0	0	5.9476e-05	0	0	5.9476e-05	0	0	0	0	0	0	0	0	0	0	0	0	0	0	0	0	0	0	0	0	0	0	0
OTU_1439	0	2.9738e-05	0	0	0	8.9214e-05	0	0	0	0	0	0	0	0	0	0	0	0	0	0	0	0	0	0	0	0	0	0	0	0	0	0	5.9476e-05	0	0	0	0	0	0	0	0	0	0	0	0	0	0	0	0
OTU_1440	0	0	0	0	0	0	0	0	0	0	0	0	0	0	0	0	0	0	0.000713712	0	0	0	0	0	0	0	8.9214e-05	0	0	2.9738e-05	0	0	0	0	0	0	5.9476e-05	0	0	0	0	2.9738e-05	0	0	0	0	0	0	0
OTU_1441	0	0	0	0	0	0	0	0	0	0	0	0	0	0	0	0	0	0	0	0	0	0	0	0	0	0	0	0	0	0	0	0	0	0	0	0	0	0	0	0	0	0	0	0.00089214	0	0	0	0	0
OTU_1442	0	0	0	0	0	0	0	0	0	0	0	0	0	0	0.000565022	0	0	0	0	0	0	0	0	0	0	0	0	0	0	0	0	0	0	0	0	0	0	0	0	0	0	0	0	0	0	0	0	0	0
OTU_1443	0	0	0	0	0	0	0	0	0	0	0	0	0	0	0	0	0	0	0	0	0	0	0	0	0	0	0	0	0	0	0.000654236	0	0	0	0	0	0	0	0	0	0	0	0	0	0	0	0	0	0
OTU_1444	0	0	0	0	0	0	0	0.00044607	0	0	2.9738e-05	0	0	0	0	0	0	0	0	2.9738e-05	0	0	0	0	0	0	0	2.9738e-05	0	0	0	0	0	0	0	0	0	0	0	0	5.9476e-05	0	0	0	0	0	0	0	0
OTU_1445	0	0	0	0	0	0	0	0	0	0	0	0	0	0	0	0	0	0	0	2.9738e-05	0	0	0	0	0	0	0	0	0	0	0.000654236	0	0	0	0	0	0	0	0	0	0	0	0	0	0	0	0	0	0
OTU_1446	0	2.9738e-05	0	0	0	0	0	0	0	0	0	0	0	0	0	0	0.00154638	0	0	0	0	0	0	0	0	0	0	0	0	0	0	0	0	0	0	0	0	0	0	0	0	0	0	0	0	0	0	0	0
OTU_1447	0	0	0	0	0	0	0	0	0	0	0	0	0	0	0	0	0	0	0	0	0	0	0	0	0	0	0	0	0	0	0	0	0	0	0	2.9738e-05	0	0	0	0	0.00044607	0	0	0.000237904	0	0	0	0	0
OTU_1448	0	0	0	0	0	0	0	0	0	0	0	0	0	0	0	0	0	0	0	0	0	0	0	0	0	0	0	0	0	0	0.000416332	0	0	0	0	0	0	0	0	0	0	0	0	0.00029738	0	0	0	0	0
OTU_1449	0	0	0	0	0	0	0	0	0	0	0	0	0	0	0	0	0	0.000237904	0	0.000654236	0	0	0	0.00014869	0	0	0	0	0	0	0	0	0	0	0	2.9738e-05	0	0	0	0	0	0	0	0	0	0	0	0	0
OTU_1450	0	0	0	0	0	0	0	0	0	0	0	0	0	0	0	0	0	0	0	0	0	0	2.9738e-05	0	0	0	0	0	0	0	0	0	0.000178428	0	0	0	0	0	0	0	0	0	5.9476e-05	0	0	0	0	0	0
OTU_1451	0	5.9476e-05	0	0	0	0	0	0	0	0	0	0	0	0	0	0	0	0	0	0	0	0	8.9214e-05	0	0	0	0	0	0	0	0	0	0	0	0	0	0	0	0	0	0	0	0	0	0	0	0	0	0
OTU_1452	0	0.000832664	0	0	0	0	0	0	0	0	0	0	0	0	0	0	2.9738e-05	0	0	0	0	0	0	0	0	0	0	0	0	0	0	0	0	0	0	0	0	0	0	0	0	0	0	0	0	0	0	0	0
OTU_1453	0	0	0	0	0	0	0	0	0	0	0	0	0	0	0	0	0	0	0	2.9738e-05	0	0	0	0	0	0	0	0	0	0	0.000505546	0	0	0	0	0	0	0	0	0	0	0	0	5.9476e-05	0	0	0	0	0
OTU_1454	0	0	0	0	5.9476e-05	0	0	0	0	0	0.000178428	0	0	0	0.000208166	0	0	0.00059476	0	0	0	0	0	0	0	0	0	8.9214e-05	0	0	0.000475808	0	0	0	0	0	0	0	0	0	0.000356856	0	0	0	0	0	0	0	0
OTU_1455	0	0	0	0	0	0	0	0.000178428	0	0	0	0	0	0	0	0	0	0	0	0.000118952	0	0	0	0.000237904	0	0	0	0	0	0	0	0	0	0	0	0	0	0	0	0	0	0	0	0	0	0	0	0	0
OTU_1456	0	5.9476e-05	0	0	0	0	0	0	0	0	0	8.9214e-05	0	0	0	0	2.9738e-05	0	0	0	0	0	0	0	0	0	0	0	0	0	0	0	2.9738e-05	0	0	0	0	0	5.9476e-05	0	0	0	0	0	0	0	0	0	0
OTU_1457	0	0	0	0	0	0	0	0.000267642	0	0	2.9738e-05	0	0	0	5.9476e-05	0	0	0	0	0	0	0	0	0	0	0	0	0	0	0	0.000654236	0	0	0	0	2.9738e-05	0	0	0	0	0	0	0	0	0	0	0	0	0
OTU_1458	0	2.9738e-05	0	0	0	0	0	0	0	0	0	0	0	0	0	0	2.9738e-05	0	0	0	0	0	0	0	0	0	0	0	0	0	0	0	0	0	0	0	0.000118952	0	0	0	0	0	0	0	5.9476e-05	0	0	0	0
OTU_1459	0	0	0	0	0	0	0	0	0	0	0	0	0	5.9476e-05	0	0	0	0	0	0	0	0	0	0	0	0	0	0	0	0	0	0	0	0	0	0	0	0	0	0	0	0	0	0	0	0	0	0	0
OTU_1460	0	0	0	0	0	0	0	0	0	0	0	0	0	0	0	0	0	0	0	0	0	0	0	0	0	0	0	0	0	0	0	0	0	0	0	0	0	0	0	0	0.00104083	0	0	0	0	0	0	0	0
OTU_1461	0	0	0	0	0	2.9738e-05	0	0	0	0	0	0	0	0	0	0	0	0	0	0	0	0	0	0	0	0	0	0	0	0	0	0.000118952	0	0	0	0	0	0	0	0	0	0	0	0	0.00014869	0	0	0	0
OTU_1462	0	0	0	0	0	0	2.9738e-05	0	0	0	0	0	2.9738e-05	5.9476e-05	0	0	0	0	0	0	0	0	0	0	0	0	0	0	0	0	0	2.9738e-05	0	0	5.9476e-05	0	8.9214e-05	0	5.9476e-05	0	0	0	0	0	0	0	0	0	0
OTU_1463	0	0	0	0	0	0	0	0	0	0	0	0	0	0	0	0	0	0.000327118	0	0	0	0	0	0	0	0	0	0	0	0	0.000535284	0	0	0	0	0	0	0	0	0	0	0	0	0	0	0	0	0	0
OTU_1464	0	0	0	0	0	0	0	0.000505546	0	0	0	0	0	0	0.00059476	0	0	0	0	8.9214e-05	0	0	0	5.9476e-05	0	0	0	0	0	0	5.9476e-05	0	0	0	0	0	0	0	0	0	0	0	0	0	0	0	0	0	0
OTU_1465	0	0	0	0	0	0	0	0	0	0	0	0	0	0	0	0	0	0	0	0	0	0	0	0	0	0	0	0	0	0	0	0	0	0	0	0	0	0	0	0	0	0	0	0	0	0	0	0	0
OTU_1466	0	0	0	0	0	0	0	0	0	0	0	0	0	0	0	2.9738e-05	0	0	0	0	0	0	0	0	0.00044607	0	0	0	0	0	0	0	5.9476e-05	0	0	0	0	0	0	0	0	0	0	0	0	0	0	0	8.9214e-05
OTU_1467	0	0	0	0	0	0	0	0.00059476	0	0	0	0	0	0	2.9738e-05	0	0	0	0	0	0	0	0	8.9214e-05	0	0	0	0	0	0	0	0	0	0	0	0	0	0	0	0	0	0	0	0	0	0	0	0	0
OTU_1468	0	0	0	0	0	0	0	0	0	0	0	0	0	0	0	0	0	0	0	0.000386594	0	0	0	0	0	0	0	0	0	0	8.9214e-05	0	0	0	0	5.9476e-05	0	0	0	0	0	0	0	2.9738e-05	0	0	0	0	0
OTU_1469	0	0	0	0	0	0	0	0	0	0	0	0	0	0	0	0	0	0	0	0	0	0	0	0	0	0	0	0	0	0	0.000683974	0	0	0	0	0	0	0	0	0	0	0	0	0	0	0	0	0	0
OTU_1470	0	0	0	0	0	0	0	0	0	0	0	0	0	0	0	0	0	0	0	5.9476e-05	0	0	0	2.9738e-05	0	0	0	0	0	0	0.000505546	0	0	0	0	0	0	0	0	0	0	0	0	0	0	0	0	0	0
OTU_1471	0	0	0	0	0	0	0	0	0	0	0	0	0	0	0	0	0	0	0	0	0	0	0	0	0	0	0	0	0	0	0	0	0	0	0	0	0	0	0	0	0.000862402	0	0	0	0	0	0	0	0
OTU_1472	0	0	0	2.9738e-05	0	0	0	0	0	0	0	0	0	0	0	2.9738e-05	0	0	0	0	0	0	0	0	0.000683974	0	0	0	0	0	0	0	2.9738e-05	0	0	0	0	0	0	0	0	0	0	0	0	0	0	0	0
OTU_1473	0	0	0	0	0	0	0	0	0	0	0	0	0	0	0	0	0	0	0	0	0	0	0	0.000475808	0	0	0	0	0	0	0	0	0	0	0	0	0	0	0	0	0.000118952	0	0	0	0	0	0	0	0
OTU_1474	0	0	0	0	0	0	0	0	0	0	0	0	0	0	0	0	0	0	0	0	0	0	0	0	0	0	0	0	0	0	0.000535284	0	0	0	0	0	0	0	0	0	0	0	0	0	0	0	0	0	0
OTU_1475	0	0	0	0	0	0	0	0	0	0	0	0	0	0	0	0	0	0	0	0	0	0	0	0	0	0	0	0	0	0	0	0	0	0	0	0	0	0	0	0	0	0	0	0	0	0	0	0	0
OTU_1476	0	0	0	0	0	5.9476e-05	0	0	0	0	0	0	0	0	0	0	0	0	0	0	0	0	0	0	0	0	0	0	0	0	0	2.9738e-05	0	0	0	0	0	0	0	0	0	0	0	0	0.000267642	0	0	0	0
OTU_1477	0	0	0	0	0	0	0	0.000475808	0	0	0	0	0	0	0	0	0	0	0	0	0	0	0	2.9738e-05	0	0	0	2.9738e-05	0	0	0.00014869	0	0	0	0	0	0	0	0	0	0	0	0	0	0	0	0	0	0
OTU_1478	0	0	0	0	0	0	0	0	0	0	0	0	0.000118952	2.9738e-05	0	0	0	0	0	0	2.9738e-05	0	0	0	0	0	0	0	0	0	0	0	0	0	0	0	0	0	0.000505546	0	0	0	0	0	0	0	0	0	0
OTU_1479	0	0	0	0	0	0	0	0	0	0	0	0	0	0	5.9476e-05	0	0	0	0	0	0	0	0	5.9476e-05	0	0	0	0	0	0	0.000178428	0	0	0	0	0	0	0	0	0	0.000356856	0	0	0	0	0	0	0	0
OTU_1480	0	0	0	0	0	0	0	0	0	0	5.9476e-05	0	0	0	0	0	0	0.000118952	0	0	0	0	0	0	0	0	0	0	0	0	0.000535284	0	0	0	0	0	0	0	0	0	0.000118952	0	0	0	0	0	0	0	0
OTU_1481	0	0	0	0	0	0	0	0	0	0	0	0	0	0	0	0	0	0	0	5.9476e-05	0	0	0	0	0	0	0	0	0	0	0.00115978	0	0	0	0	0	0	0	0	0	0	0	0	0	0	0	0	0	0
OTU_1482	0	0	0	0	0	0	0	0	0	0	0	0	0	0	0	0	0	0	0	0	0	0	0	0	0	0	0	0	0	0	0	0	0	0	0	0	0	0	0	0	0	0	0	0	0	0	0	0	0
OTU_1483	0	0	0	0	0	0	0	0	0	0	5.9476e-05	0	0	0	0	0	0	0.000386594	0	8.9214e-05	0	0	0	5.9476e-05	0	0	0	0	0	0	0.000356856	0	0	0	0	0	0	0	0	0	0	0	0	0	0	0	0	0	0
OTU_1484	0	0	0	0	0	0	0	0	0	0	0	0	0	0	0	0	0	0	0	2.9738e-05	0	0	0	5.9476e-05	0	0	0	0	0	0	8.9214e-05	0	0	0	0	5.9476e-05	0	0	0	0	8.9214e-05	0	0	0	0	0	0	0	0
OTU_1485	0	0	0	0	0	0	0	0	0	0	0	0	0	0.00104083	0	0	0	0	0	0	2.9738e-05	0	0	0	0	0	0	0	0	0	0	0	0	0	0	0	0	0	0	0	0	0	0	0	0	0	0	0	0
OTU_1486	0	0	0	0	0.000237904	0	0	0	0	0	0.000327118	0	0	0	0	0	0	0	0	0	0	0	0	0.000565022	0	0	0	0	0	0	0	0	0	0	0	0	0	0	0	0	0	0	0	0	0	0	0	0	0
OTU_1487	0	0	0	0	0	0	0	0	0	0	0.00104083	0	0	0	0	0	0	0	0	0	0	0	0	0	0	0	0	0	0	0	0	0	0	0	0	2.9738e-05	0	0	0	0	0	0	0	0	0	0	0	0	0
OTU_1488	0	0	0	0	0.000178428	0	0	0	0	0	0	0	0	0	0	0	0	0.000267642	0	0	0	0	0	0	0	0	0	0	0	0	0.000237904	0	0	0	0	0	0	0	0	0	0	0	0	0	0	0	0	0	0
OTU_1489	0	0.00044607	2.9738e-05	0	0	0	0	0	0	0	0	0	0	2.9738e-05	0	0	0.000327118	0	0	0	0	0	0.00014869	0	0	0	0	0	0	0	0	0	0	0	0	0	0	0	0	0	0	0	0	0	0	0	0	0	0
OTU_1490	0	0	0	0	0	0.000118952	0	0	0	0	0	0	0	0	0	0	0	0	0	0	0	0	0	0	0	0	0	0	0	0	0	0	0	0	0	0	0	0	0	0	0	0	0	0	0	0	0	0	0
OTU_1491	0	0	0	0	0	0	0	0	0	0	0	0	0	0	0	0	0	0	0	2.9738e-05	0	0	0	0	0	0	0	0	0	0	0.000505546	0	0	0	0	0	0	0	0	0	0	0	0	0	0	0	0	0	0
OTU_1492	0	0	0	0	0	0	0	0	0	0	0	0	0	0	0	0	8.9214e-05	0	0	0	8.9214e-05	0	0	0	0	0	0	0	0	0	0	0	0	0	0	0	0	0	5.9476e-05	0	0	0	0	0	0	0	0	0	0
OTU_1493	0	0	0	0	0	0	0	0	0	0	0	0	0	0	0	0	0	0	0	2.9738e-05	0	0	0	0	0	0	0	0	0	0	0.000713712	0	0	0	0	0	0	0	0	0	0	0	0	0	0	0	0	0	0
OTU_1494	0	0	0	0	0	0	0	0.000178428	0	0	0	0	0	0	0	0	0	0	0	0	0	0	0	0	0	0	0	0.000118952	0	0	0	0	0	0	0	0	0	0	0	0	0.000267642	0	0	0	0	0	0	0	0
OTU_1495	0	0	0	0	0	0	0	0	0	0	0	0	0	0	0	0	0	0	0	0	0	0	0	0	0	0	0	0	0	0	0	0	0	0	0	0	0	0	0	0	0	0	0	0	0	0	0	0	0
OTU_1496	0	0	0	0	0	0	0	0.00059476	0	0	8.9214e-05	0	0	0	0	0	0	0	0	0	0	0	0	0	0	0	0	0	0	0	0	0	0	0	0	0	0	0	0	0	0	0	0	0	0	0	0	0	0
OTU_1497	0	0	0	0	0	2.9738e-05	0	0	0	0	0	0	0	0	0	0	0	0	0	0	0	0	0	0	0	0	0	0	0	0	0	0	0	0	0	0	0	0	0	0	0	0	0	0	0.000505546	0	0	0	0
OTU_1498	0	0	0	0	0	0	5.9476e-05	0	0	0	0	0	0	0	0	0	0	0	8.9214e-05	0	8.9214e-05	0	0	0	0	0	0.00014869	0	0	0	0	0	0	0	0	0	0	0	2.9738e-05	0	0	0	0	0	0	0	0	0	0
OTU_1499	0	0	0	0	0	0	0	0	0	0	0	0	0	0.000921878	0	0	0	0	0	0	0	0	2.9738e-05	0	0	0	0	0	0	0	0	0	0	0	0	0	0	0	0	0	0	0	0	0	0	0	0	0	0
OTU_1500	0	0	0	0	0	0	0	0	0	0	0	0	0	0	0	0	0	0	0	0	0	0	0	0	0	0	0	0	0	0	0	0	0	0	0	0	0	0	0.000624498	0	0	0	0	0	0	0	0	0	0
OTU_1501	2.9738e-05	0	0	0.00014869	0	0	8.9214e-05	0	5.9476e-05	0	0	0	0	0	0	0	0	0	0	0	0	0	0	0	0	0	0	0	0	0	0	0	0	0	0.000267642	0	0	0	0	5.9476e-05	0	0	0	0	0	2.9738e-05	0	0	0
OTU_1502	0	0	0	0	0	0	0	8.9214e-05	0	0	8.9214e-05	0	0	0	0	0	0	0.000237904	0	2.9738e-05	0	0	0	8.9214e-05	0	0	0	2.9738e-05	0	0	0.00014869	0	0	0	0	2.9738e-05	0	0	0	0	0.000267642	0	0	0	0	0	0	0	0
OTU_1503	0	0	0	0	0	2.9738e-05	0	0	0	0	0	0	0	0	0	0	0	0	0	0	0	0	0	0	0	0	0	0	0	0	0	0	0	5.9476e-05	0	0	0	0	0	0	0	0	0	0	0	0	0	0	0
OTU_1504	0	0	0	0	0	0	0	0.00014869	0	0	0	0	0	0	0	0	0	5.9476e-05	0	0.000565022	0	0	0	0	0	0	0	0	0	0	2.9738e-05	0	0	0	0	0	0	0	0	0	0	0	0	0	0	0	0	0	0
OTU_1505	0	0	0	0	0	0	0	0	0	0	2.9738e-05	0	0	0	0	0	0	0	0	0.00044607	0	0	0	0	0	0	0	0	0	0	0	0	0	0	0	0	0	0	0	0	0	0	0	2.9738e-05	0	0	0	0	0
OTU_1506	0	0	0.000624498	0	0	0	0	0	0	0	0	0	0	0.000118952	0	0	0	0	0	0	0	0	5.9476e-05	0	0	0	0	0	0	0	0	0	0	0	0	0	0	0	0	0	0	0	0	0	0	0	0	0	0
OTU_1507	0	8.9214e-05	0	0	0	0	5.9476e-05	0	0	0	0	0	0	0	0	0	0.000178428	0	0	0	0	0	0	0	0	0	0	0	0	0	0	5.9476e-05	8.9214e-05	0	0.000208166	0	0	0	0	5.9476e-05	0	0	0	0	5.9476e-05	0	0	0	0
OTU_1508	0	5.9476e-05	0	0	0	0	0	0	0	0	0	0	0	0	0	0	0	0	0	0	0	0	5.9476e-05	0	0	0	0	0	0	0	0	0	0	0	0	0	0	0	0	0	0	0	0	0	0	0	0	5.9476e-05	0
OTU_1509	0	0	0	0	0	0	0	0	0	0	0	0	0	0.000713712	0	0	0	0	0	0	0	0	0	0	0	0	0	0	0	0	0	0	0	0	0	0	0	0	0	0	0	0	0	0	0	0	0	0	0
OTU_1510	0	0	0	0	0	0.000237904	0	0	0	0	0	0	0	0	0	0	0	0	0	0	0	0	0	0	0	0	0	0	0	0	0	0	0.000178428	0	0	0	0	0	0	0	0	0	0	0	0	0	0	0.000208166	0
OTU_1511	0	0	0	0	0	0	0	2.9738e-05	0	0	0	0	0	0	0	0	0	0	0	0	0	0	0	0.000416332	0	0	0	0	0	0	0	0	0	0	0	0	0	0	0	0	0.000178428	0	0	0	0	0	0	0	0
OTU_1512	0	0	0	0	0	0	0	0	0	0	0	0	0	0	0	0	0	0	0	0	0	0	0	0	0	0	0	0	0	0	0	0	0	0	0	0	0	0	0	0	0.000951616	0	0	0	0	0	0	0	0
OTU_1513	0	0	0	0	0	0	0	0	0	0	0	0	0	0	0	0	0	0	0	0	0	0	0	0	0	0	0	0	0	0	0	0	0	0	0	0	0	0	0	0	0	0	0	0	0	0	0	0	0
OTU_1514	0	0	0	0	0	0	0	0	0	0	0	0	8.9214e-05	0	0	0	0	0	0	0	0	0.00371725	0	0	0	0	0	0	0	0	0	0	0	0	2.9738e-05	0	0	0.00029738	2.9738e-05	0	0	0	0	0	0	0	0	0	0
OTU_1515	0	0	0	0	0	0	0	0	0	0	0	0	0	0	0	0	0	0	0	5.9476e-05	0	0	0	0	0	0	0	0	0	0	0	0	0	0	0	0	0	0	0	0	0.000535284	0	0	0	0	0	0	0	0
OTU_1516	0	0	0	0	0	0	0	0	0	0	0	0	0	0	0	0	0	0	0	0	0	0	0	0	0	0	0	0	0	0	0	0	0	0	0	0	0	0	0	0	0	0	0	0	0	0	0	0	0
OTU_1517	0	0	0	0	0	0	0	2.9738e-05	0	0	0.000327118	0	0	0	2.9738e-05	0	0	0	0	0.000356856	0	0	0	0	0	0	0	2.9738e-05	0	0	0	0	0	0	0	0	0	0	0	0	0	0	0	0	0	0	0	0	0
OTU_1518	0	0	0	0	0	0	0	0.000386594	0	0	0.000237904	0	0	0	0.000208166	0	0	0	0	0.000327118	0	0	0	0	0	0	0	0	0	0	0	0	0	0	0	0	0	0	0	0	0	0	0	0	0	0	0	0	0
OTU_1519	0	0	0	0	5.9476e-05	0	0	0.000118952	0	0	5.9476e-05	0	0	0	0	0	0	0	0	0.000802926	0	0	0	0	0	0	0	0	0	0	0	0	0	0	0	5.9476e-05	0	0	0	0	0	0	0	8.9214e-05	0	0	0	0	0
OTU_1520	0	0	0	0	0	0	0	0	0	0	0	0	0	0	0	0	0	5.9476e-05	0	0	0	0	0	0.000178428	0	0	0	0	0	0	0.000624498	0	0	0	0	0	0	0	0	0	5.9476e-05	0	0	2.9738e-05	0	0	0	0	0
OTU_1521	0	8.9214e-05	0	0	0	2.9738e-05	2.9738e-05	0	0	0	0	0	0	0	0	0	0.000178428	0	0	0	0	0	0	0	0	0	0	0	0	0	0	0	0.000208166	0	0	0	0	0	5.9476e-05	0	0	0	0	0	0	0	0	0	0
OTU_1522	0	0	0	0	0.000505546	0	0	0	0	0	0	0	0	0	0	0	0	0	0	0	0	0	0	0	0	0	0	0	0	0	0	0	0	0	0	0	0	0	0	0	0	0	0	0	0	0	0	0	0
OTU_1523	0	0	0	0	0	0	0	0	0	0	0	0	0	0	0	0	0	0	0	0	0	0	0	0.001249	0	0	0	0	0	0	0	0	0	0	0	0	0	0	0	0	0	0	0	0	0	0	0	0	0
OTU_1524	0	0.000118952	0	0	0	0	0	0	0	0	0	0	0	5.9476e-05	0	0	0	0	0	0	0	0	0	0	0	0	0	0	0	0	0	0	0	0	0	0	0	0	0	0	0	0	0	0	0	0	0	0	0
OTU_1525	0	0	0	0	0.000208166	0	0	0.000118952	0	0	2.9738e-05	0	0	0	0.000416332	0	0	0.000208166	0	2.9738e-05	0	0	0	5.9476e-05	0	0	0	2.9738e-05	0	0	0.000118952	2.9738e-05	0	0	0	5.9476e-05	0	0	0	0	0.000356856	0	0	0	0	0	0	0	0
OTU_1526	0	0	0	0	0	2.9738e-05	0	0	0	0	0	0.000356856	0	8.9214e-05	0	0	0	0	0	0	0	0	2.9738e-05	0	0	0	0	0	0	0	0	2.9738e-05	0	0	0	0	0	0	0	0	0	0	0	0	0	0	0	0	0
OTU_1527	0	0	0	0	0	0	0	0.00014869	0	0	0	0	0	0	0	0	0	0.00118952	0	0	0	0	0	0	0	0	0	0	0	0	0	0	0	0	0	0	0	0	0	0	0.000654236	0	0	0	0	0	0	0	0
OTU_1528	0	0	0	0	0	0	0	0	0	0	0.000118952	0	0	0	0	0	0	0.000981354	0	0	0	0	0	0.000237904	0	0	0	0	0	0	0	0	0	0	0	5.9476e-05	0	0	0	0	2.9738e-05	0	0	0	0	0	0	0	0
OTU_1529	0	0	0	0	0	0	0	0	0	0	0	0	0	0	0	0	0	0	0	0	0	0	0	0	0	0	0	0	0	0	0	0	0	0	0	0	0	0	0	0	0	0	5.9476e-05	0	0	0	0	0	0
OTU_1530	0	0	0	0	0	0	0	0	0	0	0	0	0	0	0	0	0	0	0	0	0	0	0	0	0.000802926	0	0	0	0	0	0	0	0	0	0	0	0	0	0	0	0	0	0	0	0	0	0	0	0
OTU_1531	0	0	0	0	0	0	0	0	0	0	0	0	0	0	0	0	0	0	0	0	0	0	0	0	0	0	0	0	0	0	0	0	0	0	0	0	0	0	0	0	0	0	0.00142742	0	0	0	0	0	0
OTU_1532	0	0	0	0	0	0	0	0	0	0	0	0	0	0	0	0	0	0	0	0	0	0	0	0	0	0	0	0	0	0	0	0	0.00029738	0	0	0	0	0	0	0	0	0	0	0	0	0	0	0	0
OTU_1533	0	0	0	0	0	0	0	0	0	0	0	0	0	0	0	0	0	0	0	0	0	0	0	0	0	0	0	0	0	0	0.000416332	0	0	0	0	0	0	0	0	0	0	0	0	5.9476e-05	0	0	0	0	0
OTU_1534	0	0	0	0	0	0	0	0	0	0	0.000267642	0	0	0	0	0	0	0.000624498	0	0.000118952	0	0	0	0.000178428	0	0	0	0	0	0	0.00029738	0	0	0	0	0	0	0	0	0	0	0	0	0.000356856	0	0	0	0	0
OTU_1535	0	0	0	0	0	0	0	0	0	0	0	0	0	0	0	0	0	0	0	0	2.9738e-05	0	0	0	0	0	0	0	0	0	0	0	0	0	0	0	0	0	0	0	0	0	0	0	0	0	0	0	0
OTU_1536	0	0	0	0	0	0	0	0	0	0	0	0	0	0	0	0	0	0.000683974	0	0	0	0	0	0.00044607	0	0	0	0	0	0	0	0	0	0	0	0	0	0	0	0	0	0	0	0	0	0	0	0	0
OTU_1537	0	0	0	0	0	0	0	0	0	0	0	0	0	0	0	0	0	0.000267642	0	0	0	0	0	0	0	0	0	0	0	0	0	0	0	0	0	5.9476e-05	0	0	0	0	0	0	0	0	0	0	0	0	0
OTU_1538	0	0	0	0	0	0	0	0	0	0	0	0	5.9476e-05	0	0	0	0	0	0	0	0	0	0.000683974	0	0	0	0	0	0	0	0	0	0	0	0	0	0	0	0	0	0	0	0	0	0	0	0	0	0
OTU_1539	0	0	0	0	0	2.9738e-05	0	0	0	0	0	0	0	0	0	0	0	0	0	0	0	0	0.000683974	0	0	0	0	0	0	0	0	0	0	0	0	0	0	0	0	0	0	0	0	0	0	0	0	0	0
OTU_1540	0	0	0	0	0	0.000535284	0	0	0	0	0	0	0	0	0	0	5.9476e-05	0	0	0	0	0	0	0	0	0	0	0	0	0	0	0	0	0	0	0	0	0	0	0	0	0	0	0	5.9476e-05	0	0	0	0
OTU_1541	0	0	0	0	0	0	0	0.00029738	0	0	0	0	0	0	2.9738e-05	0	0	0	0	0	0	0	0	0	0	0	0	0.00014869	0	0	0	0	0	0	0	0	0	0	0	0	0	0	0	0	0	0	0	0	0
OTU_1542	0	0	0	0	0	0	0	0	0	0	8.9214e-05	0	0	0	0	0	0	0	0	0	0	0	0	0.000118952	0	0	0	0	0	0	0.00029738	0	0	0	0	0	0	0	0	0	0	0	0	0	0	0	0	0	0
OTU_1543	0	0	0	0	0	0	0	0	0	0	0	0	0	8.9214e-05	0	0	0	0	0	0	0	0	0	0	0	0	0	0	0	0	0	0	0	0	0	0	0	0	0	0	0	0	0	0	0	0	0	0	0
OTU_1544	0	0	0	0	0	0	0	5.9476e-05	0	0	0	0	0	0	0	0	0	2.9738e-05	0	0	0	0	0	0	0	0	0	2.9738e-05	0	0	5.9476e-05	0	0	0	0	2.9738e-05	0	0	0	0	8.9214e-05	0	0	0	0	0	0	0	0
OTU_1545	0	0	0	0	0.000237904	0	0	0	0	0	0	0	0	0	0	0	0	0	0	0	0	0	0	0	0	0	0	0	0	0	0.000356856	0	0	0	0	0	0	0	0	0	0	0	0	0	0	0	0	0	0
OTU_1546	0	0	0	0	0	0	0	0	0	0	2.9738e-05	0	0	0	0	0	0	0	0	0	0	0	0	0	0	0	0	0	0	0	0.000624498	0	0	0	0	0	0	0	0	0	0	0	0	0	0	0	0	0	0
OTU_1547	0	0	0	0	0	0	0	0	0	0	0	0	0	0	0	0	0	0	0	0	0	0	0	0	0	0	0	0	0	0	0	0	0	0	0	0	0	0	0	0	0	0	0	0	0	0	0	0	0
OTU_1548	0	0	0	0	0	0	0	2.9738e-05	0	0	0	0	0	0	0	0	0	0	0	0	0	0	0	0	0	0	0	0	0	0	0	0	0	0	0	0	0	0	0	0	0	0	0	5.9476e-05	0	0	0	0	0
OTU_1549	0	2.9738e-05	0	0	0	2.9738e-05	0	0	0	0	0	0	0	2.9738e-05	0	0	0	0	0	0	0	0	0	0	0	0	0	0	0	0	0	0	0	0	0	0	0	0	0	0	0	0	0	0	0	0	0	0	0
OTU_1550	0	0	0	0	0	0	0	0	0	0	0	0	0	0	0.000505546	0	0	8.9214e-05	0	0	0	0	0	0	0	0	0	0	0	0	0	0	0	0	0	5.9476e-05	0	0	0	0	0	0	0	0	0	0	0	0	0
OTU_1551	0	0.000237904	0	0	0	2.9738e-05	0	0	0	0	0	0	0	2.9738e-05	0	0	0.000773188	0	0	0	0	0	0	0	5.9476e-05	0	0	0	0	0	0	2.9738e-05	0.000475808	0	0	0	0	0	0	0	0	0	0	0	0	0	0	8.9214e-05	0
OTU_1552	0	0	0	0	0	0	0	0	0	0	0	0	0	0	2.9738e-05	0	0	0.000713712	0	0	0	0	0	0	0	0	0	0	0	0	0	0	0	0	0	0	0	0	0	0	0	0	0	0	0	0	0	0	0
OTU_1553	0	0	2.9738e-05	0	0	0	0	0	0	0	0	0	0	0.00089214	0	0	0	0	0	0	0	0	2.9738e-05	0	0	0	0	0	0	0	0	0	0	0	0	0	0	0	0	0	0	0	0	0	0	0	0	0	0
OTU_1554	0	0	0	0	0	0	0	0	0	0	0	0	0	0	0	0	0	0	0	0	0	0	0	0	0	0	0	0	0	0	0	2.9738e-05	0	0	0	0	0	0	0	0	0	0	0	0	0.000624498	0	0	0	0
OTU_1555	0	0	0	0	0	0	0	0	0	0	0	0	0	0	0.000713712	0	0	0	0	0	0	0	0	0	0	0	0	0	0	0	0	0	0	0	0	0	0	0	0	0	0	0	0	0	0	0	0	0	0
OTU_1556	0	0	0	0	8.9214e-05	0	0	0	0	0	0	0	0	0	0	0	0	0	0	0.000535284	0	0	0	0	0	0	0	0	0	0	5.9476e-05	0	0	0	0	0	0	0	0	0	0	0	0	0	0	0	0	0	0
OTU_1557	0	8.9214e-05	2.9738e-05	0	0	8.9214e-05	0	0	0	0	0	0	0	0	0	0	0	0	0	0	0	0	0.00029738	0	0	0	0	0	0	0	0	0	0	0	0	0	0	0	0	0	0	0	0	0	0	0	0	0	0
OTU_1558	0	2.9738e-05	0	0	0	8.9214e-05	0	0	0	0	0	0	0	2.9738e-05	0	0	0	0	0	0	0	0	2.9738e-05	0	0	0	0	0	0	0	0	0	0	0	0	0	0	0	0	0	0	0	0	0	0	0	0	0	0
OTU_1559	0	0	0	0	0	0	0	0	0	0	0	0	0	0	0	0	0	0	0	0	0	0	0	0	0	0	0	0	0	0	0	0	0	0	0	0	0	0	0	0	0.000654236	0	0	0	0	0	0	0	0
OTU_1560	0	0	0	0	0.000118952	0	0	0	0	0	0	0	0	0	0.00014869	0	0	0	0	0	0	0	0	0	0	0	0	0	0	0	0	0	0	0	0	2.9738e-05	0	0	0	0	5.9476e-05	0	0	0	0	0	0	0	0
OTU_1561	0	0	0	0	0	0.000565022	0	0	0	0	0	0	0	0	0	0	0	0	0	0	0	0	0	0	0	0	0	0	0	0	0	0	0	0	0	0	0	0	0	0	0	0	0	0	0	0	0	0	0
OTU_1562	0	0.000208166	2.9738e-05	0	0	0	0	0	0	0	0	0	0	0.000118952	0	0	5.9476e-05	0	0	0	0	0	0.000118952	0	0	0	0	0	0	0	0	0	0	0	0	0	0	0	0	0	0	0	0	0	0	0	0	0	0
OTU_1563	0	0	0	0	0	0	0	0	0	0	0	0	0	0	0	0	0	0	0	0	0	0	0	0	0	0	0	0	0	0	0	0	0	0	0	0	0	0	0	0	0	0	0	0	0	0	0	0	0
OTU_1564	0	0	0	0	0	0	0	0	0	0	0	0	0	0	0	0	0	0	0	2.9738e-05	0	0	0	8.9214e-05	0	0	0	0.000535284	0	0	0	0	0	0	0	0	0	0	0	0	0.000237904	0	0	0	0	0	0	0	0
OTU_1565	0	0	0	0	0	0	8.9214e-05	0	0	0	0	0	0	0	0	0	0	0	0	0	0	0	0	0	0	0	0	0	0	5.9476e-05	0	2.9738e-05	5.9476e-05	0	0	0	0	0	0	0	0	0	0	0	0	0	0	0	0
OTU_1566	0	0	0	0	0	0	0	0	0	0	0	0	0	0	0.000386594	0	0	0	0	5.9476e-05	0	0	0	0	0	0	0	0	0	0	0.00044607	0	0	0	0	0	0	0	0	0	0.000118952	0	0	0	0	0	0	0	0
OTU_1567	0	0	0	0	0	0	0	0	0	0	0	0	0	0	0	0	0	0	0	0	0	0	0	0	0	0	0	0	0	0	0	0	0	0	0	0	0	0	0	0	0	0	0	0	0	0	0	0	0
OTU_1568	0	8.9214e-05	2.9738e-05	0	0	2.9738e-05	0	0	0	0	0	0	0	2.9738e-05	0	0	0	0	0	0	0	0	2.9738e-05	0	0	0	0	0	0	0	0	0	0	0	0	0	0	0	0	0	0	0	0	0	0	0	0	0	0
OTU_1569	0	0	0	0	0	0	0	0	0	0	0.000178428	0	0	0	0	0	0	0.00059476	0	0	0	0	0	0.000237904	0	0	0	5.9476e-05	0	0	0	0	0	0	0	0	0	0	0	0	0.00044607	0	0	0	0	0	0	0	0
OTU_1570	0	8.9214e-05	0	0	0	2.9738e-05	0	0	0	0	0	0	0	0	0	0	0.00110031	0	0	0	0	0	0	0	0	0	0	0	0	0	0	0	0	0	0	0	0	0	0	0	0	0	0	0	0	0	0	0	0
OTU_1571	0	0	0	0	0	0	0	0	0	0	0	0.000505546	0	0	0	0	0	0	0	0	0	0	0	0	0	0	0	0	0	0	0	0	2.9738e-05	0	0	0	0	0	0	0	0	0	2.9738e-05	0	0	0	0	0	0
OTU_1572	0	5.9476e-05	0	0	0	0	0	0	0	0	0	0	0	2.9738e-05	0	0	0	0	0	0	0	0	0	0	0	0	0	0	0	0	0	0	0	2.9738e-05	0	0	0	0	0	0	0	0	0	0	0	0	0	2.9738e-05	0
OTU_1573	0	0	0	0	0.000356856	0	0	0	0	0	0	0	0	0	2.9738e-05	0	0	0	0	0	0	0	0	2.9738e-05	0	0	0	0	0	0	0	0	0	0	0	0	0	0	0	0	8.9214e-05	0	0	0	0	0	0	0	0
OTU_1574	0	8.9214e-05	0	0	0	0	0	0	0	0	0	0	0	0	0	0	0.000416332	0	0	0	0	0	0	0	0	0	2.9738e-05	0	0	0	0	0	0	0	0	0	0	0	0	0	0	0	0	0	0	0	0	5.9476e-05	0
OTU_1575	0	2.9738e-05	0	0	0	0	0	0	0	0	0	0	0	0.000505546	0	0	0	0	0	0	0	0	5.9476e-05	0	0	0	0	0	0	0	0	0	0	0	0	0	0	0	0	0	0	0	0	0	0	0	0	0	0
OTU_1576	0	0	0	0	2.9738e-05	0	0	0	0	0	0	0	0	0	0	0	0	0	0	0	0	0	0	0	0	0	0	0	0	0	0.000654236	0	0	0	0	0	0	0	0	0	0	0	0	0	0	0	0	0	0
OTU_1577	0	0	0	0	0	0	0	0	0	0	0	0	0	0	0	0	0.000118952	0	0	0	0	0	0	0	0	0	0	0	0	0	0	0	0	0	0	0	0	0	0	0	0	0	0	0	0	0	0	0.000802926	0
OTU_1578	0	8.9214e-05	0	0	0	0	0	0	0	0	0	0	0	0	0	0	0	0	0	0	0	0	0	0	0	0	0	0	0	0	0	2.9738e-05	0	0	0	0	0	0	0	0	0	0	0	0	0	0	0	0	0
OTU_1579	0	0	0	0	0	0	0	0.000505546	0	0	0	0	0	0	2.9738e-05	0	0	5.9476e-05	0	0	0	0	0	2.9738e-05	0	0	0	0	0	0	0	0	0	0	0	0	0	0	0	0	0	0	0	0	0	0	0	0	0
OTU_1580	0	0	0	0	0	0	0	0	0	0	0	0	0	0	0	0	0	0	0	0	0	0	0	0	0	0	0	0	0	0	0	0.000951616	0	0	0	0	0	0	0	0	0	0	0	0	0	0	0	0	0
OTU_1581	0	0	0	0	0	0	0	0	0	0	0	0	0	0	0	0	0	0	0	0.000118952	0	0	0	0	0	0	0	0	0	0	0	0	0	0	0	0	0	0	0	0	0	0	0	0.000416332	0	0	0	0	0
OTU_1582	0	0	0	0	0	0	0	0	0	0	0	0	0	0	0	0	0	0	0	0	0	0	0	0	0	0	0	0	0	0	0.000505546	0	0	0	0	0	0	0	0	0	0	0	0	0	0	0	0	0	0
OTU_1583	0	0	0	0	0	0	0	0	0	0	0	0	0	0	0.000327118	0	0	0	0	2.9738e-05	0	0	0	0	0	0	0	0	0	0	5.9476e-05	0	0	0	0	0	0	0	0	0	0	0	0	0	0	0	0	0	0
OTU_1584	0	0	0	0	0	0	0	0	0	0	0	0	0	0	0	0	0	0.000713712	0	0.00029738	0	0	0	0	0	0	0	0	0	0	0	0	0	0	0	0	0	0	0	0	0	0	0	0	0	0	0	0	0
OTU_1585	0	0	0	0	0	0	0	0	0	0	0	0	0	0	0	0	0	0.000386594	0	8.9214e-05	0	0	0	8.9214e-05	0	0	0	5.9476e-05	0	0	0	0	0	0	0	2.9738e-05	0	0	0	0	0	0	0	0	0	0	0	0	0
OTU_1586	0	5.9476e-05	0	0	0	0	0	0	0	0	0	8.9214e-05	0	0	0	0	0.00118952	0	0	0	0	0	0	0	0	0	0	0	0	0	0	0	0.000118952	0	0	0	0	0	0	0	0	0	0	0	0	2.9738e-05	0	0.000237904	0
OTU_1587	0	0	0	0	0	0	0	0	0	0	0	0	0	0	5.9476e-05	0	0	0.000237904	0	0	0	0	0	5.9476e-05	0	0	0	0	0	0	0	0	0	0	0	2.9738e-05	0	0	0	0	0.00044607	0	0	0	0	0	0	0	0
OTU_1588	0	0	0	0	0	0	0	0	0	0	0	0	0	0	0	0	0	0	0	0.00059476	0	0	0	0	0	0	0	0	0	0	0	0	0	0	0	0	0	0	0	0	0	0	0	0	0	0	0	0	0
OTU_1589	0	0	0	0	0	0	0	0	0	0	0	0	0	0	0	0	8.9214e-05	0	0	0	0	0	0	0	0	0	0	0	0	0	0	2.9738e-05	0	0	0	0	0	0	0	0	0	0	0	0	0	0	0	0	0
OTU_1590	0	0	0	0	0	0	0	0	0	0	0	0	0	0	0	0	0	0	0	0	0	0	0	0	0	0	0	0	0	0	0	0	0	0	0	0	0	0	0	0	0	0.000237904	0	0	0	0	0	0	0
OTU_1591	0	0	0	0	0	0	0	0	0	0	0	0	0	0	0	5.9476e-05	0	0	0	0	0	0	0	0	0	0	0	0	0	0	0	0	0	0	0	0	0	0	0	0	0	0.000327118	0	0	0	0	0	0	0
OTU_1592	5.9476e-05	0	0	0.000386594	0	0	0	0	0	0.000118952	0	0	0	0	0	0	0	0	0	0	0	0	0	0	0	0	0	0	5.9476e-05	0	0	0	0	0	0	0	0	0	0	2.9738e-05	0	0	0	0	0	0	0	0	5.9476e-05
OTU_1593	0	0	0	0	0	0.00160585	0	0	0	0	0	0	0	0	0	0	0	0	0	0	0	0	0	0	0	0	0	0	0	0	0	0	0	0	0	0	0	0	0	0	0	0	0	0	0	0	0	0	0
OTU_1594	0	0.000118952	0	8.9214e-05	0	0	2.9738e-05	0	0	0	0	0	0	0	0	0	0	0	0	0	2.9738e-05	0	0.00014869	0	0	0	0	0	0	0	0	0	2.9738e-05	0	5.9476e-05	0	0	0	0	0	0	0	0	0	0	0	0	0	0
OTU_1595	0	0	0	0	0	0	0	0	0	0	0	0	0	0	0	0	0	0	0	0	0	0	0	0	0	0	0	0	0	0	0	0	0	0	0	0	0	0	0	0	0	0	0	0	0	0	0	0	0
OTU_1596	0	0	0	0	0	0	0	0	0	0	0.00029738	0	0	0	0	0	0	0	0	0.00113004	0	0	0	0	0	0	0	0	0	0	5.9476e-05	0	0	0	0	0	0	0	0	0	0	0	0	0	0	0	0	0	0
OTU_1597	0	0.000773188	0	0	0	0	0	0	0	0	0	0	0	0	0	0	0.00014869	0	0	0	0	0	0	0	0	0	0	0	0	0	0	0	0	0	0	0	0	0	0	0	0	0	0	0	0	0	0	0	0
OTU_1598	0	0	0	0	0	0	0	0	0	0	0	0	0	0	0	0	0	0	0	0	0	0	0	0	0	0	0	0	0	0	0	0	0	0	0	0	0	0	0	0	0	0	0	0	0	0	0	0	0
OTU_1599	0	0	0	0	0	0	0	0	0	0	0	0	0	0	0	0	0	8.9214e-05	0	0	0	0	0	8.9214e-05	0	0	0	2.9738e-05	0	0	0	0	0	0	0	0	0	0	0	0	0.00130847	0	0	0	0	0	0	0	0
OTU_1600	0	0	0	0	0	0	0	0	0	0	0	0	0	0	0	0	0	0	0	0	0	0	0	0	0	0	0	0	0	0	0	0	0	0	0	0	0	0	0	0	0	0	0	0	0.000565022	0	0	0	0
OTU_1601	0	0	0	0	0	0	0	0	0	0	0	0	0	0	0	0	0	0	0	2.9738e-05	0	0	0	0	0	0	0	0	0	0	0.000237904	0	0	0	0	0	0	0	0	0	0.000267642	0	0	2.9738e-05	0	0	0	0	0
OTU_1602	0	0	0	0	0	0	0	0	0	0	0	0	0	0	0	0	0	0	0	0	0	0	0	0	0	0	0	0	0	0	0	0	0	0	0	0	0	0	0	0	0	0	0	0	0	0	0	0	0
OTU_1603	0	0	0	0	0	0.00014869	5.9476e-05	0	0	0	0	0	0	0	0	0	0	0	0	0	0	0	0	0	0	0	0	0	0	0	0	0	0	0	0	0	0	0	0	2.9738e-05	0	0	0	0	0.000118952	0	0	0	0
OTU_1604	0	0	0	0	0	0	0	0	0	0	0	0	0	0	0	0	0	0	0	0	0	0	0	0	0	0	0	0	0	0	0	0	0	0	0	0	0	0	0	0	0	0	0	0	0	0	0	0	0
OTU_1605	0	0	0	0	0	0	0	0.000267642	0	0	0.000178428	0	0	0	0	0	0	0.000267642	0	2.9738e-05	0	0	0	0.000118952	0	0	0	0	0	0	0.00029738	0	0	0	0	0	0	0	0	0	0	0	0	0	0	0	0	0	0
OTU_1606	0	0	0	0	0	0	0	0	0	0	0	0	0	0	0	0	0	0	0	0	0	0	0	0	0	0	0	0	0	0	0.000505546	0	0	0	0	0	0	0	0	0	0	0	0	0	0	0	0	0	0
OTU_1607	0	0	0	0	0.000475808	0	0	0	0	0	0.000208166	0	0	0	0	0	0	0	0	0	0	0	0	2.9738e-05	0	0	0	0	0	0	0	0	0	0	0	0	0	0	0	0	5.9476e-05	0	0	0	0	0	0	0	0
OTU_1608	0	0	0	0	0	0	0	0.000565022	0	0	0.00029738	0	0	0	0	0	0	0.000505546	0	0	0	0	0	5.9476e-05	0	0	0	0	0	0	0	0	0	0	0	5.9476e-05	0	0	0	0	0.00014869	0	0	0	0	0	0	0	0
OTU_1609	0	0	0	0	0	0	0	0	0	0	0	0	0	0	0	0	0	0	0	0	0	0	0	0	0	0	0	0	0	0	0	0	0	0	0	0	0	0	0	0	0	0	0	0	0	0	0	0	0
OTU_1610	0	0	0	0	0	0	0	0	0	0	0	0	0	0	0	0	0	0.000386594	0	0	0	0	0	0.00029738	0	0	0	0	0	0	0	0	0	0	0	0	0	0	0	0	0	0	0	0	0	0	0	0	0
OTU_1611	0	0	0	0	0	0	0	0.000505546	0	0	0.000118952	0	0	0	0	0	0	0	0	0.00115978	0	0	0	0	0	0	0	2.9738e-05	0	0	0	0	0	0	0	0	0	0	0	0	0	0	0	0	0	0	0	0	0
OTU_1612	0	0	0	0	0	0	0	0	0	0	0	0	0	0	0	0	0	0	0	0	0	0	0	0	0	0	0	0	0	0	0	0	0	0	0	0	0	0.000356856	0	0	0	0	0	0	0	0	0	0	0
OTU_1613	0	0	0	0	0	0.000178428	0	0	0	0	0	0	0	0	0	0	0	0	0	0	0	0	0	0	0	0	0	0	0	0	0	2.9738e-05	0.000178428	0	0	0	0	0	0	0	0	0	0	0	0	0	0	0	0
OTU_1614	0	0	0	0	0	0	0	0	0	0	0	0	0	0	0	0	0	0	0	0	0	0	0	0	0	0	0	0	0	0	0	0	0	0	0	0	0	0	0	0	0.000713712	0	0	0	0	0	0	0	0
OTU_1615	0	0	0	0	0	0	0	0	0	0	0.000208166	0	0	0	0	0	0	0.000237904	0	0	0	0	0	0.000178428	0	0	0	0.00014869	0	0	0.000624498	0	0	0	0	0	0	0	0	0	0	0	0	0	0	0	0	0	0
OTU_1616	0	0	0	0	0	0	0	0	0	0	0	0	0	0	0	0	0	0	0	0	0	0	0	0	0	0	0	0	0	0	0.000535284	0	0	0	0	0	0	0	0	0	0	0	0	0	0	0	0	0	0
OTU_1617	0	0	0	0	0	0	0	0	0	0	0	0	0	0	0	0	0	0.00029738	0	0	0	0	0	0	0	0	0	0	0	0	0.000535284	0	0	0	0	0	0	0	0	0	0	0	0	0	0	0	0	0	0
OTU_1618	0	0	0	0	8.9214e-05	0	0	0	0	0	0	0	0	0	0	0	0	0.000624498	0	0	0	0	0	5.9476e-05	0	0	0	5.9476e-05	0	0	0.000683974	0	0	0	0	0	0	0	0	0	8.9214e-05	0	0	0	0	0	0	0	0
OTU_1619	0	0	0	0	0	0	0	0	0	0	0	0	0	0	0	0	0	0	0	0	0	0	0	0	0	0	0	0	0	0	0	0	0	0	0	0	0	0	0	0	0	0	0	0	0	0	0	0	0
OTU_1620	0	2.9738e-05	0	0	0	0	0	0	0	0	0	0	0	0	0	0	0	0	0	0	0	0	0	0	0	0	0	0	0	0	0	0	0	0	0	0	0	0	0	0	0	0	0	0	0	0	0	0	0
OTU_1621	0	0	0	0	0	0	0	0	0	0	0	0	0	0	5.9476e-05	0	0	0	0	0	0	0	0	0.000178428	0	0	0	0	0	0	0.000386594	0	0	0	0	0	0	0	0	0	0	0	0	0	0	0	0	0	0
OTU_1622	0	0	0	0	0	0	0	0	0	0	0.00089214	0	0	0	0	0	0	0.00014869	0	0	0	0	0	0	0	0	0	0	0	0	5.9476e-05	0	0	0	0	0	0	0	0	0	0	0	0	5.9476e-05	0	0	0	0	0
OTU_1623	0	0	0	0	0	0	0	0	0	0	0	0	0	0	0	0	0	0	0	0.000683974	0	0	0	0	0	0	0	0	0	0	0	0	0	0	0	0	0	0	0	0	0	0	0	0	0	0	0	0	0
OTU_1624	0	0	0	0	0	0	0	0	0	0	0	0	0	0	0	0	0	0	0	0	0	0	0	0	0	0	0	0	0	0	0	0	0	0	0	0	0	0	0	0	0	0	0	0	0	0	0	0	0
OTU_1625	0	0	0	0	0	0	0	0	0	0	0	0	0	0	0	0	0	0.000981354	0	0	0	0	0	0	0	0	0	0	0	0	0	0	0	0	0	0	0	0	0	0	0	0	0	2.9738e-05	0	0	0	0	0
OTU_1626	0	0	0	0	0	0	0	0	0	0	0	0	0	0.000178428	0	0	0	0	0	0	0	0	0	0	0	0	0	0	0	0	0	0	0	0	0	0	0	0	0	0	0	0	0	0	0	0	0	0	0
OTU_1627	0	0	0	0	0	0	0	0	0	0	0	0	0	0	0	0	0	0.00014869	0	2.9738e-05	0	0	0	2.9738e-05	0	0	0	0	0	0	0.000654236	0	0	0	0	2.9738e-05	0	0	0	0	8.9214e-05	0	0	0	0	0	0	0	0
OTU_1628	0	0	0	0	0	0	0	0	0	0	0	0	0	0	0.000208166	0	0	0	0	2.9738e-05	0	0	0	0	0	0	0	0	0	0	0.000862402	0	0	0	0	0	0	0	0	0	0.00044607	0	0	2.9738e-05	0	0	0	0	0
OTU_1630	0	2.9738e-05	0	0	0	2.9738e-05	0	0	0	0	0	0	0	0.000237904	0	0	0	0	0	0	0	0	0	0	0	0	0	0	0	0	0	0	0	0	0	0	2.9738e-05	0	0	0	0	0	0	0	0	0	0	0	0
OTU_1631	0	0	0	0	0	0	0	0	0	0	0	0	0	0	0	0	0	0.00701817	0	0	0	0	0	0.000118952	0	0	0	0	0	0	0	0	0	0	0	2.9738e-05	0	0	0	0	0	0	0	0	0	0	0	0	0
OTU_1632	0	0	0	0	0	0	0	0	0	0	0	0	0	0	0	0	0	0	0	0	0	0	0	0	0	0	0	0	0	0	0	0	0	0	0	0	0	0	0	0	0	0	0	0	0	0	0	0	0
OTU_1633	0	0	0	0	0	2.9738e-05	0	0	0	0	0	0	0	0	0	0	0	0	0	0	0	0	0	0	0	0	0	0	0	0	0	0	0	0	0	0	0	0	0	0	0	0	0	0	0	0	0	0	0
OTU_1634	0	0	0	0	0	0	0	0	0	0	0	0	0	0	0	0	0	0	0	0	0	0	0	0	0	0	0	0	0	0	0	0	0.00044607	0	0	0	0	0	0	0	0	0	0	0	0	0	0	0	0
OTU_1635	0	5.9476e-05	0.000327118	0	0	0	0	0	0	0	0	0	0	0.000118952	0	0	0	0	0	0	0	0	0	0	0	0	0	0	0	0	0	0	0	0	0	0	0	0	0	0	0	0	0	0	0	0	0	0	0
OTU_1636	0	0	0	0	0	2.9738e-05	0	0	0	0	0	0	0	0	0	0	0	0	0	0	0	0	0	0	0	0	0	0	0	0	0	2.9738e-05	0	2.9738e-05	0	0	0	0	0	0	0	0	0	0	0.000535284	0	0	0	0
OTU_1637	0	0	0	0	0	0	0	0	0	0	5.9476e-05	0	0	0	0	0	0	0	0	0.00110031	0	0	0	0	0	0	0	0	0	0	0	0	0	0	0	5.9476e-05	0	0	0	0	0	0	0	0	0	0	0	0	0
OTU_1638	0	0	0	0	0	0	0	0.000505546	0	0	0	0	0	0	0	0	0	0	0	0	0	0	0	0	0	0	0	0	0	0	0	0	0	0	0	0	0	0	0	0	0	0	0	0	0	0	0	0	0
OTU_1639	0	0	0	0	0	0	0	0	0	0	0	0	0	0	0	0	0	0	0	0	0	0	0	0	0	0	0	0	0	0	0	0	0	0	0	0	0	0	0	0	0	0	0	0	0	0	0	0	0
OTU_1640	0	0	0	0	0	0	0	0.000802926	0	0	0	0	0	0	0	0	0	5.9476e-05	0	0	0	0	0	0	0	0	0	5.9476e-05	0	0	0	0	0	0	0	0	0	0	0	0	0	0	0	0	0	0	0	0	0
OTU_1641	0	0	0	0	0	5.9476e-05	0	0	0	0	0	0	0	0	0	0	0	0	0	0	0	0	0	0	0	0	0	0	0	0	0	0	0	0	0	0	0	0	0	0	0	0	0	0	0	0	0	0	0
OTU_1642	0	0	0	0	0	0	0	0.000178428	0	0	0	0	0	0	0	0	0	0	0	0	0	0	0	0	0	0	0	0	0	0	0.000237904	0	0	0	0	0	0	0	0	0	0.00014869	0	0	2.9738e-05	0	0	0	0	0
OTU_1643	0	0	0	0	0	0	0	0	0	0	0	0	0	0.00074345	0	0	0	0	0	0	0	0	0	0	0	0	0	0	0	0	0	0	0	0	0	0	0	0	0	0	0	0	0	0	0	0	0	0	0
OTU_1644	0	0	0	0	0	0	0	0	0	0	0	0	0	0	0	0	0	0	0	0	0	0	0	0	0	0	0	0	0	0	0.000832664	0	0	0	0	0	0	0	0	0	0	0	0	2.9738e-05	0	0	0	0	0
OTU_1645	0	0	0	0	0	0	0	0	0	0	0	0	0	0	0	0	0	5.9476e-05	0	0	0	0	0	2.9738e-05	0	0	0	0	0	0	8.9214e-05	0	0	0	0	0	0	0	0	0	0.00014869	0	0	0	0	0	0	0	0
OTU_1646	0	0	0	0	0	0	0	0	0	0	0	0	0	0	0.000565022	0	0	0	0	0	0	0	0	0	0	0	0	0	0	0	0	0	0	0	0	0	0	0	0	0	0	0	0	0	0	0	0	0	0
OTU_1647	0	0	0	0	0	0	0	0.000267642	0	0	0.000118952	0	0	0	0	0	0	0	0	0.00044607	0	0	0	0.000178428	0	0	0	0	0	0	5.9476e-05	0	0	0	0	5.9476e-05	0	0	0	0	0	0	0	2.9738e-05	0	0	0	0	0
OTU_1648	0	0	0	0	0	0	0	0.000237904	0	0	0	0	0	0	2.9738e-05	0	0	0	0	0	0	0	0	0	0	0	0	0.000118952	0	0	0	0	0	0	0	0	0	0	0	0	0	0	0	0	0	0	0	0	0
OTU_1649	0	0	0	0	0	0	0	0	0	0	0	0	0	0	0	0	0	0	0	0.00044607	0	0	0	0	0	0	0	0	0	0	0	0	0	0	0	0	0	0	0	0	0	0	0	2.9738e-05	0	0	0	0	0
OTU_1650	0	0	0.00044607	0	0	0.000118952	0	0	0	0	0	0	0	5.9476e-05	0	0	0	0	0	0	0	0	0	0	0	0	0	0	0	0	0	0	0	5.9476e-05	0	0	0	0	0	0	0	0	0	0	0.000327118	0	0	0	0
OTU_1651	0	0	0	0	0	0	0	0	0	0	8.9214e-05	0	0	0	0	0	0	0	0	0	0	0	0	2.9738e-05	0	0	0	0	0	0	5.9476e-05	0	0	0	0	8.9214e-05	0	0	0	0	0	0	0	0.00133821	0	0	0	0	0
OTU_1652	0	0	0	0	0	0	0	0	0	0	0	0	0	0	0	0	0	0	0	0	0	0	0	0	0	0	0	0	0	0	0.00044607	0	0	0	0	0	0	0	0	0	0	0	0	0	0	0	0	0	0
OTU_1653	0	2.9738e-05	0	0	0	8.9214e-05	0	0	0	0	0	0	0	0	0	0	0	0	0	0	0	0	2.9738e-05	0	0	0	0	0	0	0	0	0	0	0	0	0	0	0	0	0	0	0	0	0	0	0	0	0	0
OTU_1654	0	0	0	0	0	0	0	0	0	0	0	0	0	2.9738e-05	0	0	0	0	0	0	0	0	0.000624498	0	0	0	0	0	0	0	0	0	0	0	0	0	0	0	0	0	0	0	0	0	0	0	0	0	0
OTU_1655	0	0	0	0	0	0	0	0	0	0	0	0	0	2.9738e-05	0	0	0	0	0	0	0	0	0	0	0	0	0	0	0	0	0	0	0	0	0	0	0	0	0	0	0	0	0	0	0	0	0	0	0
OTU_1656	0	0	0	0	0	0	0	0	0	0	0	0	0	8.9214e-05	0	0	2.9738e-05	0	0	0	0	0	0	0	0	0	0	0	0	0	0	0	0	0	0	0	0	0	0	0	0	0	0	0	0	0	0	0.000475808	0
OTU_1657	0	0	0	0	0	0	0	0.00107057	0	0	5.9476e-05	0	0	0	0	0	0	0	0	0	0	0	0	0	0	0	0	0	0	0	0	0	0	0	0	0	0	0	0	0	0	0	0	0	0	0	0	0	0
OTU_1658	2.9738e-05	0	0	0.00059476	0	0	0	0	0	0	0	0	0	0	0	0	0	0	0	0	0	0	0	0	0	0	0	0	0	0	0	0	0	0	0	0	0	0	0	0	0	0	0	0	0	0	0	0	0
OTU_1659	0	0	0	0	0	0	0	0	0	0	0	0	0	0	0	0	0	0	0	0	0	0	0	0	0	0	0	0	0	0	5.9476e-05	0	0	0	0	0	0	0	0	0	0.000773188	0	0	0.000267642	0	0	0	0	0
OTU_1660	0	0	0	0	0	0	0	0	0	0	5.9476e-05	0	0	0	0	0	0	0.000356856	0	0	0	0	0	0	0	0	0	0	0	0	0.000505546	0	0	0	0	0	0	0	0	0	5.9476e-05	0	0	0	0	0	0	0	0
OTU_1661	0	0	0	2.9738e-05	0	0	5.9476e-05	0	0	8.9214e-05	0	0	0	0	0	0	0	0	0	0	0	0	0	0	0	0	0.000981354	0	0	0	0	0	0	0	0	0	0	0	0	2.9738e-05	0	0	0	0	0	0	0	0	2.9738e-05
OTU_1662	0	0	0	0	0	0	0	0	0	0	0	0	0	0	0	0	0	0	0	0	0	0	0	0	0	0	0	0	0	0	0	0.000208166	0	0	0	0	0	0	0	0	0	0	0	0	2.9738e-05	0	0	0	0
OTU_1663	0	0	0	0	0	0	0	0	0	0	0	0	0.00029738	0	0	0	0	0	0	0	0	0	0.000178428	0	0	0	0	0	0	0	0	0	0	0	0	0	0	0	8.9214e-05	0	0	0	0	0	0	0	0	0	0
OTU_1664	0	0	0	0	0	0	0	0	0	0	0	0	0	0.000118952	0	0	0	0	0	0	0	0	0	0	0	0	0	0	0	0	0	0	0	0	0	0	0	0	0	0	0	0	0	0	0	0	0	0	0
OTU_1665	0	0	0	0	0	0	0	0	0	0	0	0	0	0	0	0	0	0	0	0	0	0	0	0	0.000654236	0	0	0	0	0	0	0	0	0	0	0	0	0	0	0	0	0	0	0	0	0	0	0	0
OTU_1666	0	0	0	0	0	0	0	0	0	0	0.000208166	0	0	0	0	0	0	0	0	0.000208166	0	0	0	0	0	0	0	0	0	0	0	0	0	0	0	0	0	0	0	0	0	0	0	0	0	0	0	0	0
OTU_1667	0	0	0	0	0	0	0	0	0	0	0	0	0	0	0	0	0	0	0	0	0	0	0	0	0	0	0	0	0	0	0	0	0	0	0	0	0	0	0	0	0	0	0	0	0	0	0	0	0
OTU_1668	0	0	0	0	0	0	0	0	0	0	5.9476e-05	0	0	0	0	0	0	0	0	0.000535284	0	0	0	0	0	0	0	0	0	0	0	0	0	0	0	0	0	0	0	0	0	0	0	0	0	0	0	0	0
OTU_1669	0	0	0	0	0	0	0	0	0	0	0	0	0	0.000535284	0	0	0	0	0	0	0	0	0	0	0	0	0	0	0	0	0	0	0	0	0	0	0	0	0	0	0	0	0	0	0	0	0	0	0
OTU_1670	0	0	0	0	0	0	0	0	0	0	0	0	0	0	0	0	0	8.9214e-05	0	8.9214e-05	0	0	0	8.9214e-05	0	0	0	0	0	0	2.9738e-05	0	0	0	0	0	0	0	0	0	0	0	0	0	0	0	0	0	0
OTU_1671	0	0	0	0	0	0	0	0	0	0	0	0	0	0	0	0	0	0	0	0	0	0	0	0	0	0	0	0	0	0	0	0	0	0	0	0	0	0	0	0	0	0	0	2.9738e-05	0	0	0	0	0
OTU_1672	0	0	0	0	0	0	0	0	0	0	0	0	0	0	0	0	0	0.000118952	0	0	0	0	0	0	0	0	0	8.9214e-05	0	0	0.000713712	0	0	0	0	0	0	0	0	0	0	0	0	2.9738e-05	0	0	0	0	0
OTU_1673	0	0	2.9738e-05	0	0	0	2.9738e-05	0	0	0	0	0	2.9738e-05	0	0	0	0	0	0	0	0	0.000208166	0	0	0	0	0	0	0	2.9738e-05	0	0	0	0	0	0	0	0	5.9476e-05	0	0	0	0	0	0	0	0	0	0
OTU_1674	0	0	0	0	0	0	0	0	0	0	0	0	0	0	0	0	0	0	0	0	0	0	0	0	0	0	0	0	0	0	0.000208166	0	0	0	0	2.9738e-05	0	0	0	0	0.000118952	0	0	0	0	0	0	0	0
OTU_1675	0	0	0	0	0	0	0	0.000208166	0	0	0	0	0	0	0	0	0	0	0	0.000565022	0	0	0	0	0	0	0	0	0	0	0	0	0	0	0	5.9476e-05	0	0	0	0	0	0	0	0	0	0	0	0	0
OTU_1676	0	0	0	0	0	0	0	0	0	0	0	0	0	0	0.000208166	0	0	8.9214e-05	0	0	0	0	0	0	0	0	0	0	0	0	2.9738e-05	0	0	0	0	0	0	0	0	0	0	0	0	0	0	0	0	0	0
OTU_1677	0	0	0	0	0	0	0	0	0	0	0	0	5.9476e-05	0	0	0	0	0	0	0	0	0	0	0	0	0	0	0	0	0	0	0	0	0	0	0	0	0	0.000386594	0	0	0	0	0	0	0	0	0	0
OTU_1678	0	0	0	0	0	0	0	2.9738e-05	0	0	5.9476e-05	0	0	0	0	0	0	0.000327118	0	0	0	0	0	0.000683974	0	0	0	0	0	0	0	0	0	0	0	2.9738e-05	0	0	0	0	0	0	0	0	0	0	0	0	0
OTU_1679	0	0.000178428	0	0	0	0	0	0	0	0	0	0	0	0	0	0	2.9738e-05	0	0	0	0	0	0	0	0	0	5.9476e-05	0	0	0	0	0	0.000118952	0	0	0	0	0	0	0	0	0	0	0	0	0	0	0	0
OTU_1680	0	0	0	0	0	0	0	0.000416332	0	0	2.9738e-05	0	0	0	0	0	0	5.9476e-05	0	0	0	0	0	0	0	0	0	0	0	0	0	0	0	0	0	2.9738e-05	0	0	0	0	2.9738e-05	0	0	0	0	0	0	0	0
OTU_1681	0	0.000386594	0	0	0	0	0	0	0	0	0	0	0	5.9476e-05	0	0	2.9738e-05	0	0	0	0	0	0	0	0	0	0	0	0	0	0	0	0	0	0	0	0	0	0	0	0	0	0	0	0	0	0	0	0
OTU_1682	0	0	0	0	0	0	0	0	0	0	0	0	0	0	0	0	0	0.000118952	0	0	0	0	0	0	0	0	0	0	0	0	0	0	0	0	0	0	0	0	0	0	0	0	0	0.000773188	0	0	0	0	0
OTU_1683	0	0	2.9738e-05	0	0	0	0	0	0	0	0	0	0	0	0	0	0	0	0	0	0	0	0	0	0	0	0	0	0	0	0	0	0	0	0	0	0	0	0	0	0	0	0	0	0	0	0	0	0
OTU_1684	0	0	0	0	0	0	0	0	0	0	0	0	0	0	0	0	0	0	0	0.000624498	0	0	0	8.9214e-05	0	0	0	0	0	0	0	0	0	0	0	0	0	0	0	0	0	0	0	0	0	0	0	0	0
OTU_1685	0	0	0	0	0	0	0	0	0	0	0	0	0	0	0	0	0	0	0	5.9476e-05	0	0	0	0.000118952	0	0	0	0	0	0	0.000208166	0	0	0	0	2.9738e-05	0	0	0	0	0.000356856	0	0	0.000118952	0	0	0	0	0
OTU_1686	0	5.9476e-05	0	0	0	0	0	0	0	0	0	0	0	0	0	0	0.000416332	0	0	0	0.00014869	0	0	0	0	0	0	0	0	0	0	0	0	2.9738e-05	0	0	0	0	0	0	0	0	0	0	8.9214e-05	0	0	0	0
OTU_1687	0	0	0	0	0	0	0	0	0	0	0	0	0	0	0.000356856	0	0	0	0	0	0	0	0	0	0	0	0	0	0	0	0	0	0	0	0	2.9738e-05	0	0	0	0	0	0	0	0	0	0	0	0	0
OTU_1688	0	0	0	0	0	0	0	0	0	0	0	0	0	0	0	0	0	0	0	0	0	0	0	0	0	0	0	0	0	0	0	0	0	0	0	0	0	0	0	0	0	0	0	0	0	0	0	0	0
OTU_1689	0	0	0	0.000178428	0	0	0	0	0	0	0	0	0	8.9214e-05	0	0	0	0	0	0	0	0	0	0	0	0	0	0	2.9738e-05	2.9738e-05	0	0	0	0	0.000208166	0	0	0	0	0	0	0	0	0	0	0	0	0	0
OTU_1690	0	0	0	5.9476e-05	0	0	5.9476e-05	0	0	0	0	0	0.000118952	0	0	0	0	0	0	0	0	0	5.9476e-05	0	0	0	2.9738e-05	0	0	0	0	0	0	0	0.000208166	0	0	0	0	0	0	0	0	0	2.9738e-05	0	0	0	0
OTU_1691	0	0	0	0	0	0	0	0	0	0	0	0	0	0	0	0	0	0	0	0	0	0	0	0	0	0	0	0	0	0	0	0	0	0	0	0	0	0	0	0	0	0	0	0	0	0	0	0	0
OTU_1692	0	0.00044607	0	0	0	0	0	0	0	0	0	0	0	0	0	0	0.000565022	0	0	0	0	0	0	0	0	0	0	0	0	0	0	0	0	0	0	0	0	0	0	0	0	0	0	0	0	0	0	0	0
OTU_1693	0	0	0	0	0	0	0	0	0	0	5.9476e-05	0	0	0	0	0	0	0	0	0.000505546	0	0	0	0	0	0	0	0	0	0	0	0	0	0	0	0	0	0	0	0	0	0	0	0	0	0	0	0	0
OTU_1694	0	0	0	0	0	0	0	0	0	0	0	0	0	0	0	0	0	0.000267642	0	0.000208166	0	0	0	0	0	0	0	2.9738e-05	0	0	0	0	0	0	0	8.9214e-05	0	0	0	0	0	0	0	0	0	0	0	0	0
OTU_1695	0	2.9738e-05	2.9738e-05	0.000208166	0	0	0	0	0	0	0	0	0	0.00142742	0	0	0	0	0	0	0	0	0	0	0	0	5.9476e-05	0	0	0	0	0	0	0	0	0	0	0	0	0	0	0	0	0	0	0	0	0	0
OTU_1696	0	0	0	0	0	0	0	0	0	0	0	0	0	0	0	0	0	0	0	0	0	0	0	0	0	0	0	0	0	0	0	0	0	0	0	0	0	0	0	0	0	0	0	0	0	0	0	0	0
OTU_1697	0	0	0	0	0	0	0	0	0	0	0	0	0	0	0	0	0	0	0	0	0	0	0	0	0	0	0	0	0	0	0.000416332	0	0	0	0	0	0	0	0	0	0	0	0	0	0	0	0	0	0
OTU_1698	0	0	0	0	0	0	0	0	0	0	0	0	0	0	0	0	0	0	0	0	0	0	0	0	0	0	0	0	0	0	0	0	0	0	0	0	0	0	0	0	0	0	0	0	0	0	0	0	0
OTU_1699	0	0	0	0	0	2.9738e-05	0	0	0	0	0	0	0	0	0	0	0	0	0	0	0	0	0	0	0	0	0	0	0	0	0	0	0	0	0	0	0	0	0	0	0	0	0	0	0	0	0	0	0
OTU_1700	0	0	0	0	0	0	0	0	0	0	0	0	0	0	0	0	0	0	0	0	0	0	0	0	0	0	0	0	0	0	0	0	0	0	0	0	0	0	0	0	0	0	0	0	0.000565022	0	0	0	0
OTU_1701	0	0	0	0	0	0	0	0	0	0	0	0	5.9476e-05	0	0	0	0	0	0	0	2.9738e-05	0	0	0	0	0	0	0	0	0	0	0	0	0	0	0	0	0	0.000505546	0	0	0	0	0	0	0	0	0	0
OTU_1702	0	0	0	0.000208166	0	0	2.9738e-05	0	0	0	0	0	0	0	0	0	0	0	0	0	0	0	0	0	0	0	2.9738e-05	0	0	5.9476e-05	0	0	0	0	0.000178428	0	0	0	0	0	0	0	0	0	0	2.9738e-05	0	0	0
OTU_1703	0	0	0	0	0	0	0	0	0	0	0.00014869	0	0	0	0	0	0	0	0	0.000475808	0	0	0	0	0	0	0	0	0	0	0	0	0	0	0	0.000118952	0	0	0	0	0	0	0	0	0	0	0	0	0
OTU_1704	2.9738e-05	0.000713712	0.000118952	0	0	0	0	0	0	0	0	0	0.000118952	0.000118952	0	0	0.000683974	0	0	0	8.9214e-05	5.9476e-05	0.000356856	0	0	0	2.9738e-05	0	0	0	0	2.9738e-05	0.000118952	0	0.00014869	0	0	0	0	0	0	0	0	0	8.9214e-05	0	0	0	2.9738e-05
OTU_1705	0	0	0	0	0	0	0	0	0	0	0	0	0	0	0.000356856	0	0	0	0	0.00014869	0	0	0	0	0	0	0	0	0	0	0	0	0	0	0	0	0	0	0	0	0	0	0	0	0	0	0	0	0
OTU_1706	0	0	0	0	0	0	0	0	0	0	0.000386594	0	0	0	0.000178428	0	0	0	0	0	0	0	0	0.000178428	0	0	0	0	0	0	0	0	0	0	0	8.9214e-05	0	0	0	0	0	0	0	0	0	0	0	0	0
OTU_1707	0	8.9214e-05	0	0	0	0	0	0	0	0	0	0	0	0.000178428	0	0	0	0	0	0	2.9738e-05	2.9738e-05	0	0	0	5.9476e-05	0	0	0	0	0	0	2.9738e-05	0	0	0	0	0	0	0	0	0	0	0	0	0	0	0	0
OTU_1708	0	0	0	0	0	8.9214e-05	0	0	0	0	0	0	0	0	0	0	0	0	0	0	0	0	0	0	0	0	0	0	0	0	0	0	0	8.9214e-05	0	0	0	0	0	0	0	0	0	0	8.9214e-05	0	0	0	0
OTU_1710	0	0	0	0	0	0	0	0	0	0	0.00044607	0	0	0	0	0	0	0	0	2.9738e-05	0	0	0	0	0	0	0	0	0	0	0	0	0	0	0	0	0	0	0	0	0	0	0	0	0	0	0	0	0
OTU_1711	0	0	0	0	0	0	0	0	0	0	0	0.00059476	0	0	0	5.9476e-05	0	0	0	0	0	0	0	0	0	0	0	0	0	0	0	0	0	0	0	0	0	0	0	0	0	0	0	0	0	0	0	0	0
OTU_1712	0	0	0.000535284	0	0	0	0	0	0	0	0	0	0	5.9476e-05	0	0	0	0	0	0	0	0	5.9476e-05	0	0	0	0	0	0	0	0	0	0	0	0	0	0	0	0	0	0	0	0	0	0	0	0	0	0
OTU_1713	0	0	0	0	0	0	0	0	0	0	0	0	0	0	0	0	0	0	0	0	0	0	0	0	0	0	0	0	0	0	0.000535284	0	0	0	0	0	0	0	0	0	0	0	0	0	0	0	0	0	0
OTU_1714	0	2.9738e-05	0	0	0	0	0	0	0	0	0	0	0	2.9738e-05	0	0	0	0	0	0	0	2.9738e-05	2.9738e-05	0	0	0	0	0	0	0	0	0	0	0	0	0	0	0	8.9214e-05	0	0	2.9738e-05	0	0	0	0	0	0	0
OTU_1715	0	0	0	0	0	0	0	0	0	0	0	0	0	0	0	0	0	0	0	0	0	0	0	0	0	0	0	0	0	0	0	0	0	0	0	0	0	0	0	0	0	0	0	0	0	0	0	0	0
OTU_1716	0	0	0	0	2.9738e-05	0	0	0.000565022	0	0	0	0	0	0	2.9738e-05	0	0	0	0	0	0	0	0	0	0	0	0	0	0	0	0	0	0	0	0	0	0	0	0	0	0	0	0	0	0	0	0	0	0
OTU_1717	0	0	0	5.9476e-05	0	0	0	0	0	0	0	0	0	0	0	0	0	0	0	0	0	0	0	0	0	0	0	0	2.9738e-05	0	0	0	0	0	0	0	0	0	0	0	0	0	0	0	0	8.9214e-05	0	0	0
OTU_1718	0	0	0	0	0	0	0	0	0	0	0.000208166	0	0	0	0	0	0	0.00029738	0	2.9738e-05	0	0	0	5.9476e-05	0	0	0	0	0	0	0.000178428	0	0	0	0	0	0	0	0	0	0	0	0	0	0	0	0	0	0
OTU_1719	0	0	0	0	0	0	0	0	0	0	0	0	0	0	0	0	0	2.9738e-05	0	0	0	0	0	0	0	0	0	5.9476e-05	0	0	0	0	0	0	0	5.9476e-05	0	0	0	0	0.000654236	0	0	0	0	0	0	0	0
OTU_1720	0	0	0	0	0	0	0	0	0	0	0	0	0	0	0	0	0	0	0	0	0	0	0	0	0	0	0	0	0	0	0.000505546	0	0	0	0	0	0	0	0	0	0	0	0	0	0	0	0	0	0
OTU_1721	0	0	0	0	0	0	0	0	0	0	0	0	0	0	0	0	0	0.000624498	0	0	0	0	0	0.00014869	0	0	0	5.9476e-05	0	0	0	0	0	0	0	0	0	0	0	0	0	0	0	0.000178428	0	0	0	0	0
OTU_1722	0	0	0	0	0	0	0	0	0	0	0	0	0	0	0	0	0	0	0	0	0	0	0	0	0	0	0	0	0	0	0.000565022	0	0	0	0	0	0	0	0	0	0	0	0	0	0	0	0	0	0
OTU_1723	0	0	0	0	0	0	0	0	0	0	0.000118952	0	0	0	0	0	0	0.00044607	0	0	0	0	0	0.00044607	0	0	0	0	0	0	0	0	0	0	0	0	0	0	0	0	0	0	0	0	0	0	0	0	0
OTU_1724	0	0	0	0	0	0	0	0	0	0	0	0	0	0	0	0	0	0	0	0	0	0	0	0	0	0	0	0	0	0	0	0	0	0	0	0	0	0	0	0	0	0	0	0	0	0	0	0	0
OTU_1725	0	0	0	0	0	0	0	2.9738e-05	0	0	0	0	0	0	0.000416332	0	0	0	0	0	0	0	0	0	0	0	0	0	0	0	0	0	0	0	0	2.9738e-05	0	0	0	0	0	0	0	0	0	0	0	0	0
OTU_1726	0	0	0	0	0	0	0	0	0	0	0	0	0	2.9738e-05	0	0	0	0	0	0	0	0	0	0	0	0	0	0	0	0	0	5.9476e-05	0	5.9476e-05	0	0	0	0	0	0	0	0	0	0	0.000327118	0	0	0	0
OTU_1727	0	0	0	0	8.9214e-05	0	0	0	0	0	2.9738e-05	0	0	0	0	0	0	0.000535284	0	0	0	0	0	0.00014869	0	0	0	0	0	0	0.000208166	0	0	0	0	5.9476e-05	0	0	0	0	0.000118952	0	0	0	0	0	0	0	0
OTU_1728	0	0	0	0	0	0	0	2.9738e-05	0	0	0	0	0	0	0	0	0	0	0	0	0	0	0	0	0	0	0	0	0	0	0	0	0	0	0	0	0	0	0	0	0	0	0	0.000386594	0	0	0	0	0
OTU_1729	0	0	0	0	0	0	0	0	0	0	0	0	0	0	0	0	0	0	0	0	0	0	0	0	0	0	0	0	0	0	0	0	0	0	0	0	0	0	0	0	0	0	0	0	0.00059476	0	0	0	0
OTU_1730	0	2.9738e-05	0	0	0	0	0	0	0	0	0	0	0	0.000416332	0	0	0	0	0	0	0	0	0	0	0	0	0	0	0	0	0	0	0	0	0	0	0	0	0	0	0	0	0	0	0	0	0	0	0
OTU_1731	0	0	0	0	0	0	0	0	0	0	0	0	0	0.000208166	0	0	0	0	0	0	0	0	0	0	0	0	0	0	0	0	0	0	0	0	0	0	0	0	0	0	0	0	0	0	5.9476e-05	0	0	0	0
OTU_1732	0	0	0	0	0	0	0	0	0	0	0	0	0	0	0	0	0	0	0	0	0	0	0	0	0	0	0	0	0	0	0	0	0	0	0	0	0	0	0	0	0	0	0	0	0	0	0	0	0
OTU_1733	0	2.9738e-05	0	0	0	0	0	0	0	0	0	0	0	0	0	0	8.9214e-05	0	0	0	0	0	0	0	0	0	0	0	0	0	0	0	5.9476e-05	0	2.9738e-05	0	0	0	0	0	0	0	0	0	0	0	0	0	0
OTU_1734	0	0	0	0	0	0	0	0	0	0	0	0	0	0	0	0	0	0	0	0	0	0	0	0	0	0	0	0	0	0	0	0	0	0	0	0	0	0	0	0	0	0	0	0	0	0	0	0.000565022	0
OTU_1735	0	0	0	0	0	0	0	0	0	0	0	0	0	0	0	0	0	0.000386594	0	0	0	0	0	0.000178428	0	0	0	0	0	0	0	0	0	0	0	0	0	0	0	0	0.00014869	0	0	0	0	0	0	0	0
OTU_1736	0	0	0	0	0	0	0	0	0	0	0	0	0	0	0	0	0	0	0	0	0	0	0	0.000178428	0	0	0	0	0	0	0.000505546	0	0	0	0	0	0	0	0	0	0	0	0	0	0	0	0	0	0
OTU_1737	0	0	0	0	0	0	0	0	0	0	0	0	0	0	0	0	0	0	0	0	0	0	0	0	0	0	0	0	0	0	0	0	0.00059476	0	0	0	0	0	0	0	0	0	0	0	0	0	0.000118952	0	0
OTU_1738	0	0	0	0	0	0	0	0	0	0	0	0	0	0	0	0	0.00014869	0	0	0	0	0	0	0	0	0	0	0	0	0	0	0	0	0	0	0	0	0	0	0	0	0	0	0	0	0	0	0	0
OTU_1739	0	0.00044607	2.9738e-05	0	0	0	0	0	0	0	0	0	0.00014869	0	0	0	0	0	0	0	0	0	0.000416332	0	0	0	0	0	0	0	0	0	0	0	0	0	0	0	0	0	0	0	0	0	0	0	0	0	0
OTU_1740	0	0	0	0	0	0	0	0	0	0	0	0	0	0	0	0	0	0.000208166	0	0	0	0	0	0	0	0	0	0	0	0	0	0	0	0	0	0	0	0	0	0	0.000327118	0	0	0	0	0	0	0	0
OTU_1741	0	0	0	0	0	0	0	0	0	0	0	0	0	0	0	0	0	0	0	0	0	0	0	0	0	0	0	0	0	0	0	0	0	0	0	0	2.9738e-05	0	0	0	0	0	0	0	0	0	0	0	0
OTU_1742	0	0	0	0	0	2.9738e-05	0	0	0	0	0	0	0	0	0	0	0	0	0	0	0	0	0	0	0	0	0	0	0	0	0	0	2.9738e-05	0	0	0	2.9738e-05	0	0	0	0	0	0	0	0	0	0	0	0
OTU_1743	0	0	0	0	8.9214e-05	0	0	0	0	0	0	0	0	0	0	0	0	0	0	0	0	0	0	0.000267642	0	0	0	0	0	0	0	0	0	0	0	0	0	0	0	0	8.9214e-05	0	0	0	0	0	0	0	0
OTU_1744	0	0	0	0	0	0	0	0	0	0	0	0	0	0	0	0	0	0.000327118	0	0	0	0	0	0.000208166	0	0	0	0	0	0	0	0	0	0	0	0	0	0	0	0	0	0	0	0	0	0	0	0	0
OTU_1745	0	0	0	0	0	0	0	0	0	0	0	0	0	0	0	0	0	0	0	0	0	0	0	0	0	0	0	0	0	0	0.000416332	0	0	0	0	0	0	0	0	0	0	0	0	0	0	0	0	0	0
OTU_1746	0	0	0	0	0	0	0	0	0	0	5.9476e-05	0	0	0	0	0	0	0	0	0	0	0	0	0	0	0	0	0	0	0	0	0	0	0	0	0	0	0	0	0	0.000386594	0	0	0	0	0	0	0	0
OTU_1747	0	0	0	0	0	0	0	0	0	0	0	0	0	0	0	0	0	0	0	0	0	0	0	0	0	0	0	0	0	0	0	0	0	0	0	0	0	0	0	0	0	0	0	0	0	0	0	0	0
OTU_1748	0	0	0	0	0	0	0	0	0	0	0	0	0	0	0	0	0	0	0	0	0	0	0	0	0	0	0	0	0	0	0	0	0	0	0	0	0	0	0	0	0.000565022	0	0	0	0	0	0	0	0
OTU_1749	0	5.9476e-05	0	0	0	0	0	0	0	0	0	0	0.000178428	2.9738e-05	0	0	2.9738e-05	0	0	0	0	0	0.00029738	0	0	0	0	0	0	0	0	0	0	0	0	0	0	0	0	0	0	0	0	0	0	0	0	0	0
OTU_1750	0	0	0	0	0	0	0	0	0	0	0	0	0	0	0	0	0	0	0	0.00115978	0	0	0	0	0	0	0	0	0	0	0	0	0	0	0	0	0	0	0	0	0	0	0	0	0	0	0	0	0
OTU_1751	0	0	0	0	0	0	0	0	0	0	0	0	0	0	0	0	0	0	0	0	0	0	0	0	0	0	0	0	0	0	0	0	0	0	5.9476e-05	0	0	0	0	0	0	0	0	0	0	0	0	0	2.9738e-05
OTU_1752	0	0	0	0	0	0	0	0.000178428	0	0	2.9738e-05	0	0	0	0	0	0	0	0	2.9738e-05	0	0	0	0	0	0	0	2.9738e-05	0	0	0	0	0	0	0	0	0	0	0	0	0	0	0	0	0	0	0	0	0
OTU_1753	0	0	0	0	0	0	0	0	0	0	2.9738e-05	0	0	0	0	0	0	0.00059476	0	0	0	0	0	5.9476e-05	0	0	0	0	0	0	0	0	0	0	0	2.9738e-05	0	0	0	0	0	0	0	0	0	0	0	0	0
OTU_1754	0	5.9476e-05	0	0	0	0	0	0	0	0	0	0	5.9476e-05	2.9738e-05	0	0	0	0	0	0	5.9476e-05	0.00029738	0	0	0	0	0	0	0	0	0	0	0	0	0	0	0	0	5.9476e-05	0	0	0	0	0	0	0	0	0	0
OTU_1755	2.9738e-05	0	0	2.9738e-05	0	0	0	0	0	2.9738e-05	0	0	0	0	0	0	0	0	0	0	0	0	0	0	0	0	0.000475808	0	0	0	0	0	0	0	0	0	0	0	0	2.9738e-05	0	0	0	0	0	0	0	0	0
OTU_1756	0	0	0	0	0	0	0	0	0	0	0	0	0	0	0	0	0	0	0	0	0	0	0	0	0	0	0	5.9476e-05	0	0	0	0	0	0	0	0	0	0	0	0	0.00014869	0	0	0	0	0	0	0	0
OTU_1757	0	0	0	0	0	0	0	2.9738e-05	0	0	0	0	0	0	0	0	0	8.9214e-05	0	0	0	0	0	0.000208166	0	0	0	0	0	0	0	0	0	0	0	2.9738e-05	0	0	0	0	5.9476e-05	0	0	0	0	0	0	0	0
OTU_1758	0	0	0	0	0	2.9738e-05	0	0	0	0	0	0	0	0	0	0	0	0	0	0	0	5.9476e-05	0	0	0	0	0	0	0	0	0	0	0	0	0	0	0	0	0.000356856	0	0	0	0	0	0	0	0	0	0
OTU_1759	0	0.000118952	0	0	0	8.9214e-05	0	0	0	0	0	0	0	2.9738e-05	0	0	8.9214e-05	0	0	0	0	0	0	0	0	0	0	0	0	0	0	0	0	0	0	0	0	0	0	0	0	0	0	0	2.9738e-05	0	0	0.00029738	0
OTU_1760	0	0	0	0	0	0	0	0	0	0	0	0	0	0.00202218	0	0	0	0	0	0	0	0	0	0	0	0	0	0	0	0	0	0	0	0	0	0	0	0	0	0	0	0	0	0	0	0	0	0	0
OTU_1761	0	0	0	0	0	0	0	0	0	0	2.9738e-05	0	0	0	2.9738e-05	0	0	0.000475808	0	0	0	0	0	0.000178428	0	0	0	2.9738e-05	0	0	0	0	0	0	0	0.00014869	0	0	0	0	2.9738e-05	0	0	5.9476e-05	0	0	0	0	0
OTU_1762	0	5.9476e-05	0	0	0	0	0	0	0	0	0	0	0	0.000654236	0	0	0	0	0	0	0	0	2.9738e-05	0	0	0	0	0	0	0	0	0	0	0	0	0	0	0	0	0	0	0	0	0	0	0	0	0	0
OTU_1763	0	0	0	0	0	0	0	0	0	0	0	0	0	0	0	0	0	0	0	0	0	0	0	0	0	0	0	0	0	0	0	0	0	0	0	0	0	0	0	0	0	0	0	0	0	0	0	0	0
OTU_1764	0	0	0	0	0	0.000654236	0	0	0	0	0	0	0	0	0	0	0	0	0	0	0	0	0	0	0	0	0	0	0	0	0	2.9738e-05	0	0	0	0	0	0	0	0	0	0	0	0	0	0	0	0	0
OTU_1765	0	0	0	0	0	0	0	0	0	0	0.000267642	0	0	0	0	0	0	0	0	0.000178428	0	0	0	0	0	0	0	0	0	0	0	0	0	0	0	0	0	0	0	0	5.9476e-05	0	0	0	0	0	0	0	0
OTU_1766	0	0	2.9738e-05	0	0	0	0	0	0	0	0	0	0	0.000624498	0	0	0	0	0	0	0	0	0.000118952	0	0	0	0	0	0	0	0	0	0	0	0	0	0	0	0	0	0	0	0	0	0	0	0	0	0
OTU_1767	0	0	0	0	0	0	0	0	0	0	0	0	0	0	0	0	0	0	0	0	0	0	0	0	0	0	0	0	0	0	0	0	0	0	0	0	0	0	0	0	0	0	0	0	0	0	0	0	0
OTU_1768	0	0	0	0	0	0	0	0	0	0	0	0	0	0	0	0	0	0	0	0	0	0	0	0	0	0	0	0	0	0	0	0	0	0	0	0	0	0	0	0	0	0	0	0	0	0	0	0	0
OTU_1769	0	0	0	0	0	0	0	0	0	0	0	0	0	0	0	0	0	0.000208166	0	0.000118952	0	0	0	0	0	0	0	0	0	0	0.000356856	0	0	0	0	0	0	0	0	0	0.00014869	0	0	2.9738e-05	0	0	0	0	0
OTU_1770	0	0	0	0	0	0	0	0	0	0	0	0	0	0	0	0	0	0	0	0	0	0	0	0	0	0	0	0	0	0	0	0	0	0	0	0	0	0	0	0	0.000416332	0	0	0	0	0	0	0	0
OTU_1771	0	2.9738e-05	0	0	0	0	0	0	0	0	0	0	0	0	0	0	0	0	0	0	0	0	0	0	0	0	0	0	0	0	0	0	0	0	0	0	0	0	0	0	0	0	0	0	0	0	0	0	0
OTU_1772	0	0	0	0	0	0	0	0	0	0	0	0	0	0	0	0	0	0	0	0.000505546	0	0	0	0	0	0	0	0	0	0	0.000327118	0	0	0	0	0	0	0	0	0	0	0	0	2.9738e-05	0	0	0	0	0
OTU_1773	0	0	0	0	0	0	0	0	0	0	0	0	0	0	0	0	0	0	0	0	0	0	0	0	0	0	0	0	0	0	0	0	0	0	0	0	0	0	0	0	0	0	0	0	0	0	0	0.000327118	0
OTU_1774	0	0	0	0	0	0	0	2.9738e-05	0	0	8.9214e-05	0	0	0	0	0	0	0	0	2.9738e-05	0	0	0	0	0	0	0	5.9476e-05	0	0	0	0	0	0	0	0	0	0	0	0	0	0	0	0	0	0	0	0	0
OTU_1775	0	0	0	0	0	0	0	0	0	0	0	0	0	0	0	0	0	0	0	0	0	0	0	0	0	0	0	0	0	0	0	0	0	0	0	0	0	0	0.000773188	0	0	0	0	0	0	0	0	0	0
OTU_1776	0	0	0	0	0	0	0	0	0	0	0	0	0	0	0	0	0	0	0	0	0	0	0	0	0	0	0	0	0	0	0	0	0	0	0	0	0	0	0	0	0	0	0	0	0.000416332	0	0	0	0
OTU_1777	0	0.000356856	0	0	0	0	0	0	0	0	0	0	0	0	0	0	0.000386594	0	0	0	0	0	0	0	0	0	0	0	0	0	0	0	0	0	0	0	0	0	0	0	0	0	0	0	0	0	0	0	0
OTU_1778	0	0	0	0	0	0	0	0	0	0	0	0	0	0	0	0	0	0	0	0	0	0	0	0	0	0	0	0	0	0	0	0	0	0	0	0	0	0	0	0	0	0	0	0	0	0	0	0	0
OTU_1779	0	2.9738e-05	0	0	0	0	0	0	0	0	0	0	5.9476e-05	2.9738e-05	0	0	0.00014869	0	0	0	5.9476e-05	0	0.00014869	0	0	0	0	0	0	0	0	0	0	0	0	0	0	0	0	0	0	0	0	0	0	0	0	0	0
OTU_1780	0	0	0	0	8.9214e-05	0	0	0	0	0	0.000416332	0	0	0	0	0	0	0.000862402	0	0	0	0	0	0.00014869	0	0	0	8.9214e-05	0	0	2.9738e-05	0	0	0	0	5.9476e-05	0	0	0	0	2.9738e-05	0	0	0	0	0	0	0	0
OTU_1781	0	0	0	0	0	0.000683974	0	0	0	0	0	0	0	0	0	0	0	0	0	0	0	0	0	0	0	0	0	0	0	0	0	0	0	0	0	0	0	0	0	0	0	0	0	0	0	0	0	0	0
OTU_1782	0	0	0	0	0	0	0	0	0	0	0	0	0	0	0	0	0	0	0	0	0.000683974	0	0	0	0	0	0	0	0	0	0	0	0	0	0	0	0	0	0	0	0	0	0	0	0	0	0	0	0
OTU_1783	0	0	0	0	0	0	0	0	0	0	0	0	0	0	0	0	0	0	0	0	0	0	0	0	0	0	0	0	0	0	0	0	0	0	0	0	0	0	0	0	0	0	0	0	0	0	0	0	0
OTU_1784	0	0	0	0	0	5.9476e-05	0	0	0	0	0	0	0	0	0	0	0	0	0	0	0	0	0	0	0	0	0	0	0	0	0	2.9738e-05	0	0	0	0	0	0	0	0	0	0	0	0	0	0	0	0	0
OTU_1785	0	0	2.9738e-05	0	0	0	0	0	0	0	0	0	0	0.00044607	0	0	0	0	0	0	0	0	5.9476e-05	0	0	0	0	0	0	0	0	0	0	0	0	0	0	0	0	0	0	0	0	0	0	0	0	0	0
OTU_1786	0	0	0	0	0	0	0	0.000327118	0	0	0.00059476	0	0	0	0	0	0	0	0	0.00074345	0	0	0	0	0	0	0	0	0	0	0	0	0	0	0	0.00014869	0	0	0	0	0	0	0	2.9738e-05	0	0	0	0	0
OTU_1787	0	0	0	0	0	0.00044607	0	0	0	0	0	0	0	0	0	0	0	0	0	0	0	0	0	0	0	0	0	0	0	0	0	0	0	0	0	0	0	0	0	0	0	0	0	0	5.9476e-05	0	0	0	0
OTU_1788	0	0	0	0	0.00014869	0	0	0.000237904	0	0	0.000267642	0	0	0	0	0	0	0.00029738	0	2.9738e-05	0	0	0	0	0	0	0	0	0	0	0	0	0	0	0	0	0	0	0	0	0	0	0	5.9476e-05	0	0	0	0	0
OTU_1789	0	0.000118952	0.000118952	0	0	0	0	0	0	0	0	0	2.9738e-05	5.9476e-05	0	0	0	0	0	0	0	0	0.000267642	0	0	0	0	0	0	0	0	0.00014869	0	0	0	0	0	0	2.9738e-05	0	0	0	0	0	0	0	0	0	0
OTU_1790	0	0	0	0	0	0	0	0	0	0	0	0	5.9476e-05	2.9738e-05	0	0	0	0	0	0	0	0	2.9738e-05	0	0	0	0	0	0	0	0	0	0	0	0	0	0	0	0	0	0	0	0	0	5.9476e-05	0	0	0	0
OTU_1791	0	0	0	0	0	0	0	0	0	0	0	0	0	0	0	0	0	0	0	0	0	0	0	0	0	0	0	0	0	0	0.000565022	0	0	0	0	0	0	0	0	0	0	0	0	0	0	0	0	0	0
OTU_1792	0	0	0	0	0	5.9476e-05	0	0	0	0	0	0	0	0	0	0	0	0	0	0	0	0	0	0	0	0	0	0	0	0	0	0	0	0	0	0	0	0	0	0	0	0	0	0	0.000327118	0	0	0	0
OTU_1793	0	0	2.9738e-05	0	0	2.9738e-05	0.00044607	0	2.9738e-05	0	0	0	0	0	0	0	0	0	0	0	0.00014869	0	0	0	0	0	0	0	8.9214e-05	2.9738e-05	0	0	0	0	0	0	0	0	0	2.9738e-05	0	0	0	0	0	0	0	0	0
OTU_1794	0	0	0	0	0	0	0	0	0	0	0	0	0	0	5.9476e-05	0	0	0	0	0	0	0	0	0	0	0	0	0	0	0	0	0	0	0	0	0	0	0	0	0	0	0	0	0	0	0	0	0	0
OTU_1795	0	0	0	0	0	0	0	0	0	0	0	0	0	0	0	0	0	0	0	0	0	0	0	0	0	0	0	0	0	0	0.000683974	0	0	0	0	0	0	0	0	0	0	0	0	0	0	0	0	0	0
OTU_1796	0	0	0	0	0	0	0	0	0	0	0	0	0	0	0	0	0	0	0	0	0	0	0	0	0	0	0	0	0	0	0	0	0.000713712	0	0	0	0	0	0	0	0	0	0	0	0	0	8.9214e-05	0	0
OTU_1797	0	0	0	0	0	0	0	0	0	0	0	0	0	0	0	0	0	0	0	0	0	0	0	0	0	0	0	0	0	0	0	0	0	0	0	0	0	0	0	0	0	0	0	0	0	0	0	0	0
OTU_1798	0	2.9738e-05	5.9476e-05	0	0	0	0	0	0	0	0	0	0	2.9738e-05	0	0	0	0	0	0	0	0	5.9476e-05	0	0	0	0	0	0	0	0	0	0	0	2.9738e-05	0	0	0	0	0	0	0	0	0	8.9214e-05	5.9476e-05	0	0	2.9738e-05
OTU_1799	0	0	0	0	0	0	0	0	0	0	0	0	0	0	0	0	0	0	0	0.00029738	0	0	0	0	0	0	0	0	0	0	0.00029738	0	0	0	0	0	0	0	0	0	0	0	0	0	0	0	0	0	0
OTU_1800	0.000237904	0	0	2.9738e-05	0	0	0	0	0	0	0	0	0	0	0	0	0	0	0	0	0	0	0	0	0	2.9738e-05	8.9214e-05	0	0	0	0	2.9738e-05	0	0	0	0	0	0	0	0	0	0	0	0	0	0	0	0	0
OTU_1801	0	0	0	0	0	0	0	0.00044607	0	0	0.000237904	0	0	0	0	0	0	0	0	0.000178428	0	0	0	0	0	0	0	5.9476e-05	0	0	5.9476e-05	0	0	0	0	0	0	0	0	0	0	0	0	0	0	0	0	0	0
OTU_1802	0	0	0	0	0	0	0	2.9738e-05	0	0	0	0	0	0	0.000386594	0	0	5.9476e-05	0	0	0	0	0	0	0	0	0	0	0	0	0	0	0	0	0	0	0	0	0	0	0	0	0	0	0	0	0	0	0
OTU_1803	0	0	0	0	0	0	0	0	0	0	0	0	0	0	0	0	0	0	0	0	0	0	0	0	0	0	0	0	0	0	0	0	0	0	0	0	0	0	0	0	0	0	0	0	0	0	0	0	0
OTU_1804	0	0	0	0	2.9738e-05	0	0	0	0	0	0	0	0	0	0	0	0	0	0	2.9738e-05	0	0	0	0.000208166	0	0	0	0	0	0	0.00029738	0	0	0	0	2.9738e-05	0	0	0	0	0.000267642	0	0	0	0	0	0	0	0
OTU_1805	0	0	0	0	0	0	0	0	0	0	0	0	0	0	0	0	0	0	0	0	0	0	0	0	0	0	0	0	0	0	0	0	0.000208166	0	2.9738e-05	0	0	0	0	0	0	0	0	0	0	0	0	0	0
OTU_1806	0	0	0	0	0	0	0	5.9476e-05	0	0	0	0	0	0	0	0	0	0	0	0.00044607	0	0	0	0	0	0	0	0	0	0	0	0	0	0	0	0	0	0	0	0	0	0	0	0	0	0	0	0	0
OTU_1807	0	0	0	0	0	0	0	0	0	0	0	0	0	0	0	0	0	0	0	0	0	0	0	0	0	0	0	0	0	0	0.000535284	0	0	0	0	0	0	0	0	0	0	0	0	0	0	0	0	0	0
OTU_1808	0	0.000118952	2.9738e-05	0	0	0	0	0	0	0	0	0	0	0	0	0	0	0	0	0	0	0	8.9214e-05	0	0	0	0	0	0	0	0	0	0	0	0	0	0	0	0	0	0	0	0	0	0	0	0	0	0
OTU_1809	0	0	0	0	0	0	0	0	0	0	0	0	0	0.000773188	0	0	0	0	0	0	0	0	5.9476e-05	0	0	0	0	0	0	0	0	0	0	0	0	0	0	0	0	0	0	0	0	0	0	0	0	0	0
OTU_1810	0	0	0	0	0.000208166	0	0	0	0	0	0	0	0	0	0	0	0	0	0	0	0	0	0	0	0	0	0	0	0	0	0.000654236	0	0	0	0	0	0	0	0	0	0	0	0	0	0	0	0	0	0
OTU_1811	0	0	0	0	0	0	0	0	0	0	0	0	0	0	0	0	0	0	0	0	0	0	0	0	0	0	0	0	0	0	0.00089214	0	0	0	0	0	0	0	0	0	0	0	0	0	0	0	0	0	0
OTU_1812	0	0	0	0	0	0	0	0	0	0	0	0	0	0	0	0	0	0	0	0	0	0	0	0	0	0	0	0	2.9738e-05	0	0	0	0	0	0	0	0	0	0	0	0	0	0	0	0	0	0	0	0
OTU_1813	0	0	0	0	0.000475808	0	0	0	0	0	0	0	0	0	0	0	0	0	0	0	0	0	0	0	0	0	0	0	0	0	0	0	0	0	0	0	0	0	0	0	0	0	0	0	0	0	0	0	0
OTU_1814	0	0	0	0	0	0	0	0	0	0	0	0	0	2.9738e-05	0	0	0	0	0	0	0	0	0	0	0	0	0	0	0	0	0	0	0	0	0	0	0	0	0	0	0	0	0	0	0	0	0	0	0
OTU_1815	0	0.000208166	0	0	0	0	0	0	0	0	0	0	0	2.9738e-05	0	0	0	0	0	0	0	0	8.9214e-05	0	0	0	0	0	0	0	0	0	0	0	0	0	0	0	0	0	0	0	0	0	0	0	0	0	2.9738e-05
OTU_1816	0	0	0	0	2.9738e-05	0	0	2.9738e-05	0	0	0	0	0	0	0	0	0	0.000535284	0	2.9738e-05	0	0	0	0	0	0	0	0	0	0	0	0	0	0	0	2.9738e-05	0	0	0	0	0	0	0	0	0	0	0	0	0
OTU_1817	0	0	0	0	0	0	0	0	0	0	0	0	0	0	0	0	0	0	0	0	5.9476e-05	5.9476e-05	0	0	0	0	0	0	0	0	0	0	0	0.000118952	0	0	0	0	5.9476e-05	0	0	0	0	0	0	0	0	0	0
OTU_1818	0	0	0	0	0	0	0	0	0	0	0	0	0	0	0	0	0	0.000624498	0	0	0	0	0	0	0	0	0	0	0	0	0	0	0	0	0	0	0	0	0	0	0	0	0	0	0	0	0	0	0
OTU_1819	0	0	0	0	0	0	0	0	0	0	2.9738e-05	0	0	0	0.000505546	0	0	0	0	0	0	0	0	0	0	0	0	0	0	0	0	0	0	0	0	0	0	0	0	0	0	0	0	0	0	0	0	0	0
OTU_1820	0	0	0	0	0	0	0	0	0	0	2.9738e-05	0	0	0	0	0	0	0	0	2.9738e-05	0	0	0	0	0	0	0	0.000118952	0	0	0	0	0	0	0	5.9476e-05	0	0	0	0	0	0	0	0.000118952	0	0	0	0	0
OTU_1821	0	0	0	0	2.9738e-05	0	0	0	0	0	0	0	0	0	2.9738e-05	0	0	0.00089214	0	0	0	0	0	0	0	0	0	0	0	0	0	0	0	0	0	2.9738e-05	0	0	0	0	0	0	0	0	0	0	0	0	0
OTU_1822	0	2.9738e-05	0	0	0	5.9476e-05	0	0	0	0	0	0	0	5.9476e-05	0	0	0	0	0	0	0	0	8.9214e-05	0	0	0	0	0	0	0	0	0	0	0	0	0	0	0	0	0	0	0	0	0	0	0	0	0	0
OTU_1823	0	0	0	0	0	8.9214e-05	0	0	0	0	0	0	0	0	0	0	0	0	0	0	0	0	0	0	0	0	0	0	0	0	0	0	0	0	0	0	0	0	0	0	0	0	0	0	0	0	0	0	0
OTU_1824	0	0	0	0	0	0	0	0	0	0	0	0	0	0	0	0	0	0	0	0	0	0	0	0	0	0	0	0	0	0	0	0	0	0	0	0	0	0	0	0	0	0	0	0	0	0	0	0	0
OTU_1825	0	0	0	0	0	0	0	0	0	0	0	0	0	5.9476e-05	0	0	0	0	0	0	0	0	2.9738e-05	0	5.9476e-05	0	0	0	0	0	0	0	0.00029738	0	0	0	0	0	0	0	0	0	0	0	0.000178428	0	0	0	0
OTU_1826	0	2.9738e-05	0	0	0	2.9738e-05	2.9738e-05	0	0	0	0	0	0	0.000356856	0	2.9738e-05	2.9738e-05	0	0	0	0	0	2.9738e-05	0	2.9738e-05	0	0	0	0	0	0	5.9476e-05	8.9214e-05	0	2.9738e-05	0	0	0	2.9738e-05	0	0	0	0	0	0	0	0	0	0
OTU_1827	0	0	0	0	0	0	0	8.9214e-05	0	0	0.000118952	0	0	0	0	0	0	0.00014869	0	0.000208166	0	0	0	0	0	0	0	0	0	0	0	0	0	0	0	0	0	0	0	0	0.000237904	0	0	0	0	0	0	0	0
OTU_1828	0	0	0	0	0.000118952	0	0	0	0	0	0	0	0	0	0	0	0	0	0	2.9738e-05	0	0	0	0	0	0	0	0.000118952	0	0	0	0	0	0	0	0	0	0	0	0	0.000178428	0	0	0	0	0	0	0	0
OTU_1829	0	0	0	0	0	0	0	0.000386594	0	0	0	0	0	0	0	0	0	0	0	0.000386594	0	0	0	0	0	0	0	0	0	0	0	0	0	0	0	0	0	0	0	0	0	0	0	0	0	0	0	0	0
OTU_1830	0	0	0	0	5.9476e-05	0	0	0	0	0	0.000178428	0	0	0	0	0	0	0	0	0	0	0	0	0.000208166	0	0	0	0	0	0	2.9738e-05	0	0	0	0	0	0	0	0	0	0	0	0	2.9738e-05	0	0	0	0	0
OTU_1831	0	0	0	0	0	0	0	0	0	0	0	0	0	0	0	0	0	0	0	0	0	0	0	0	0	0	0	0	0	0	0.000535284	0	0	0	0	0	0	0	0	0	0	0	0	0	0	0	0	0	0
OTU_1832	0	0	0	0	0	0	0	0	0	0	0	0	0	0	0	0	0	0.000237904	0	0.00029738	0	0	0	0	0	0	0	0.000178428	0	0	0	0	0	0	0	0	0	0	0	0	0	0	0	0	0	0	0	0	0
OTU_1833	0	0	0	0	0	0	0	0	0	0	2.9738e-05	0	0	0	0	0	0	0	0	0	0	0	0	0	0	0	0	0	0	0	0.000505546	0	0	0	0	0	0	0	0	0	0	0	0	0	0	0	0	0	0
OTU_1834	0	0	0	0	0	0	0	0	0	0	0	0	0	0	0	0	0	0	0	0	0	0	0	0	0	0	0	0	0	0	0	0	0	0	0	0	0	0	0	0	0	0	0	0	0	0	0	0	0
OTU_1835	8.9214e-05	0.000237904	0.000178428	0.000178428	0	0	2.9738e-05	0	0	0	0	0	5.9476e-05	0.000118952	0	5.9476e-05	0.000267642	0	0	0	5.9476e-05	5.9476e-05	0.000178428	0	0	0	0.000118952	0	0	0	0	0	0	0	0.000327118	0	2.9738e-05	0	0	0	0	0	0	0	0	0	0	0	5.9476e-05
OTU_1836	0	0	0	0	0	0	0	0	0	0	0	0	0	0	0	0	0	0	0	0	0	0	0	0	0	0	0	0	0	0	0	0	0	0	0	0	0	0	0	0	0	0	0	0	0	0	0	0	0
OTU_1837	0	0	0	0	0	0	0	0	0	0	0	0	0	0	0	0	0	0	0	8.9214e-05	0	0	0	0	0	0	0	0	0	0	0.000416332	0	0	0	0	0	0	0	0	0	0	0	0	0	0	0	0	0	0
OTU_1838	0	0	0	0	0	0	0	0	0	0	0	0	0	0	0	0	0	0	0	0.000535284	0	0	0	0	0	0	0	0	0	0	0	0	0	0	0	0	0	0	0	0	0	0	0	0	0	0	0	0	0
OTU_1839	0	0	0	0	0	0	0	0	0	0	0	0	0	0	2.9738e-05	0	0	0	0	8.9214e-05	0	0	0	8.9214e-05	0	0	0	0	0	0	2.9738e-05	0	0	0	0	0	0	0	0	0	0	0	0	0	0	0	0	0	0
OTU_1840	0	0	0	0	0	0	0	0	0	0	0	0	0	0	0.000416332	0	0	0	0	0	0	0	0	0	0	0	0	0	0	0	0	0	0	0	0	0	0	0	0	0	0	0	0	0	0	0	0	0	0
OTU_1841	0	0	0	0	0	0	0	0.000327118	0	0	0	0	0	0	0	0	0	0	0	0	0	0	0	0.000178428	0	0	0	0	0	0	0	0	0	0	0	0	0	0	0	0	0.000208166	0	0	0	0	0	0	0	0
OTU_1842	0	0	0	0	0	0	0	0	0	0	0	0	0	0	0	0	0	0	0	0	0	0	0	0	0	0	0	0	0	0	0	0	0	0	0	2.9738e-05	0	0	0	0	0.000327118	0	0	5.9476e-05	0	0	0	0	0
OTU_1843	0	0	0	0	5.9476e-05	0	0	0.00014869	0	0	5.9476e-05	0	0	0	0	0	0	0	0	8.9214e-05	0	0	0	0	0	0	0	0	0	0	2.9738e-05	0	0	0	0	2.9738e-05	0	0	0	0	0	0	0	0	0	0	0	0	0
OTU_1844	0	5.9476e-05	0	0	0	0	0	0	0	0	0	0	0	0	0	0	0	0	0	0	0	0	2.9738e-05	0	0	0	0	0	0	0	0	0	0	0	0	0	0	0	0	0	0	0	0	0	0	0	0	0	0
OTU_1845	0	0	0	0	0	0	0	0	0	0	0	0	0	0	0	0	0	0	0	0	0	0	0	0	0	0	0	0	0	0	0.000416332	0	0	0	0	0	0	0	0	0	0	0	0	0	0	0	0	0	0
OTU_1846	0	0	0	0	0	0	0	0	0	0	0	0	0	0	0	0	0	0	0	0	0	0	0	0	0	0	0	0	0	0	0	0	0	0	0	0	0	0	0	0	0.000565022	0	0	0	0	0	0	0	0
OTU_1847	0	0	0	0	2.9738e-05	0	0	0.000208166	0	0	0	0	0	0	5.9476e-05	0	0	0	0	0	0	0	0	0	0	0	0	0	0	0	0.000118952	0	0	0	0	0	0	0	0	0	0	0	0	0	0	0	0	0	0
OTU_1848	0	0	0	0	2.9738e-05	0	0	0	0	0	0	0	0	0	0.000327118	0	0	0	0	0	0	0	0	0	0	0	0	2.9738e-05	0	0	0	0	0	0	0	0	0	0	0	0	0	0	0	0	0	0	0	0	0
OTU_1849	0	0	0	0	8.9214e-05	0	0	0	0	0	0	0	0	0	5.9476e-05	0	0	0	0	0	0	0	0	0.00014869	0	0	0	8.9214e-05	0	0	0	0	0	0	0	0	0	0	0	0	0.000237904	0	0	0	0	0	0	0	0
OTU_1850	0	0	0	0	0	0.00029738	0	0	0	0	0	0	0	0	0	0	0	0	0	0	0	0	0	0	0	0	0	0	0	0	0	8.9214e-05	0	0	0	0	0	0	2.9738e-05	0	0	0	0	0	0	0	0	0	0
OTU_1851	0	0	0	0	0	0	0	0	0	0	0	0	0	0	0.000416332	0	0	0	0	0	0	0	0	0	0	0	0	0	0	0	0	0	0	0	0	0	0	0	0	0	0	0	0	0	0	0	0	0	0
OTU_1852	0	0	0	0	0	0	0	0.000208166	0	0	0	0	0	0	0	0	0	0	0	0	0	0	0	0	0	0	0	0	0	0	0	0	0	0	0	0	0	0	0	0	0	0	0	0	0	0	0	0	0
OTU_1853	0	0	0	0	0	0	0	0	0	0	0	0	0	0	0	0	0	0	0	0.000386594	0	0	0	0	0	0	0	0	0	0	2.9738e-05	0	0	0	0	0	0	0	0	0	0	0	0	0	0	0	0	0	0
OTU_1854	0	0	0	0	0	0	0	0	0	0	0	0	0	0	0	0	0	0	0	0	0	0	0	0	0	0	0	0	0	0	0.00029738	0	0	0	0	0	0	0	0	0	0	0	0	5.9476e-05	0	0	0	0	0
OTU_1855	2.9738e-05	0	0	0.000475808	0	0	0	0	0	0	0	0	0	0	0	0	0	0	0	0	0	0	0	0	0	0	2.9738e-05	0	8.9214e-05	0	0	0	0	0	0	0	0	0	0	0	0	0	0	0	0	0	0	0	0
OTU_1856	0	0	0	0	0	0	0	0	0	0	0	0	0	0	0	0	0	0	0	0	0	0	0	0	0	0	0	0	0	0	0	0	0.000356856	0	0	0	0	0	0	0	0	0	0	0	0	0	0	0	0
OTU_1857	0	0	5.9476e-05	0	0	0	0	0	0	0	0	0	0	0	0	0	0	0	0	0	0	0	2.9738e-05	0	0	0	0	0	0	0	0	0	0	0	0	0	0	0	0	0	0	0	0	0	0	0	0	0	0
OTU_1858	0	0	0	0	2.9738e-05	0	0	0	0	0	0	0	0	0	0.000356856	0	0	5.9476e-05	0	0	0	0	0	5.9476e-05	0	0	0	2.9738e-05	0	0	0	0	0	0	0	0	0	0	0	0	0	0	0	0	2.9738e-05	0	0	0	0
OTU_1859	0	0	0	0	0	0	0	0	0	0	0	0	0	0	0	0	0	0	0	0.000624498	0	0	0	0	0	0	0	0	0	0	2.9738e-05	0	0	0	0	0	0	0	0	0	0.000208166	0	0	0	0	0	0	0	0
OTU_1860	0	0	0	0	0	0	0	0	0	0	0	0	0	0	0	0	0	0	0	0	0	0	0	0	0	0	0	0	0	0	0.00044607	0	0	0	0	2.9738e-05	0	0	0	0	0	0	0	0	0	0	0	0	0
OTU_1861	0	0	0	0	0.000118952	0	0	0	0	0	0.000118952	0	0	0	0	0	0	8.9214e-05	0	0	0	0	0	0.000208166	0	0	0	0	0	0	0	0	0	0	0	0	0	0	0	0	0	0	0	2.9738e-05	0	0	0	0	0
OTU_1862	0	0	0	0	0	0	0	0	0	0	0.000178428	0	0	0	0	0	0	0.000713712	0	0	0	0	0	0	0	0	0	0	0	0	0	0	0	0	0	0	0	0	0	0	0.00014869	0	0	0	0	0	0	0	0
OTU_1863	0	0	0	0	0	0	0	0	0	0	0	0	0	0	0	0	0	0	0	0	0	0	0	0.00014869	0	0	0	0	0	0	0.000475808	0	0	0	0	2.9738e-05	0	0	0	0	2.9738e-05	0	0	0	0	0	0	0	0
OTU_1864	0	0	0	0	0	0	0	0	0	0	2.9738e-05	0	0	0	0	0	0	0.000118952	0	0	0	0	0	5.9476e-05	0	0	0	2.9738e-05	0	0	2.9738e-05	0	0	0	0	0	0	0	0	0	0	0	0	0	0	0	0	0	0
OTU_1865	0	0	0	0	0	0	0	0.000118952	0	0	5.9476e-05	0	0	0	0	0	0	0	0	5.9476e-05	0	0	0	0	0	0	0	0	0	0	0	0	0	0	0	0	0	0	0	0	0	0	0	0	0	0	0	0	0
OTU_1866	0	0	0	0	0	0	0	0	0	0	0	0	0	0	0	0	0	0	0	2.9738e-05	0	0	0	5.9476e-05	0	0	0	0	0	0	0.000267642	0	0	0	0	0	0	0	0	0	0	0	0	0.00014869	0	0	0	0	0
OTU_1867	0	0.000118952	0	0	0	2.9738e-05	0	0	0	0	0	0	0	0	0	0	0.000267642	0	0	0	0	0	0	0	0	0	0	0	0	0	0	5.9476e-05	0	2.9738e-05	0	0	0	0	0	0	0	0	0	0	8.9214e-05	0	0	0.000118952	0
OTU_1868	0	0	0	0	0	0	0	0	0	0	0	0	0	0	0	0	0	0	0	0	0	0	0	0	0	0	0	0	0	0	0.000475808	0	0	0	0	0	0	0	0	0	0	0	0	0	0	0	0	0	0
OTU_1869	0	0	0	0	0	0	0	0	0	0	0.00014869	0	0	0	0	0	0	0	0	0.000237904	0	0	0	0	0	0	0	0	0	0	0	0	0	0	0	0	0	0	0	0	0	0	0	0	0	0	0	0	0
OTU_1870	0	0	0	0	0	0	0	0	0	0	0	0	0	0	0	0	0	0	0	0.000654236	0	0	0	0	0	0	0	0	0	0	5.9476e-05	0	0	0	0	0	0	0	0	0	0	0	0	0	0	0	0	0	0
OTU_1871	0	0	0	0	0	0	0	0	0	0	0	0	0	8.9214e-05	0	0	0	0	0	0	0	0	2.9738e-05	0	0	0	0	0	0	0	0	0	0	0	0	0	0	0	0	0	0	0	0	0	0	0	0	0	0
OTU_1872	0	0	0	0	0	0	0	0	0	0	0	0	0	0	0	0	0	0	0	0	0	0	0	0	0	0	0	0	0	0	0	0	0	0	0	0	0	0	0	0	0	0	0	0.00044607	0	0	0	0	0
OTU_1873	0	0	0	0	0	0	0	0	0	0	0	0	0	0.00074345	0	0	0	0	0	0	0	0	0	0	0	0	0	0	0	0	0	0	0	0	0	0	0	0	0	0	0	0	0	0	0	0	0	0	0
OTU_1874	0	0	0	2.9738e-05	0	0	0	0	0	0	0	0	0	0	0	0	0	0	0	0	0	0	0	0	0	0	0	0	0	0	0	2.9738e-05	0	0	2.9738e-05	0	0	0	0	0	0	0	0	0	0.000208166	0	0	0	0
OTU_1875	0	8.9214e-05	0	0	0	0	0	0	0	0	0	0	0	0	0	0	0.000475808	0	0	0	0	0	0.000416332	0	0	0	0	0	0	0	0	0.000118952	0	0	0	0	0	0	0	0	0	0	0	0	0	0	0	0	0
OTU_1876	0	0	0	0	0	0	0	0	0	0	0	0	0	0	0	0	0	0	0	0	0	0	0	0	0	0	0	0	0	0	0	5.9476e-05	0	0	0	0	0	0	0	0	0	0	0	0	0.000178428	0	0	0	0
OTU_1877	0	0	0	0	0.000208166	0	0	0	0	0	0	0	0	0	0	0	0	0	0	0	0	0	0	0	0	0	0	0	0	0	0.00044607	0	0	0	0	0	0	0	0	0	0	0	0	2.9738e-05	0	0	0	0	0
OTU_1878	0	0	0	0	0	0	0	0	0	0	0	0	0	0	0	0	0	0	0	0	0	0	0	0	0	0	0	0	0	0	0	0	0	0	0	0	0	0	0	0	0	0	0	0	0	0	0	0	0
OTU_1879	0	0	0	0	0	0	0	0	0	0	0	0	0	0	0	0	0	0	0	0	0	0	0	0	0	0	0	0	0	0	0	0	0	0	0	0	0	0	0	0	0	0	0	0	0	0	0	0	0
OTU_1880	0	0	0	0	0	0.000356856	0	0	0	0	0	0	0	0	0	0	0	0	0	0	0	0	0	0	0	0	0	0	0	0	0	0	0	0	0	0	0	0	0	0	0	0	0	0	0	0	0	0	0
OTU_1881	0	0	0	0	0	0	0	0	0	0	0.000118952	0	0	0	0.000237904	0	0	0	0	2.9738e-05	0	0	0	0	0	0	0	0	0	0	0	0	0	0	0	0	0	0	0	0	0	0	0	0	0	0	0	0	0
OTU_1882	0	0	0	0	0	0	0	0	0	0	0	0	0	0	0	0	0	0	0	0	0	0	0	0	0	0	0	0	0	0	0	0	0	0	0	0	0	0	0	0	0	0	0	0	0	0	0	0	0
OTU_1883	0	0	0	0	0	0	0	0	0	0	0	0	0	0	0	0	0	0	0	0	0	0	0	0	0	0	0	0	0	0	2.9738e-05	0	0	0	0	0	0	0	0	0	0	0	0	0	0	0	0	0	0
OTU_1884	0	0	0	0	0	0	0	8.9214e-05	0	0	0	0	0	0	0	0	0	0	0	0	0	0	0	0	0	0	0	0	0	0	0.00029738	0	0	0	0	0	0	0	0	0	0	0	0	0	0	0	0	0	0
OTU_1885	0	0	0	0	0	0	0	0	0	0	0	0	0	0	0	0	0	0	0	0	0	0	0	0	0	0	0	0	0	0	0	0	0	0	0.000921878	0	0	0	0	0	0	0	0	0	0	0	0	0	0
OTU_1886	0	0	0.000267642	0	0	0	0	0	0	0	0	0	0	2.9738e-05	0	0	0	0	0	0	0	0	5.9476e-05	0	0	0	0	0	0	0	0	0	0	0	0	0	0	0	0	0	0	0	0	0	0	0	0	0	0
OTU_1887	0	0	0	0	0	0	0	0.000356856	0	0	0	0	0	0	0	0	0	0	0	0.00014869	0	0	0	0	0	0	0	0	0	0	2.9738e-05	0	0	0	0	0	0	0	0	0	0.000178428	0	0	0	0	0	0	0	0
OTU_1888	0	0	0	0	0.000327118	0	0	0	0	0	5.9476e-05	0	0	0	2.9738e-05	0	0	0	0	0	0	0	0	0	0	0	0	0	0	0	0	0	0	0	0	0	0	0	0	0	0	0	0	0	0	0	0	0	0
OTU_1889	0	0	0	0	0	0	0	0	0	0	0	0	0	0	2.9738e-05	0	0	0.000832664	0	2.9738e-05	0	0	0	5.9476e-05	0	0	0	0	0	0	0	0	0	0	0	0	0	0	0	0	0	0	0	0	0	0	0	0	0
OTU_1890	0	0	0	0	0	0	0	0	0	0	0	0	0	0	0	0	0	0	0	0	0	0	0	0	0	0	0	0	0	0	0	0	0	0	0	0	0	0	0	0	0.00059476	0	0	0	0	0	0	0	0
OTU_1891	0	0	0	0	0.000208166	0	0	0	0	0	0	0	0	0	0	0	0	0	0	0.000654236	0	0	0	0	0	0	0	0	0	0	0	0	0	0	0	0	0	0	0	0	0	0	0	0	0	0	0	0	0
OTU_1892	0	0	0	0	0	0	0	0	0	0	0	0	0	0	0	0	0	0.000713712	0	0	0	0	0	0	0	0	0	0	0	0	0	0	0	0	0	0	0	0	0	0	0	0	0	0	0	0	0	0	0
OTU_1893	0	0	0	0	0	0	0	0	0	0	0	0	0	0	0	0	0	0	0	0	0	0	0	0	0	0	0	0	0	0	0.000416332	0	0	0	0	0	0	0	0	0	0	0	0	0	0	0	0	0	0
OTU_1894	0	0	0	0	0	0	0	0	0	0	0	0	0	0	0	0	0	0	0	0	0	0	0	0	0.000624498	0	0	0	0	0	0	0	0	0	0	0	0	0	0	0	0	0	0	0	0	0	0	0	0
OTU_1895	0	0	0	0	0	0	0	0	0	0	0	0	0	0	0	0	0	0	0	0	0	0	0	0	0	0	0	0	0	0	0	0	0	0	0	0	0	0	0	0	0.000535284	0	0	0	0	0	0	0	0
OTU_1896	0	0	0	0	0	0	0	0	0	0	0	0	0	0	0	0	0	0	0	0	0	0	0	0	0	0	0	0	0	0	0	0	0	0	0	0	0	0	0	0	0	0	0	0	0	0	0	0	0
OTU_1897	0	0	0	0	0.000178428	0	0	2.9738e-05	0	0	0.000118952	0	0	0	0	0	0	0.000237904	0	0	0	0	0	8.9214e-05	0	0	0	0	0	0	8.9214e-05	0	0	0	0	0	0	0	0	0	0	0	0	0	0	0	0	0	0
OTU_1898	0	0	0	0	0	0	0	0	0	0	5.9476e-05	0	0	0	0	0	0	0	0	0.000178428	0	0	0	0	0	0	0	0	0	0	0	0	0	0	0	0	0	0	0	0	0	0	0	0	0	0	0	0	0
OTU_1899	0	0	0	0	0	0	0	0	0	0	0	0	2.9738e-05	0	0	0	0.00115978	0	0	0	0	0	0	0	0	0	0	0	0	0	0	0	0	5.9476e-05	0	0	0	0	0	0	0	0	0	0	0	0	0	0.000505546	0
OTU_1900	0	0	0	0	0	0	0	0	0	0	0	0	0	2.9738e-05	0	0	0	0	0	0	0	0	0	0	0	0	0	0	0	0	0	0	0	0	0	0	0	0	0	0	0	0	0	0	0	0	0	0	0
OTU_1901	0	0	0	0	0	0	0	0	0	0	0	0	0	0	0	0	0	0	0	0	0	0	0	0	0	0	0	0	0	0	0	0	0	0	0	0	0	0	0	0	0	0	0	0	0	0	0	0	0
OTU_1902	0	0	0	0	0	0	0	0	0	0	0	0	0	0	0	0	0.00136795	0	0	0	0	0	0	0	0	0	0	0	0	0	0	0	0	0	0	0	0	0	0	0	0	0	0	0	0	0	0	2.9738e-05	0
OTU_1903	0	0	0	0	0	0	0	0	0	0	0	0	2.9738e-05	0	0	0	0	0	0	0	0.000535284	0	0	0	0	0	0	0	0	0	0	0	0	0	0	0	0	0	0	0	0	0	0	0	0	0	0	0	0
OTU_1904	0	0	0	0	0	0	0	0	0	0	0	0	0	0	0	0	0	0	0	0	0	0	0	0	0	0	0.000267642	0	0	0	0	0	0	0	5.9476e-05	0	0	0	0	0	0	0	0	0	0	0	0	0	0
OTU_1905	0	0	0	0	0	0	0	0.000267642	0	0	0	0	0	0	0	0	0	0	0	0	0	0	0	0	0	0	0	0	0	0	0	0	0	0	0	0	0	0	0	0	0	0	0	0	0	0	0	0	0
OTU_1906	0	0	0	0	0	0	0	0	0	0	0	0	0	0	0	0	0	0	0	0	0	0	0	0	0	0	0	0	0	0	0	0	0	0	0	0	0	0	0	0	0	0	0	0	0	0	0	0	0
OTU_1907	0	0	0	0	0	0	0	0	0	0	0	0	0	0	0	0	0	0	0	0	0	0	0	0	0	0	0	0	0	0	0.000416332	0	0	0	0	0	0	0	0	0	0	0	0	0	0	0	0	0	0
OTU_1908	0	0	0	0	0	0	0	0	0	0	2.9738e-05	0	0	0	0	0	0	0	0	0	0	0	0	0	0	0	0	0.00014869	0	0	0	0	0	0	0	2.9738e-05	0	0	0	0	0	0	0	0	0	0	0	0	0
OTU_1909	0	0	0	0	2.9738e-05	0	0	0	0	0	0	0	0	0	0.00029738	0	0	0	0	0	0	0	0	0	0	0	0	0	0	0	0	0	0	0	0	0	0	0	0	0	0	0	0	0	0	0	0	0	0
OTU_1910	0	0	0	0	0	0	0	0	0	0	0	0	0	0	0	0	0	0	0	0	0	0	0	0	0	0	0	0	0	0	0.000416332	0	0	0	0	0	0	0	0	0	0	0	0	0	0	0	0	0	0
OTU_1911	0	0	0	0	0	0	0	0	0	0	0	0	0	0	0.00044607	0	0	0	0	0	0	0	0	0	0	0	0	0	0	0	0	0	0	0	0	0	0	0	0	0	0	0	0	0	0	0	0	0	0
OTU_1912	0	0	0	0	0	0	0	2.9738e-05	0	0	0	0	0	0	0	0	0	0	0	0	0	0	0	0	0	0	0	0	0	0	0	0	0	0	0	0	0	0	0	0	0.000832664	0	0	0	0	0	0	0	0
OTU_1913	0	0	0	0	0	0	0	0	0	0	0.000535284	0	0	0	0	0	0	0.0027359	0	0	0	0	0	0.00130847	0	0	0	2.9738e-05	0	0	0.000475808	0	0	0	0	0.000505546	0	0	0	0	0.000713712	0	0	0	0	0	0	0	0
OTU_1914	0	2.9738e-05	0	0	0	0	0	0	0	0	0	0	0	0	0	0	0.000773188	0	0	0	0	0	0	0	0	0	0	0	0	0	0	0	0.000118952	0	0	0	0	0	0	0	0	0	0	0	0	0	0	2.9738e-05	0
OTU_1915	0	0	0	0	0	2.9738e-05	0	0	0	0	0	0	0	2.9738e-05	0	0	0	0	0	0	0	0	0	0	0	0	0	0	0	0	0	0	0	0	0	0	0	0	0	0	0	0	0	0	0	0	0	0	0
OTU_1916	0	0	0	0	0	5.9476e-05	0	0	0	0	0	0	0	0	0	0	0	0	0	0	0	0	2.9738e-05	0	2.9738e-05	0	0	0	0	0	0	0	0	0	0	0	0	0	0	0	0	0	0	0	0.000237904	0	0	0	0
OTU_1917	0	0	0	0	0	0	0	0	0	0	0	0	0	0	0	0	0	0	0	0	0	0	0	0	0	0	0	0	0	0	0	0	0	0	0	0	0	0	0	0	0	0	0	0	0	0	0	0.000356856	0
OTU_1918	0	0	0	0	0	0	0	0	0	0	0	0	0	0	0	0	0	0	0	0	0	0	0	0	0	0	0	0	0	0	0	0	0	0	0	0	0	0	0.000505546	0	0	0	0	0	0	0	0	0	0
OTU_1919	0	0	8.9214e-05	0	0	0	0	0	0	0	0	0	0	0	0	0	0	0	0	0	0	0	0	0	0	0	0	0	0	0	0	0	0	0	0	0	0	0	5.9476e-05	0	0	0	0	0	0	0	0	0	0
OTU_1920	0	0	0	0	0	0.000178428	0	0	0	0	0	0	0	8.9214e-05	0	0	0	0	0	0	0	0	5.9476e-05	0	0	0	0	0	0	0	0	0	0	0	0	0	0	0	0	0	0	0	0	0	0	0	0	0	0
OTU_1921	0	0	0	0	0	0	0	0	0	0	0	0	0	0	0	0	0	0	0	0	0	0	0	5.9476e-05	0	0	0	0	0	0	0	0	0	0	0	0	0	0	0	0	0.000208166	0	0	0	0	0	0	0	0
OTU_1922	0	0	0	0	0	0	0	0	0	0	0	0	0	0	0	0	0	0	0	0	0	0	0	0	0	0	0	0	0	0	0.000416332	0	0	0	0	0	0	0	0	0	0	0	0	0	0	0	0	0	0
OTU_1923	0	8.9214e-05	5.9476e-05	0	0	0	0	0	0	0	0	0	0	2.9738e-05	0	0	0	0	0	0	0	0	2.9738e-05	0	0	0	0	0	0	0	0	0	0	0	0	0	0	0	0	0	0	0	0	0	0	0	0	0	0
OTU_1924	0	0	0	8.9214e-05	0	2.9738e-05	0	0	0	0	0	0	0	0	0	0	0	0	0	0	0	0	0	0	0	0	0	0	0	0	0	0	0	0	0.000416332	0	0	0	0	0	0	0	0	0	0	0	0	0	0
OTU_1925	0	0	0	0	8.9214e-05	0	0	0.000475808	0	0	8.9214e-05	0	0	0	0	0	0	0	0	0	0	0	0	0	0	0	0	0	0	0	0	0	0	0	0	0	0	0	0	0	0	0	0	0	0	0	0	0	0
OTU_1926	0	0.000118952	2.9738e-05	0	0	0.000208166	0	0	0	0	0	0	0	0	0	0	0	0	0	0	0	0	2.9738e-05	0	0	0	0	0	0	0	0	0	0	0	0	0	0	0	0	0	0	0	0	0	0	0	0	0	0
OTU_1927	0	0	0	0	0	0.000565022	0	0	0	0	0	0	0	0	0	0	0	0	0	0	0	0	0	0	0	0	0	0	0	0	0	0	0	2.9738e-05	0	0	0	0	0	0	0	0	0	0	0	0	0	0	0
OTU_1928	0	0	0	0	0	0	0	0	0	0	0	0	0	0	0	0	0	0	0	0	0	0	0	0	0	0	0	0	0	0	0	0	0	0	0	0	0	0	0	0	0	0	0.000118952	0	0	0	0	0	0
OTU_1929	0	5.9476e-05	0	0	0	8.9214e-05	0	0	0	0	0	0	0	0.000208166	0	0	0	0	0	0	0	0	0.000118952	0	0	0	0	0	0	0	0	0	0	0	0	0	0	0	0	0	0	0	0	0	0	0	0	0	0
OTU_1930	0	0	0	0	0	0	0	0	0	0	0	0	0	0	0	0	0	0	0	0	0	0	0	0	0	0	0	0	0	0	0.000535284	0	0	0	0	0	0	0	0	0	0	0	0	0	0	0	0	0	0
OTU_1931	0	0	0	0	0.00113004	0	0	0	0	0	5.9476e-05	0	0	0	0.00014869	0	0	5.9476e-05	0	0	0	0	0	8.9214e-05	0	0	0	0	0	0	0	0	0	0	0	0	0	0	0	0	0.00014869	0	0	0	0	0	0	0	0
OTU_1932	0	0	0	0	0	0	0	0	0	0	0.000237904	0	0	0	0	0	0	0	0	0	0	0	0	0	0	0	0	0	0	0	0	0	0	0	0	2.9738e-05	0	0	0	0	0.000118952	0	0	0	0	0	0	0	0
OTU_1933	0	0.000386594	0	0	0	0	0	0	0	0	0	0	0	0	0	0	0	0	0	0	0	0	0.000118952	0	0	0	0	0	0	0	0	0	0	0	0	0	0	0	0	0	0	0	0	0	0	0	0	0	0
OTU_1934	0	0	0	0	0	0	0	0	0	0	0	0	0	0	0	0	0	0	0	0	0	0	0	0.000237904	0	0	0	0	0	0	2.9738e-05	0	0	0	0	0	0	0	0	0	0	0	0	0	0	0	0	0	0
OTU_1935	0	0	0	0	0	0	0	0	0	0	0	0	0	0	0	0	0	0	0	2.9738e-05	0	0	0	0	0	0	0	0	0	0	0.000208166	0	0	0	0	0	0	0	0	0	0.000118952	0	0	0	0	0	0	0	0
OTU_1936	0	2.9738e-05	0	0	0	0	0	0	0	0	0	0	0	2.9738e-05	0	0	8.9214e-05	0	0	0	0	0.000356856	0	0	0.000386594	0	0	0	0	0	0	2.9738e-05	0	0	0	0	0	0	0	0	0	0	0	0	0	0	0	0	0
OTU_1937	0	0	0	0	0	0	0	0	0	0	0	0	0	0	0	0	0	0	0	0	0	0	0	0	0	0	0	0	0	0	0	0	0	0	0	0	0	0	0	0	0.000356856	0	0	0	0	0	0	0	0
OTU_1938	0	0	0	0	0	0	0	0	0	0	0	0	0	0	0	0	0	0	0	0.00044607	0	0	0	0	0	0	0	0	0	0	0	0	0	0	0	0	0	0	0	0	0.000118952	0	0	0	0	0	0	0	0
OTU_1939	0	0	0	0	0	0	0	0	0	0	2.9738e-05	0	0	0	0	0	0	0.000327118	0	2.9738e-05	0	0	0	0.00014869	0	0	0	0	0	0	2.9738e-05	0	0	0	0	2.9738e-05	0	0	0	0	5.9476e-05	0	0	0	0	0	0	0	0
OTU_1940	0	0	0	0	0	0	0	0	0	0	0	0	0	0	0	0	0	0.000208166	0	0	0	0	0	5.9476e-05	0	0	0	0	0	0	5.9476e-05	0	0	0	0	0	0	0	0	0	0.000386594	0	0	0	0	0	0	0	0
OTU_1941	0	0	0	0	0	0	0	0	0	0	0	0	0	0	0	0	0	0	0	0	0.000208166	2.9738e-05	0	0	0	0	0	0	0	0	0	0	0	0	0	0	0	0	0	0	0	0	0	0	0	0	0	0	0
OTU_1942	0	0	0	0	0	0	0	0	0	0	5.9476e-05	0	0	0	0	0	0	0	0	0.000118952	0	0	0	0	0	0	0	0	0	0	0	0	0	0	0	0	0	0	0	0	0	0	0	0	0	0	0	0	0
OTU_1943	5.9476e-05	0	0	0	0	0	0	0	0	0	0	0	0	0	0	0	0	0	0	0	0	0	0	0	0	0	0.000386594	0	0	0	0	0	0	0	0	0	0	0	0	0	0	0	0	0	0	0	0	0	0
OTU_1944	0	0	0	0	0	2.9738e-05	0	0	0	0	0	0	0	0	0	0	0	0	0	0	0	0	0	0	0	0	0	0	0	0	0	0	0	0	0	0	0	0	0	0	0	0	0	0	0.000267642	0	0	0	0
OTU_1945	0	0	0	0	0	0	0	0	0	0	0	0	0	0	0	0	0	0	0	0	0	0	0	8.9214e-05	0	0	0	0	0	0	0	0	0	0	0	0	0	0	0	0	0.000178428	0	0	0	0	0	0	0	0
OTU_1946	0	0	0	0	0	0	0	0	0	0	0	0	0	0	0	0	0	0	0	0	0	0	0	0	0	0	0	0	0	0	0.000386594	0	0	0	0	0	0	0	0	0	0	0	0	0	0	0	0	0	0
OTU_1947	0	0	0	0	0	0	0	0	0	0	0	0	0	0	0	0	0	0	0	0	0	0	0	0	0	0	0	0	0	0	0.000505546	0	0	0	0	0	0	0	0	0	0	0	0	0	0	0	0	0	0
OTU_1948	0	0	0	0	0	0	0	0	0	0	0	0	0	0	0	0	0	0	0	0	0	0	0	0	0	0	0	0	0	0	0.000356856	0	0	0	0	0	0	0	0	0	0	0	0	0	0	0	0	0	0
OTU_1949	0	0	0	0	0	0	0	0	0	0	0	0	0	0	0	0	0	0.00104083	0	0	0	0	0	0.00014869	0	0	0	0	0	0	5.9476e-05	0	0	0	0	0.000118952	0	0	0	0	2.9738e-05	0	0	0	0	0	0	0	0
OTU_1950	0	0	0	0	0	0	0	0	0	0	0	0	0	0	0	0	0	0	0	0.000386594	0	0	0	0	0	0	0	0	0	0	0	0	0	0	0	0	0	0	0	0	0	0	0	0	0	0	0	0	0
OTU_1951	0	0	0	0	0	0	0	0	0	0	0	0	0	0	0	0	0	0	0	0	0	0	0	0	0	0	0	0	0	0	0	0	0	0	0	0	0	0	0	0	0	0	0	0	0	0	0	0	0
OTU_1952	0	0	0	0	0	0	0	0	0	0	0	0	0	0	0	0	0	0	0	0	0	0	0	0	0	0	0	0	0	0	0	2.9738e-05	0	0	0	0	0	0	0	0	0	0	0	0	0.000416332	0	0	0	0
OTU_1953	0	0	0	0	0	0	0	0	0	0	0	0	0	0	0	0	0	0	0	0	0	0	0	0	0	0	0	0	0	0	0	0	0	0	0	0	0	0	0	0	0	0	0	0	0	0	0	0	0
OTU_1954	0	0	0	0	0	0	0	0	0	0	0.000773188	0	0	0	0	0	0	5.9476e-05	0	0	0	0	0	0	0	0	0	0.000178428	0	0	0	0	0	0	0	0	0	0	0	0	0	0	0	0	0	0	0	0	0
OTU_1955	0	0	0	0	0	0	0	0	0	0	0	0	0	0	0	0	0	0	0	0	0	0	0	0	0	0	0	0	0	0	0	0	0	0	0	0	0	0	0	0	2.9738e-05	0	0	0	0	0	0	0	0
OTU_1956	0	0	0	0	0	0	0	0	0	0	0	0	0	0	0	0	0	0	0	2.9738e-05	0	0	0	0	0	0	0	0	0	0	0	0	0	0	0	0	0	0	0	0	0.000118952	0	0	0	0	0	0	0	0
OTU_1957	0	0	0	0	0	0	0	0	0	0	0	0	0	0	0	0	0	0	0	0	0	0	0	0	0	0	0	0	0	0	0	0	5.9476e-05	0	0	0	0	0	0	0	0	0	0	0	0	0	0	0	0
OTU_1958	0	0	0	0	0	0	0	0	0	0	0	0	0	0	0	0	0	0	0	0	0	0	0	0	0	0	0	0	0	0	0.000386594	0	0	0	0	0	0	0	0	0	0	0	0	0	0	0	0	0	0
OTU_1959	0	0	0	0	8.9214e-05	0	0	0	0	0	0	0	0	0	0	0	0	0.000356856	0	0	0	0	0	8.9214e-05	0	0	0	0	0	0	0	0	0	0	0	0	0	0	0	0	0.00014869	0	0	0	0	0	0	0	0
OTU_1960	0	0	0	0	0	0	0	0	0	0	5.9476e-05	0	0	0	0.000267642	0	0	0.000683974	0	0	0	0	0	8.9214e-05	0	0	0	0	0	0	0	0	0	0	0	5.9476e-05	0	0	0	0	0.000118952	0	0	0.000327118	0	0	0	0	0
OTU_1961	0	0	0	0	0	0	0	0	0	0	0	0	0	0	0	0	0	0.000654236	0	0	0	0	0	0	0	0	0	0	0	0	0	0	0	0	0	0	0	0	0	0	0	0	0	0	0	0	0	0	0
OTU_1962	0	0	0	0	0	0	0	0	0	0	0	0	0	0	0	0	0	0.00089214	0	0	0	0	0	0	0	0	0	0	0	0	0	0	0	0	0	0	0	0	0	0	0	0	0	0	0	0	0	0	0
OTU_1963	0	0	0	0	0	0	0	0	0	0	2.9738e-05	0	0	0	0	0	0	0	0	0.000386594	0	0	0	0	0	0	0	0	0	0	0	0	0	0	0	8.9214e-05	0	0	0	0	0	0	0	0	0	0	0	0	0
OTU_1964	0	0	0	0	0	0	0	0	0	0	0	0	0	0	0	0	0	0	0	0	0	0	0	0	0.000386594	0	0	0	0	0	0	0	0	0	0	0	0	0	0	0	0	0	0	0	0	0	0	0	0
OTU_1965	0	0	0	0	0	0	0	0	0	0	5.9476e-05	0	0	0	0.000118952	0	0	0	0	0.000356856	0	0	0	0	0	0	0	0	0	0	8.9214e-05	0	0	0	0	0	0	0	0	0	0	0	0	0	0	0	0	0	0
OTU_1966	0	0.000565022	0	0	0	0	0	0	0	0	0	0	0	0	0	0	8.9214e-05	0	0	0	0	0	2.9738e-05	0	0	0	0	0	0	0	0	0	0	0	0	0	0	0	0	0	0	0	0	0	0	0	0	0	0
OTU_1967	0	0	0	0	0	0	0	0	0	0	0	0	0	0	0	0	0	0	0	0	0	5.9476e-05	0	0	0	0	0	0	0	0	0	0	0	0	0	0	0	0	2.9738e-05	0	0	0	0	0	0	0	0	0	0
OTU_1968	0	0	0	0	0	0	0	0	0	0	2.9738e-05	0	0	0	0.000118952	0	0	0	0	0	0	0	0	0	0	0	0	0	0	0	0.000237904	0	0	0	0	0	0	0	0	0	0	0	0	0	0	0	0	0	0
OTU_1969	0	0	0	0	0	0	0	0	0	0	0	0	0	0	0	0	0	0	0	0.000118952	0	0	0	0	0	0	0	0	0	0	0	0	0	0	0	2.9738e-05	0	0	0	0	0	0	0	5.9476e-05	0	0	0	0	0
OTU_1970	0	0	0	0	0	0	0	0	0	0	5.9476e-05	0	0	0	0	0	0	5.9476e-05	0	0.00074345	0	0	0	0.000416332	0	0	0	0.000237904	0	0	8.9214e-05	0	0	0	0	8.9214e-05	0	0	0	0	0	0	0	5.9476e-05	0	0	0	0	0
OTU_1971	0	0	0	0	0	0	0	0	0	0	0	0	0	0	0	0	0	0	0	2.9738e-05	0	0	0	0	0	0	0	0	0	0	0	0	0	0	0	0	0	0	0	0	0	0	0	2.9738e-05	0	0	0	0	0
OTU_1972	0	0	0	0	0.000356856	0	0	0	0	0	2.9738e-05	0	0	0	0	0	0	0	0	0	0	0	0	0	0	0	0	0	0	0	0	0	0	0	0	0	0	0	0	0	0	0	0	0	0	0	0	0	0
OTU_1973	0	0	0	0	0	0	0	0	0	0	0	0	0	0	0	0	0	0	0	0	0	0	0	0	0	0	0	0	0	0	0	0	0	0	0	0	0	0	0	0	0	0	0	0	0	0	0	0	0
OTU_1974	0	0	0	0	0	0	0	0	0	0	5.9476e-05	0	0	0	0	0	0	0.000237904	0	0	0	0	0	8.9214e-05	0	0	0	0	0	0	0.000267642	0	0	0	0	5.9476e-05	0	0	0	0	0.000178428	0	0	0	0	0	0	0	0
OTU_1975	0	0	0	0	0	0	0	0	0	0	0	0	0	0	0	0	0	0.000118952	0	0	0	0	0	0	0	0	0	0	0	0	0	0	0	0	0	0	0	0	0	0	0.000327118	0	0	0	0	0	0	0	0
OTU_1976	0	0	0	0	0	0	0	0	0	0	0	0	0	0	0	0	0	0	0	0	0	0	0	0	0	0	0	0	0	0	0	0	0	0	0	0	0	0	0	0	0.000713712	0	0	0	0	0	0	0	0
OTU_1977	0	0	0	0	0	0	0	0	0	0	0	0	0	0	0	0	0	0.00110031	0	0	0	0	0	0	0	0	0	0	0	0	0	0	0	0	0	0	0	0	0	0	0	0	0	0	0	0	0	0	0
OTU_1978	0	0	0	0	0	0	0	0	0	0	0	0	0	0	0	0	0	0	0	0.000356856	0	0	0	0	0	0	0	0	0	0	5.9476e-05	0	0	0	0	0	0	0	0	0	0	0	0	5.9476e-05	0	0	0	0	0
OTU_1979	0	0	0	0	0	0	0	0	0	0	0	0	0	0	0	0	0	0	0	0	0	0	0	0.00044607	0	0	0	0	0	0	0	0	0	0	0	0	0	0	0	0	0	0	0	0	0	0	0	0	0
OTU_1980	0	0	0	0	0.000118952	0	0	0	0	0	0	0	0	0	0	0	0	0	0	0	0	0	0	0	0	0	0	0	0	0	0.00044607	0	0	0	0	0	0	0	0	0	0	0	0	0	0	0	0	0	0
OTU_1981	0	0	0	0	0	0	0	0	0	0	0	0	0	0	0	0	0	0.000118952	0	0	0	0	0	0	0	0	0	5.9476e-05	0	0	0	0	0	0	0	2.9738e-05	0	0	0	0	0	0	0	0	0	0	0	0	0
OTU_1982	0	0	0	0	0	0.000981354	0	0	0	0	0	0	0	0	0	0	0	0	0	0	0	0	0	0	0	0	0	0	0	0	0	0	0	0	0	0	0	0	0	0	0	0	0	0	0	0	0	0	0
OTU_1983	0	0	0	0	5.9476e-05	0	0	0	0	0	0	0	0	0	0	0	0	2.9738e-05	0	0	0	0	0	0.000267642	0	0	0	0	0	0	0	0	0	0	0	0	0	0	0	0	5.9476e-05	0	0	0	0	0	0	0	0
OTU_1984	0	0	0	0	0	0	0	0	0	0	0	0	2.9738e-05	0	0	0	0	0	0	0	0	0	0	0	0	0	0	0	0	0	0	0	0	0	0	0	0	0	0.000356856	0	0	0	0	0	0	0	0	0	0
OTU_1985	0	0	0	0	0	0	0	0	0	0	0	0	0	0	0	0	0	0	0	0	0	0	0	0.000237904	0	0	0	0	0	0	0	0	0	0	0	2.9738e-05	0	0	0	0	2.9738e-05	0	0	0	0	0	0	0	0
OTU_1986	0	0	0	0	0	0	0	0	0	0	0	0	0	0	0	0	0	0	0	0	0	0	0	0	0	0	0	0	0	0	0	0	0	0	0	0	0	0	0	0	0	0	0	0	0	0	0	0	0
OTU_1987	0	0	0	0	0	0	0	0	0	0	0	0	0	0	0	0	0	0	0	0	0	0	0	0	0	0	0	0	0	0	0	0	0	0	0	0	0	0	0	0	0	0	0	2.9738e-05	0	0	0	0	0
OTU_1988	0	5.9476e-05	0	0	0	0	0	0	0	0	0	0	0	0	0	0	0.000921878	0	0	0	0	0	0	0	0	0	0	0	0	0	0	0	0	0	0	0	0	0	0	0	0	0	0	0	0	0	0	0	0
OTU_1989	0	0	0	0	0	0	0	0	0	0	0	0	0	0	0	0	0	0	0	0	0	0	0	0	0	0	0	0	0	0	0	0	0	0	0	0	0	0	0	0	0	0	0	0	0	0	0	0	0
OTU_1990	0	0	0	0	0	2.9738e-05	0	0	0	0	0	0	0	0	0	0	0	0	0	0	0	0	0	0	0	0	0	0	0	0	0	0	0	0	0	0	0	0	0	0	0	0	0	0	0	0	0	0	0
OTU_1991	0	0	0	0	0	0	0	0	0	0	0	0	0	0	0	0	0	0	0	2.9738e-05	0	0	0	0	0	0	0	0	0	0	0.000416332	0	0	0	0	0	0	0	0	0	0	0	0	0	0	0	0	0	0
OTU_1992	0	0	0	0	0	0	0	0.000356856	0	0	0	0	0	0	0	0	0	0	0	0	0	0	0	0	0	0	0	0	0	0	0	0	0	0	0	0	0	0	0	0	0	0	0	0	0	0	0	0	0
OTU_1993	0	0	0	0	0	0	0	0	0	0	0	0	0	0	0	0	0	0	0	0.000178428	0	0	0	0	0	0	0	0	0	0	0	0	0	0	0	0	0	0	0	0	0	0	0	0	0	0	0	0	0
OTU_1994	0	0	0	0	0	0.00110031	0	0	0	0	0	0	0	0	0	0	0	0	0	0	0	0	0	0	0	0	0	0	0	0	0	0	0	0	0	0	0	0	0	0	0	0	0	0	2.9738e-05	0	0	0	0
OTU_1995	0	0	0	0	0	0	0	0	0	0	0	0	0	0	0	0	0	0	0	0	0	0	0	0	0	0	0	0	0	0	0.000475808	0	0	0	0	0	0	0	0	0	0	0	0	0	0	0	0	0	0
OTU_1996	0	0	0	0	0	0.00169507	0	0	0	0	0	0	0	0	0	0	0	0	0	0	0	0	0	0	0	0	0	0	0	0	0	2.9738e-05	0	0	0	0	0	0	0	0	0	0	0	0	0	0	0	0	0
OTU_1997	0	0	0	0	5.9476e-05	0	0	0	0	0	5.9476e-05	0	0	0	0.000327118	0	0	0	0	0	0	0	0	0	0	0	0	0	0	0	0	0	0	0	0	0	0	0	0	0	0	0	0	0	0	0	0	0	0
OTU_1998	0	0	0	0	0	0	0	0	0	0	0	0	0	0	0	0	0	0	0	0	0	0	0	0	0	0	0	0	0	0	0	0	0	0	0	0	0	0	0	0	0	0	0	0	0	0	0	0	0
OTU_1999	0	0	0	0	0	0	0	0	0	0	0	0	0	0	0	0	0	0	0	0	0	0	0	0	0	0	0	0	0	0	0	0	0	0	0	0	0	0	0	0	0.000386594	0	0	0	0	0	0	0	0
OTU_2000	0	0	0	0	0	0	0	0	0	0	0	0	0	0	0	0	0	0	0	0.000356856	0	0	0	0	0	0	0	0	0	0	0	0	0	0	0	0	0	0	0	0	0	0	0	0	0	0	0	0	0
OTU_2001	0	0	0	0	0	0	0	0	0	0	0	0.000416332	0	0	0	0	0	0	0	0	0	0	0	0	0	0	0	0	0	0	0	0	0	2.9738e-05	0	0	0	0	0	0	0	0	0	0	0	0	0	0	0
OTU_2002	0	0	0	0	8.9214e-05	0	0	0	0	0	2.9738e-05	0	0	0	0.000327118	0	0	0	0	0	0	0	0	0	0	0	0	0	0	0	0	0	0	0	0	0	0	0	0	0	0	0	0	0	0	0	0	0	0
OTU_2003	0	0	0	0	0	0	0	0	0	0	0	0	0	0	0	0	0	0.00014869	0	0	0	0	0	2.9738e-05	0	0	0	0	0	0	0	0	0	0	0	0	0	0	0	0	2.9738e-05	0	0	0	0	0	0	0	0
OTU_2004	0	0	0	0	0	0	0	0	0	0	0	0	0	0	0	0	0	0	0	0	0	0	0	0	0	0	0	0	0	0	0	0	0	0	0	0	0	0	0	0	0	0	0	0	0	0	0	0	0
[truncated: 11,014 more rows]
[truncated: 24 more columns]
