# Supplementary material for: Characterization of the intestinal fungal microbiome in patients with hepatocellular carcinoma
Source: J Transl Med. 2023 Feb 15;21:126. doi: 10.1186/s12967-023-03940-y (PMC9933289; doi:10.1186/s12967-023-03940-y)
Supplement: Supplementary file 4 — Additional file 4: Table S3. The differential taxa between the HCC patients and healthy controls at the genus and species levels. HCC, hepatocellular carcinoma; HC, healthy controls. Wilcoxon rank sum test was used. [file 12967_2023_3940_MOESM4_ESM.xlsx]

## Sheet: Sheet1
Table S3 The differential taxa between the HCC patients and healthy controls at the genus and species levels
Classification levels	Mean (HC)	Standard Deviation (HC)	Mean (HCC)	Standard Deviation(HCC)	P value
Taxa (genus)
k__Fungi;p__Ascomycota;c__Saccharomycetes;o__Saccharomycetales;f__Saccharomycetales_fam_Incertae_sedis;g__Candida;	0.0165162	0.0247859	0.192606	0.321338	0.0220832
k__Fungi;p__Mucoromycota;c__Mucoromycetes;o__Mucorales;f__Mucoraceae;g__Actinomucor;	0.0530262	0.141208	0.000498549	0.00193423	0.00233515
k__Fungi;p__Mucoromycota;c__Mucoromycetes;o__Mucorales;f__Mucoraceae;g__Mucor;	0.0361994	0.126134	0.00354057	0.0165506	0.0133851
k__Fungi;p__Basidiomycota;c__Malasseziomycetes;o__Malasseziales;f__Malasseziaceae;g__Malassezia;	0.000918574	0.00185197	0.026577	0.102228	0.00073398
k__Fungi;p__Ascomycota;c__Dothideomycetes;o__Pleosporales;f__Pleosporaceae;g__Alternaria;	0.0259448	0.0967953	0.00270179	0.00508326	0.0229412
k__Fungi;p__Mucoromycota;c__Mucoromycetes;o__Mucorales;f__Rhizopodaceae;g__Rhizopus;	5.61718e-05	0.000223679	0.00199157	0.0102848	0.00897711
k__Fungi;p__Ascomycota;c__Dothideomycetes;o__Capnodiales;f__Teratosphaeriaceae;g__Neocatenulostroma;	2.80859e-05	8.37847e-05	0.000939371	0.00332103	0.0267053
k__Fungi;p__Ascomycota;c__Sordariomycetes;o__Sordariales;f__Chaetomiaceae;g__Trichocladium;	0.000789709	0.00288629	6.47239e-05	0.000156927	0.00343533
k__Fungi;p__Basidiomycota;c__Agaricomycetes;o__Agaricales;f__Inocybaceae;g__Inocybe;	1.81732e-05	7.71025e-05	8.39661e-05	0.000305599	0.0304943
k__Fungi;p__Ascomycota;c__Sordariomycetes;o__Hypocreales;f__Hypocreales_fam_Incertae_sedis;g__Ustilaginoidea;	0.000667453	0.00236162	8.74647e-06	2.88501e-05	0.00911824
k__Fungi;p__Ascomycota;c__Leotiomycetes;o__Helotiales;f__Myxotrichaceae;g__Oidiodendron;	0.00126717	0.00132868	0.000384845	0.000445014	0.00506069
k__Fungi;p__Ascomycota;c__Sordariomycetes;o__Calosphaeriales;f__Calosphaeriaceae;g__Jattaea;	1.65211e-06	7.00932e-06	0.000426828	0.0015978	0.0241923
k__Fungi;p__Ascomycota;c__Dothideomycetes;o__Pleosporales;f__Cucurbitariaceae;g__Neocucurbitaria;	4.95633e-06	2.10279e-05	0.000209041	0.00079881	0.0336268
k__Fungi;p__Ascomycota;c__Saccharomycetes;o__Saccharomycetales;f__Metschnikowiaceae;g__Kodamaea;	3.46943e-05	8.04771e-05	0.000208166	0.000721925	0.0497313
k__Fungi;p__Ascomycota;c__Leotiomycetes;o__Helotiales;f__Dermateaceae;g__Mollisia;	0	0	0.00011108	0.000585282	0.042693
k__Fungi;p__Ascomycota;c__Sordariomycetes;o__Togniniales;f__Togniniaceae;g__Phaeoacremonium;	0	0	0.00011283	0.000524143	0.0284902
k__Fungi;p__Basidiomycota;c__Wallemiomycetes;o__Wallemiales;f__Wallemiaceae;g__Wallemia;	1.32169e-05	3.70898e-05	0.000120701	0.0004723	0.0357619
k__Fungi;p__Basidiomycota;c__Agaricomycetes;o__Polyporales;f__Phanerochaetaceae;g__Phlebiopsis;	6.60845e-06	2.80373e-05	9.79605e-05	0.000403886	0.0381616
k__Fungi;p__Ascomycota;c__Saccharomycetes;o__Saccharomycetales;f__Saccharomycetaceae;g__Citeromyces;	0.00017182	0.000512603	0	0	3.30782e-05
k__Fungi;p__Ascomycota;c__Sordariomycetes;o__Branch06;f__unidentified_Branch06_sp;g__unidentified_Branch06_sp;	2.47817e-05	0.00010514	0.000105832	0.000273161	0.0394763
k__Fungi;p__Ascomycota;c__Sordariomycetes;o__Xylariales;f__Xylariaceae;g__Calceomyces;	0.000123908	0.000452295	4.37324e-06	2.55001e-05	0.00104332
k__Fungi;p__Basidiomycota;c__Agaricomycetes;o__Trechisporales;f__Hydnodontaceae;g__Trechispora;	3.63465e-05	4.39379e-05	1.83676e-05	6.2127e-05	0.0118254
k__Fungi;p__Basidiomycota;c__Agaricomycetes;o__Agaricales;f__Tricholomataceae;g__unidentified;	1.4869e-05	3.71288e-05	8.74647e-07	5.10003e-06	0.0252229
k__Fungi;p__Basidiomycota;c__Agaricomycetes;o__Agaricales;f__Hygrophoraceae;g__unidentified;	6.77366e-05	0.0002294	6.12253e-06	2.7176e-05	0.0130679
k__Fungi;p__Ascomycota;c__Eurotiomycetes;o__Chaetothyriales;f__unidentified_Chaetothyriales_sp;g__unidentified_Chaetothyriales_sp;	0	0	3.67352e-05	0.000138724	0.0284644
k__Fungi;p__Glomeromycota;c__Glomeromycetes;o__Diversisporales;f__Diversisporaceae;g__Diversispora;	5.28676e-05	0.000165277	0	0	0.0162388
k__Fungi;p__Basidiomycota;c__Agaricomycetes;o__Cantharellales;f__Ceratobasidiaceae;g__Thanatephorus;	0.000137125	0.000131869	6.12253e-05	9.57179e-05	0.0151928
k__Fungi;p__Ascomycota;c__Leotiomycetes;o__Helotiales;f__Helotiaceae;g__Crocicreas;	3.30422e-05	0.000111217	0	0	0.0014735
k__Fungi;p__Ascomycota;c__Sordariomycetes;o__Magnaporthales;f__Magnaporthaceae;g__Ophioceras;	4.62591e-05	9.24905e-05	9.62112e-06	1.8979e-05	0.0390278
k__Fungi;p__Ascomycota;c__Leotiomycetes;o__Helotiales;f__Tympanidaceae;g__Collophorina;	2.80859e-05	4.61514e-05	2.62394e-06	1.12649e-05	0.00733532
k__Fungi;p__Ascomycota;c__Saccharomycetes;o__Saccharomycetales;f__Saccharomycetaceae;g__unidentified;	1.32169e-05	2.92481e-05	0	0	0.0014735
k__Fungi;p__Ascomycota;c__Pezizomycetes;o__Pezizales;f__Pyronemataceae;g__Sporendonema;	1.32169e-05	2.92481e-05	8.74647e-07	5.10003e-06	0.025211
Taxa (species)
k__Fungi;p__Ascomycota;c__Saccharomycetes;o__Saccharomycetales;f__Saccharomycetales_fam_Incertae_sedis;g__Candida;s__Candida_albicans;	0.0137538	0.0231994	0.169823	0.305249	0.0189437
k__Fungi;p__Mucoromycota;c__Mucoromycetes;o__Mucorales;f__Mucoraceae;g__Actinomucor;s__Actinomucor_elegans;	0.0530229	0.141209	0.000498549	0.00193423	0.00459463
k__Fungi;p__Mucoromycota;c__Mucoromycetes;o__Mucorales;f__Mucoraceae;g__Mucor;s__Mucor_circinelloides;	0.0311638	0.112103	0.000487179	0.0024557	0.0076031
k__Fungi;p__Basidiomycota;c__Malasseziomycetes;o__Malasseziales;f__Malasseziaceae;g__Malassezia;s__Malassezia_sp;	0.00089214	0.00186114	0.0263234	0.102126	0.000660622
k__Fungi;p__Ascomycota;c__Dothideomycetes;o__Pleosporales;f__Pleosporaceae;g__Alternaria;s__Alternaria_alternata;	0.0258721	0.0968113	0.00257759	0.0048929	0.0266447
k__Fungi;p__Ascomycota;c__Saccharomycetes;o__Saccharomycetales;f__Pichiaceae;g__Pichia;s__Pichia_mandshurica;	0.0145832	0.0611519	4.29e-05	0.000103065	0.00146655
k__Fungi;p__Ascomycota;c__Sordariomycetes;o__Hypocreales;f__Nectriaceae;g__Fusarium;s__Fusarium_proliferatum;	0.000361812	0.000836171	0.0014388	0.00552413	0.0335835
k__Fungi;p__Ascomycota;c__Dothideomycetes;o__Capnodiales;f__Teratosphaeriaceae;g__Neocatenulostroma;s__Neocatenulostroma_sp;	2.81e-05	8.38e-05	0.000939371	0.00332103	0.0267053
k__Fungi;p__Ascomycota;c__Sordariomycetes;o__Hypocreales;f__Nectriaceae;g__Fusarium;s__Fusarium_solani;	0.00324475	0.00850087	0.00203181	0.00495302	0.0392118
k__Fungi;p__Ascomycota;c__Sordariomycetes;o__Sordariales;f__Chaetomiaceae;g__Trichocladium;s__Trichocladium_griseum;	0.000789709	0.0028863	6.47e-05	0.000156927	0.00343533
k__Fungi;p__Ascomycota;c__Dothideomycetes;o__Pleosporales;f__Pleosporaceae;g__Bipolaris;s__Bipolaris_maydis;	0.00269129	0.00269158	0.000735578	0.000861712	0.0028297
k__Fungi;p__Ascomycota;c__Sordariomycetes;o__Hypocreales;f__Hypocreales_fam_Incertae_sedis;g__Ustilaginoidea;s__Ustilaginoidea_virens;	0.000667453	0.00236162	8.75e-06	2.89e-05	0.00911824
k__Fungi;p__Ascomycota;c__Sordariomycetes;o__Calosphaeriales;f__Calosphaeriaceae;g__Jattaea;s__Jattaea_discreta;	1.65e-06	7.01e-06	0.000426828	0.0015978	0.0241923
k__Fungi;p__Ascomycota;c__Leotiomycetes;o__Helotiales;f__Myxotrichaceae;g__Oidiodendron;s__Oidiodendron_sp;	0.00122422	0.00130462	0.000362104	0.000410006	0.00552186
k__Fungi;p__Ascomycota;c__Eurotiomycetes;o__Eurotiales;f__Aspergillaceae;g__Aspergillus;s__Aspergillus_fumigatus;	2.81e-05	0.000119158	0.000194172	0.000913871	0.0305434
k__Fungi;p__Ascomycota;c__Dothideomycetes;o__Pleosporales;f__Cucurbitariaceae;g__Neocucurbitaria;s__Neocucurbitaria_sp;	4.96e-06	2.1e-05	0.000209041	0.00079881	0.0336268
k__Fungi;p__Ascomycota;c__Saccharomycetes;o__Saccharomycetales;f__Metschnikowiaceae;g__Kodamaea;s__Kodamaea_ohmeri;	3.47e-05	8.05e-05	0.000208166	0.000721925	0.0497313
k__Fungi;p__Ascomycota;c__Leotiomycetes;o__Helotiales;f__Dermateaceae;g__Mollisia;s__Mollisia_sp;	0	0	0.00011108	0.000585282	0.042693
k__Fungi;p__Ascomycota;c__Sordariomycetes;o__Togniniales;f__Togniniaceae;g__Phaeoacremonium;s__Phaeoacremonium_australiense;	0	0	0.000105832	0.000524624	0.042693
k__Fungi;p__Basidiomycota;c__Wallemiomycetes;o__Wallemiales;f__Wallemiaceae;g__Wallemia;s__Wallemia_sebi;	1.32e-05	3.71e-05	0.000105832	0.000407036	0.0407774
k__Fungi;p__Basidiomycota;c__Agaricomycetes;o__Polyporales;f__Phanerochaetaceae;g__Phlebiopsis;s__Phlebiopsis_gigantea;	6.61e-06	2.8e-05	9.8e-05	0.000403886	0.0381616
k__Fungi;p__Ascomycota;c__Dothideomycetes;o__Pleosporales;f__Cucurbitariaceae;g__Pyrenochaetopsis;s__Pyrenochaetopsis_leptospora;	0	0	8.83e-05	0.000385065	0.0427307
k__Fungi;p__Ascomycota;c__Saccharomycetes;o__Saccharomycetales;f__Saccharomycetaceae;g__Citeromyces;s__Citeromyces_matritensis;	0.00017182	0.000512603	0	0	3.31e-05
k__Fungi;p__Ascomycota;c__Sordariomycetes;o__Branch06;f__unidentified_Branch06_sp;g__unidentified_Branch06_sp;s__Branch06_sp;	2.48e-05	0.00010514	0.000105832	0.000273161	0.0394763
k__Fungi;p__Basidiomycota;c__Tremellomycetes;o__Trichosporonales;f__Trichosporonaceae;g__Cutaneotrichosporon;s__Cutaneotrichosporon_sp;	3.14e-05	0.000133177	0.000155687	0.000439141	0.00836445
k__Fungi;p__Ascomycota;c__Sordariomycetes;o__Xylariales;f__Xylariaceae;g__Calceomyces;s__Calceomyces_lacunosus;	0.000123908	0.000452295	4.37e-06	2.55e-05	0.00104332
k__Fungi;p__Basidiomycota;c__Agaricomycetes;o__Agaricales;f__Tricholomataceae;g__unidentified;s__Tricholomataceae_sp;	1.49e-05	3.71e-05	8.75e-07	5.1e-06	0.0252229
k__Fungi;p__Mucoromycota;c__Mucoromycetes;o__Mucorales;f__Mucoraceae;g__Mucor;s__Mucor_moelleri;	0.00021147	0.000351108	8.05e-05	0.000175632	0.0295619
k__Fungi;p__Ascomycota;c__Sordariomycetes;o__Ophiostomatales;f__Ophiostomataceae;g__Sporothrix;s__Sporothrix_schenckii;	0.000151994	0.000261227	3.24e-05	6.44e-05	0.00984212
k__Fungi;p__Basidiomycota;c__Agaricomycetes;o__Agaricales;f__Hygrophoraceae;g__unidentified;s__Hygrophoraceae_sp;	6.77e-05	0.0002294	6.12e-06	2.72e-05	0.0130679
k__Fungi;p__Ascomycota;c__Eurotiomycetes;o__Chaetothyriales;f__unidentified_Chaetothyriales_sp;g__unidentified_Chaetothyriales_sp;s__Chaetothyriales_sp;	0	0	3.67e-05	0.000138724	0.0284644
k__Fungi;p__Ascomycota;c__Saccharomycetes;o__Saccharomycetales;f__Pichiaceae;g__Pichia;s__Pichia_occidentalis;	4.46e-05	5.42e-05	3.24e-05	7.33e-05	0.009977
k__Fungi;p__Basidiomycota;c__Agaricomycetes;o__Cantharellales;f__Ceratobasidiaceae;g__Thanatephorus;s__Thanatephorus_cucumeris;	0.000137125	0.000131869	6.12e-05	9.57e-05	0.0151928
k__Fungi;p__Ascomycota;c__Leotiomycetes;o__Helotiales;f__Helotiaceae;g__Crocicreas;s__Crocicreas_starbaeckii;	3.3e-05	0.000111217	0	0	0.0014735
k__Fungi;p__Basidiomycota;c__Agaricomycetes;o__Trechisporales;f__Hydnodontaceae;g__Trechispora;s__Trechispora_stevensonii;	3.3e-05	4.43e-05	0	0	0.000120917
k__Fungi;p__Mucoromycota;c__Mucoromycetes;o__Mucorales;f__Mucoraceae;g__Mucor;s__Mucor_multiplex;	3.63e-05	9.32e-05	2.62e-06	1.13e-05	0.0252462
k__Fungi;p__Ascomycota;c__Sordariomycetes;o__Magnaporthales;f__Magnaporthaceae;g__Ophioceras;s__Ophioceras_sp;	4.63e-05	9.25e-05	9.62e-06	1.9e-05	0.0390278
k__Fungi;p__Basidiomycota;c__Agaricomycetes;o__Agaricales;f__Inocybaceae;g__Inocybe;s__Inocybe_sp;	0	0	1.84e-05	3.81e-05	0.0284129
k__Fungi;p__Ascomycota;c__Leotiomycetes;o__Helotiales;f__Tympanidaceae;g__Collophorina;s__Collophorina_badensis;	2.81e-05	4.62e-05	2.62e-06	1.13e-05	0.00733532
k__Fungi;p__Ascomycota;c__Eurotiomycetes;o__Eurotiales;f__Aspergillaceae;g__Aspergillus;s__Aspergillus_carneus;	2.64e-05	3.52e-05	7.87e-06	1.69e-05	0.0056364
k__Fungi;p__Ascomycota;c__Saccharomycetes;o__Saccharomycetales;f__Saccharomycetaceae;g__unidentified;s__Saccharomycetaceae_sp;	1.32e-05	2.92e-05	0	0	0.0014735
k__Fungi;p__Ascomycota;c__Pezizomycetes;o__Pezizales;f__Pyronemataceae;g__Sporendonema;s__Sporendonema_casei;	1.32e-05	2.92e-05	8.75e-07	5.1e-06	0.025211
k__Fungi;p__Ascomycota;c__Dothideomycetes;o__Mytilinidales;f__Gloniaceae;g__Cenococcum;s__Cenococcum_sp;	9.91e-06	2.28e-05	2.62e-06	1.53e-05	0.0320238
k__Fungi;p__Ascomycota;c__Sordariomycetes;o__Sordariales;f__Lasiosphaeriaceae;g__Podospora;s__Podospora_dimorpha;	1.32e-05	2.54e-05	0	0	0.00148144
k__Fungi;p__Basidiomycota;c__Agaricomycetes;o__Hymenochaetales;f__Hymenochaetaceae;g__Hymenochaete;s__Hymenochaete_acanthophysata;	8.26e-06	1.71e-05	0	0	0.00494168
k__Fungi;p__Ascomycota;c__Dothideomycetes;o__Pleosporales;f__Phaeosphaeriaceae;g__Phaeosphaeria;s__Phaeosphaeria_parvula;	9.91e-06	2.04e-05	0	0	0.00495032
k__Fungi;p__Ascomycota;c__Saccharomycetes;o__Saccharomycetales;f__Dipodascaceae;g__Yarrowia;s__Yarrowia_porcina;	6.61e-06	1.63e-05	0	0	0.0162248
