# Supplementary material for: Characterization of the intestinal fungal microbiome in patients with hepatocellular carcinoma
Source: J Transl Med. 2023 Feb 15;21:126. doi: 10.1186/s12967-023-03940-y (PMC9933289; doi:10.1186/s12967-023-03940-y)
Supplement: Supplementary file 5 — Additional file 5: Table S4. The differential taxa between the HCC patients and cirrhosis patients at the genus and species levels. HCC, hepatocellular carcinoma; LC, liver cirrhosis. Wilcoxon rank sum test was used. [file 12967_2023_3940_MOESM5_ESM.xlsx]

## Sheet: Sheet1
Table S4 The differential taxa between the HCC patients and cirrhosis patients at the genus and species levels
Classification levels	Mean (HCC)	Standard Deviation (HCC)	Mean (LC)	Standard Deviation(LC)	P value
Taxa (genus)
k__Fungi;p__Ascomycota;c__Saccharomycetes;o__Saccharomycetales;f__Saccharomycetales_fam_Incertae_sedis;g__Candida;	0.192606	0.321338	0.0584753	0.185423	0.00107849
k__Fungi;p__Ascomycota;c__Sordariomycetes;o__Xylariales;f__Hyponectriaceae;g__Monographella;	0.0917855	0.19941	0.100018	0.294789	0.00608491
k__Fungi;p__Ascomycota;c__Dothideomycetes;o__Pleosporales;f__Pleosporaceae;g__Bipolaris;	0.0461499	0.139069	0.0100901	0.04003	0.000857234
k__Fungi;p__Ascomycota;c__Saccharomycetes;o__Saccharomycetales;f__Saccharomycetaceae;g__Nakaseomyces;	0.0353987	0.123365	0.000162072	0.00038623	0.00160022
k__Fungi;p__Basidiomycota;c__Malasseziomycetes;o__Malasseziales;f__Malasseziaceae;g__Malassezia;	0.026577	0.102228	0.00120588	0.00214501	0.00161396
k__Fungi;p__Ascomycota;c__Archaeorhizomycetes;o__Archaeorhizomycetales;f__Archaeorhizomycetaceae;g__Archaeorhizomyces;	0.0161784	0.065164	0.0374431	0.0827224	0.014444
k__Fungi;p__Ascomycota;c__Sordariomycetes;o__Ophiostomatales;f__Ophiostomataceae;g__Sporothrix;	0.0135264	0.0782784	2.9738e-05	9.50246e-05	0.0261127
k__Fungi;p__Ascomycota;c__Sordariomycetes;o__Sordariales;f__Sordariales_fam_Incertae_sedis;g__Staphylotrichum;	0.00705053	0.0151715	0.000151664	0.000678261	0.000374279
k__Fungi;p__Ascomycota;c__Sordariomycetes;o__Hypocreales;f__Hypocreaceae;g__Sepedonium;	0.00941908	0.0506293	0.000352395	0.00157596	0.0429954
k__Fungi;p__Mucoromycota;c__Mucoromycetes;o__Mucorales;f__Mucoraceae;g__Actinomucor;	0.000498549	0.00193423	0.00121034	0.00405012	0.00769985
k__Fungi;p__Basidiomycota;c__Agaricomycetes;o__Phallales;f__Phallaceae;g__Lysurus;	0.00076794	0.00325658	0.0164526	0.063051	0.00485916
k__Fungi;p__Olpidiomycota;c__Olpidiomycetes;o__Olpidiales;f__Olpidiaceae;g__unidentified;	0.0103296	0.042083	0.00812442	0.0319094	0.0177519
k__Fungi;p__Ascomycota;c__Dothideomycetes;o__Dothideales;f__unidentified_Dothideales_sp;g__unidentified_Dothideales_sp;	0.00947156	0.0357208	0.000120439	0.000356135	0.000747309
k__Fungi;p__Ascomycota;c__Archaeorhizomycetes;o__unidentified_Archaeorhizomycetes_sp;f__unidentified_Archaeorhizomycetes_sp;g__unidentified_Archaeorhizomycetes_sp;	0.00178428	0.00683369	0.0111235	0.0233111	0.00189294
k__Fungi;p__Ascomycota;c__Eurotiomycetes;o__unidentified_Eurotiomycetes_sp;f__unidentified_Eurotiomycetes_sp;g__unidentified_Eurotiomycetes_sp;	0.00336302	0.0126418	5.05546e-05	0.000141833	0.000988429
k__Fungi;p__Basidiomycota;c__Agaricomycetes;o__Russulales;f__Peniophoraceae;g__Peniophora;	0.00320296	0.0128082	4.90677e-05	0.000161814	0.00562481
k__Fungi;p__Ascomycota;c__Leotiomycetes;o__Helotiales;f__Helotiales_fam_Incertae_sedis;g__Acephala;	0.000488053	0.00130304	5.79891e-05	0.000259335	0.035718
k__Fungi;p__Basidiomycota;c__Agaricomycetes;o__Thelephorales;f__Thelephoraceae;g__unidentified;	0.000450443	0.00159009	0.00280429	0.00891915	0.00394559
k__Fungi;p__Ascomycota;c__Dothideomycetes;o__Pleosporales;f__Didymellaceae;g__Epicoccum;	0.000537908	0.00169863	0.00250245	0.00814344	0.0090621
k__Fungi;p__Basidiomycota;c__Agaricomycetes;o__Agaricales;f__Pleurotaceae;g__Pleurotus;	0.00116678	0.00582299	2.67642e-05	7.14885e-05	0.0115063
k__Fungi;p__Ascomycota;c__Sordariomycetes;o__Glomerellales;f__Plectosphaerellaceae;g__Gibellulopsis;	0.000376098	0.00175126	0.000376186	0.000451852	0.0245215
k__Fungi;p__Ascomycota;c__Saccharomycetes;o__Saccharomycetales;f__Debaryomycetaceae;g__Lodderomyces;	0.000385719	0.00139419	1.4869e-06	6.64962e-06	0.0020252
k__Fungi;p__Basidiomycota;c__Tremellomycetes;o__Tremellales;f__Cryptococcaceae;g__Kwoniella;	0.00104345	0.00483434	2.23035e-05	5.77891e-05	0.0161566
k__Fungi;p__Ascomycota;c__Eurotiomycetes;o__Eurotiales;f__Thermoascaceae;g__Thermoascus;	7.87183e-05	0.000288403	0.00443542	0.00939939	0.0426733
k__Fungi;p__Ascomycota;c__Sordariomycetes;o__Xylariales;f__Sporocadaceae;g__Heterotruncatella;	0.00115541	0.00433575	1.4869e-05	4.77566e-05	0.0117209
k__Fungi;p__Ascomycota;c__Eurotiomycetes;o__Eurotiales;f__Aspergillaceae;g__Xeromyces;	8.74647e-06	3.69905e-05	0.00127873	0.00469205	0.0149994
k__Fungi;p__Ascomycota;c__Sordariomycetes;o__Sordariales;f__Chaetomiaceae;g__unidentified;	0.000572019	0.00163245	0.00277307	0.00537416	0.00294523
k__Fungi;p__Basidiomycota;c__Tremellomycetes;o__Tremellales;f__Trimorphomycetaceae;g__unidentified;	0.000140818	0.000424132	0.00119249	0.00402211	0.0100191
k__Fungi;p__Ascomycota;c__Dothideomycetes;o__Pleosporales;f__Didymellaceae;g__Didymella;	0.00132946	0.00395979	0.00299462	0.00489723	0.00554243
k__Fungi;p__Basidiomycota;c__Tremellomycetes;o__Filobasidiales;f__Piskurozymaceae;g__Solicoccozyma;	0.000680476	0.00258493	0.00164451	0.00328015	0.00450768
k__Fungi;p__Ascomycota;c__Eurotiomycetes;o__Eurotiales;f__Aspergillaceae;g__unidentified;	0.000541407	0.00293257	1.18952e-05	5.3197e-05	0.0416154
k__Fungi;p__Ascomycota;c__Dothideomycetes;o__Capnodiales;f__Teratosphaeriaceae;g__Neocatenulostroma;	0.000939371	0.00332103	4.4607e-06	1.45526e-05	0.00072696
k__Fungi;p__Basidiomycota;c__Agaricomycetes;o__Hymenochaetales;f__Tubulicrinaceae;g__Tubulicrinis;	0.00066998	0.00252187	0.000456478	0.00157466	0.0161625
k__Fungi;p__Mortierellomycota;c__Mortierellomycetes;o__Mortierellales;f__unidentified_Mortierellales_sp;g__unidentified_Mortierellales_sp;	0.000216038	0.000652403	0.000984328	0.00219137	0.00626037
k__Fungi;p__Ascomycota;c__Sordariomycetes;o__Hypocreales;f__unidentified_Hypocreales_sp;g__unidentified_Hypocreales_sp;	0.00043295	0.00161213	0.000240878	0.000304479	0.030399
k__Fungi;p__Ascomycota;c__Leotiomycetes;o__Helotiales;f__Myxotrichaceae;g__Oidiodendron;	0.000384845	0.000445014	0.000695869	0.00196355	0.0414036
k__Fungi;p__Ascomycota;c__Sordariomycetes;o__Calosphaeriales;f__Calosphaeriaceae;g__Jattaea;	0.000426828	0.0015978	2.9738e-06	1.32992e-05	0.0181097
k__Fungi;p__Ascomycota;c__Archaeorhizomycetes;o__GS31;f__unidentified_GS31_sp;g__unidentified_GS31_sp;	0	0	0.000395516	0.00172016	0.0226968
k__Fungi;p__Ascomycota;c__Dothideomycetes;o__Capnodiales;f__Mycosphaerellaceae;g__Septoria;	6.38493e-05	0.00017046	0.00131591	0.00223634	0.00119332
k__Fungi;p__Basidiomycota;c__Agaricomycetes;o__Trechisporales;f__Hydnodontaceae;g__Tubulicium;	0.000443446	0.00163958	0.000298867	0.000393276	0.0103573
k__Fungi;p__Ascomycota;c__Dothideomycetes;o__Pleosporales;f__Didymellaceae;g__Leptosphaerulina;	0.000153938	0.0004237	0.0010334	0.00163682	0.00189236
k__Fungi;p__Ascomycota;c__Eurotiomycetes;o__Phaeomoniellales;f__unidentified_Phaeomoniellales_sp;g__unidentified_Phaeomoniellales_sp;	0.000444321	0.00148235	4.4607e-06	1.45526e-05	0.0296882
k__Fungi;p__Basidiomycota;c__Agaricomycetes;o__Agaricales;f__Tricholomataceae;g__Tricholoma;	0.000361229	0.00140128	0.00027359	0.000419961	0.00771497
k__Fungi;p__Ascomycota;c__Pezizomycetes;o__Pezizales;f__Pezizaceae;g__Peziza;	4.81056e-05	0.000193836	0.000411871	0.00157297	0.0429633
k__Fungi;p__Ascomycota;c__Pezizomycotina_cls_Incertae_sedis;o__Pezizomycotina_ord_Incertae_sedis;f__Pezizomycotina_fam_Incertae_sedis;g__Ciliophora;	0.000313124	0.00116199	4.01463e-05	0.000152331	0.026667
k__Fungi;p__Ascomycota;c__Sordariomycetes;o__Hypocreales;f__Nectriaceae;g__unidentified;	0.000217787	0.000713476	0.000713712	0.00153717	0.00849513
k__Fungi;p__Ascomycota;c__Sordariomycetes;o__Glomerellales;f__Plectosphaerellaceae;g__Plectosphaerella;	0.00045919	0.00127745	0.000529337	0.000754703	0.0400177
k__Fungi;p__Ascomycota;c__Sordariomycetes;o__Hypocreales;f__Nectriaceae;g__Nectria;	0.000230907	0.00101199	0.000399976	0.000770262	0.0146428
k__Fungi;p__Basidiomycota;c__Tremellomycetes;o__Tremellales;f__Tremellaceae;g__Cryptococcus;	0.00016006	0.000416462	0.000642341	0.00133901	0.00594315
k__Fungi;p__Ascomycota;c__Lecanoromycetes;o__Ostropomycetidae_ord_Incertae_sedis;f__Ostropomycetidae_fam_Incertae_sedis;g__Bachmanniomyces;	3.49859e-05	0.000124343	0.000438636	0.00120007	0.00424925
k__Fungi;p__Ascomycota;c__Eurotiomycetes;o__Eurotiales;f__Aspergillaceae;g__Eurotium;	0.000314873	0.000991045	0.000907009	0.001478	0.00742614
k__Fungi;p__Ascomycota;c__Sordariomycetes;o__Hypocreales;f__Cordycipitaceae;g__Beauveria;	0.000411959	0.00108255	3.12249e-05	0.000108076	0.0109401
k__Fungi;p__Ascomycota;c__Eurotiomycetes;o__Eurotiales;f__Trichocomaceae;g__Thermomyces;	7.78436e-05	0.00030212	0.00032117	0.00108536	0.00906901
k__Fungi;p__Ascomycota;c__Leotiomycetes;o__Helotiales;f__Hyaloscyphaceae;g__Lachnellula;	0.000300004	0.00106304	1.18952e-05	4.13865e-05	0.0407304
k__Fungi;p__Ascomycota;c__Pezizomycetes;o__Pezizales;f__Pyronemataceae;g__Geopora;	0.000149565	0.000482657	0.000535284	0.0011369	0.0114155
k__Fungi;p__Rozellomycota;c__unidentified_Rozellomycota_sp;o__unidentified_Rozellomycota_sp;f__unidentified_Rozellomycota_sp;g__unidentified_Rozellomycota_sp;	0.000145191	0.000308245	0.000621524	0.00111261	0.012862
k__Fungi;p__Ascomycota;c__Dothideomycetes;o__Pleosporales;f__Cucurbitariaceae;g__Neocucurbitaria;	0.000209041	0.00079881	4.4607e-06	1.99489e-05	0.0227399
k__Fungi;p__Ascomycota;c__Dothideomycetes;o__Pleosporales;f__Torulaceae;g__Torula;	0.000360355	0.000935162	1.18952e-05	5.3197e-05	7.92607e-05
k__Fungi;p__Ascomycota;c__Saccharomycetes;o__Saccharomycetales;f__Metschnikowiaceae;g__Kodamaea;	0.000208166	0.000721925	1.4869e-05	3.67396e-05	0.00618506
k__Fungi;p__Ascomycota;c__Saccharomycetes;o__Saccharomycetales;f__Saccharomycetaceae;g__Zygosaccharomyces;	0.00022391	0.000721749	1.4869e-05	4.96676e-05	0.027745
k__Fungi;p__Ascomycota;c__Dothideomycetes;o__Pleosporales;f__Sporormiaceae;g__Preussia;	0.000175804	0.000588253	0.000364291	0.000512711	0.00694174
k__Fungi;p__Ascomycota;c__Dothideomycetes;o__Pleosporales;f__Didymosphaeriaceae;g__Didymosphaeria;	0.000196796	0.000669741	2.9738e-06	9.15317e-06	0.0109084
k__Fungi;p__Ascomycota;c__Sordariomycetes;o__Hypocreales;f__Stachybotryaceae;g__Stachybotrys;	0.000263269	0.000666014	0.000404437	0.000785515	0.0440831
k__Fungi;p__Ascomycota;c__Sordariomycetes;o__Sordariales;f__Lasiosphaeriaceae;g__unidentified;	3.67352e-05	0.000105346	0.000303328	0.000564206	0.0109029
k__Fungi;p__Basidiomycota;c__Agaricomycetes;o__unidentified_Agaricomycetes_sp;f__unidentified_Agaricomycetes_sp;g__unidentified_Agaricomycetes_sp;	0.000118077	0.000387562	0.000374699	0.000745382	0.0272663
k__Fungi;p__Ascomycota;c__Leotiomycetes;o__Thelebolales;f__Thelebolaceae;g__unidentified;	2.18662e-05	8.22786e-05	0.000385107	0.000851593	0.00482156
k__Fungi;p__Ascomycota;c__Sordariomycetes;o__Hypocreales;f__Nectriaceae;g__Ilyonectria;	7.60943e-05	0.000262658	0.000226009	0.000405962	0.00292216
k__Fungi;p__Basidiomycota;c__Wallemiomycetes;o__Wallemiales;f__Wallemiaceae;g__Wallemia;	0.000120701	0.0004723	1.18952e-05	4.66722e-05	0.00750744
k__Fungi;p__Mortierellomycota;c__unidentified_Mortierellomycotina;o__unidentified_Mortierellomycotina;f__unidentified_Mortierellomycotina;g__unidentified_Mortierellomycotina;	2.71141e-05	0.000119708	0.000209653	0.000610705	0.0173447
k__Fungi;p__Ascomycota;c__Eurotiomycetes;o__Chaetothyriales;f__Chaetothyriales_fam_Incertae_sedis;g__Sarcinomyces;	0.000170556	0.000598009	1.4869e-06	6.64962e-06	0.0285197
k__Fungi;p__Basidiomycota;c__Agaricomycetes;o__Agaricales;f__Tricholomataceae;g__Xeromphalina;	8.57154e-05	0.000442527	0	0	0.021138
k__Fungi;p__Ascomycota;c__Dothideomycetes;o__Botryosphaeriales;f__Botryosphaeriaceae;g__Sphaeropsis;	0.000114579	0.000442973	2.9738e-06	1.32992e-05	0.0117199
k__Fungi;p__Ascomycota;c__Sordariomycetes;o__Sordariales;f__unidentified_Sordariales_sp;g__unidentified_Sordariales_sp;	5.9476e-05	0.00018361	0.000264668	0.000563983	0.00143605
k__Fungi;p__Ascomycota;c__Sordariomycetes;o__Hypocreales;f__Nectriaceae;g__Cylindrocarpon;	5.24788e-05	0.000178737	0.000240878	0.000553066	0.0443144
k__Fungi;p__Ascomycota;c__Sordariomycetes;o__Microascales;f__Microascaceae;g__Pseudallescheria;	0.000114579	0.000448743	0.000285485	0.000527347	0.0151209
k__Fungi;p__Ascomycota;c__Dothideomycetes;o__Pleosporales;f__Leptosphaeriaceae;g__Ampelomyces;	8.48408e-05	0.000315749	0.000218574	0.000553266	0.0150916
k__Fungi;p__Ascomycota;c__Sordariomycetes;o__Sordariales;f__Lasiosphaeriaceae;g__Cladorrhinum;	5.42281e-05	0.000211989	0.000243852	0.000444617	0.0279797
k__Fungi;p__Ascomycota;c__Saccharomycetes;o__Saccharomycetales;f__Metschnikowiaceae;g__Metschnikowia;	3.41112e-05	0.000135613	0.000246825	0.000591157	0.0112688
k__Fungi;p__Basidiomycota;c__Agaricomycetes;o__Polyporales;f__Phanerochaetaceae;g__Phlebiopsis;	9.79605e-05	0.000403886	4.4607e-06	1.99489e-05	0.0242036
k__Fungi;p__Basidiomycota;c__Moniliellomycetes;o__Moniliellales;f__Moniliellaceae;g__Moniliella;	6.73478e-05	0.000282718	0	0	0.0329078
k__Fungi;p__Basidiomycota;c__Tremellomycetes;o__unidentified_Tremellomycetes_sp;f__unidentified_Tremellomycetes_sp;g__unidentified_Tremellomycetes_sp;	1.4869e-05	5.34232e-05	5.65022e-05	0.000117337	0.0180761
k__Fungi;p__Glomeromycota;c__Glomeromycetes;o__Glomerales;f__Glomeraceae;g__unidentified;	3.76098e-05	0.000136436	0.000175454	0.000489682	0.010037
k__Fungi;p__Ascomycota;c__Dothideomycetes;o__Pleosporales;f__Pleosporaceae;g__Pyrenophora;	9.1838e-05	0.000373684	0	0	0.0135111
k__Fungi;p__Basidiomycota;c__Agaricomycetes;o__Cantharellales;f__unidentified_Cantharellales_sp;g__unidentified_Cantharellales_sp;	9.62112e-06	3.33251e-05	0.000206679	0.000535586	0.00236286
k__Fungi;p__Ascomycota;c__Leotiomycetes;o__Helotiales;f__Helotiales_fam_Incertae_sedis;g__Xenopolyscytalum;	9.62112e-05	0.000365614	1.4869e-06	6.64962e-06	0.0285136
k__Fungi;p__Basidiomycota;c__Microbotryomycetes;o__Microbotryomycetes_ord_Incertae_sedis;f__Microbotryomycetes_fam_Incertae_sedis;g__Curvibasidium;	0.000156562	0.000447319	5.9476e-06	2.65985e-05	0.012112
k__Fungi;p__Basidiomycota;c__Agaricomycetes;o__Agaricales;f__Clavariaceae;g__unidentified;	5.68521e-05	0.000215487	0.000170994	0.000368392	0.0285293
k__Fungi;p__Ascomycota;c__Dothideomycetes;o__Pleosporales;f__Lentitheciaceae;g__Darksidea;	5.68521e-05	0.000175607	0.000251286	0.000482653	0.0156127
k__Fungi;p__Basidiomycota;c__Agaricomycetes;o__Agaricales;f__Lyophyllaceae;g__Lyophyllum;	8.65901e-05	0.000341222	6.69105e-05	0.000156432	0.0353023
k__Fungi;p__Ascomycota;c__Dothideomycetes;o__Pleosporales;f__Phaeosphaeriaceae;g__Wojnowiciella;	2.79887e-05	0.00011551	0.00016802	0.000413334	0.0153158
k__Fungi;p__Ascomycota;c__Dothideomycetes;o__Tubeufiales;f__Tubeufiaceae;g__Titaea;	5.77267e-05	0.0001916	0.000184376	0.00041427	0.0423125
k__Fungi;p__Ascomycota;c__Dothideomycetes;o__Pleosporales;f__Pleosporaceae;g__Cochliobolus;	7.52197e-05	0.000228977	0.000258721	0.00050172	0.0200175
k__Fungi;p__Mucoromycota;c__Mucoromycetes;o__Mucorales;f__Lichtheimiaceae;g__Rhizomucor;	9.62112e-06	2.80888e-05	0.000123413	0.000352166	0.013743
k__Fungi;p__Basidiomycota;c__Agaricomycetes;o__Auriculariales;f__unidentified_Auriculariales_sp;g__unidentified_Auriculariales_sp;	2.27408e-05	7.02429e-05	0.000154638	0.000350885	0.0143112
k__Fungi;p__Basidiomycota;c__Exobasidiomycetes;o__Microstromatales;f__Microstromatales_fam_Incertae_sedis;g__Pseudomicrostroma;	4.7231e-05	0.000233942	0	0	0.0328393
k__Fungi;p__Ascomycota;c__Leotiomycetes;o__Phacidiales;f__Phacidiaceae;g__Phacidium;	5.77267e-05	0.000230924	0	0	0.0211767
k__Fungi;p__Ascomycota;c__Eurotiomycetes;o__Eurotiales;f__Aspergillaceae;g__Monascus;	8.74647e-06	2.88501e-05	0.000135308	0.000299948	0.032465
k__Fungi;p__Ascomycota;c__Leotiomycetes;o__Helotiales;f__Vibrisseaceae;g__Phialocephala;	0.000125075	0.000316058	4.4607e-06	1.45526e-05	0.0332925
k__Fungi;p__Basidiomycota;c__unidentified_Basidiomycota_sp;o__unidentified_Basidiomycota_sp;f__unidentified_Basidiomycota_sp;g__unidentified_Basidiomycota_sp;	3.49859e-05	0.000146323	0.000132334	0.000277038	0.00771569
k__Fungi;p__Ascomycota;c__Sordariomycetes;o__Hypocreales;f__Stachybotryaceae;g__Myrothecium;	4.02338e-05	0.000132363	0.000120439	0.000152698	0.00690118
k__Fungi;p__Basidiomycota;c__Cystobasidiomycetes;o__Cystobasidiales;f__Cystobasidiaceae;g__Cystobasidium;	6.12253e-05	0.00019174	4.4607e-06	1.45526e-05	0.0237902
k__Fungi;p__Basidiomycota;c__Microbotryomycetes;o__Microbotryomycetes_ord_Incertae_sedis;f__Chrysozymaceae;g__Sampaiozyma;	2.01169e-05	6.81759e-05	0.00016802	0.000283481	0.00032799
k__Fungi;p__Ascomycota;c__Lecanoromycetes;o__Caliciales;f__Physciaceae;g__Rinodina;	4.37324e-06	2.08775e-05	8.9214e-05	0.000236334	0.00509362
k__Fungi;p__Basidiomycota;c__Agaricomycetes;o__Polyporales;f__Podoscyphaceae;g__Hypochnicium;	4.4607e-05	0.000175894	0	0	0.0329274
k__Fungi;p__Ascomycota;c__Eurotiomycetes;o__Chaetothyriales;f__Chaetothyriales_fam_Incertae_sedis;g__Strelitziana;	0	0	0.0001249	0.000255561	2.56663e-05
k__Fungi;p__Ascomycota;c__Sordariomycetes;o__Hypocreales;f__Cordycipitaceae;g__Parengyodontium;	5.86014e-05	0.000138807	1.63559e-05	7.31458e-05	0.0404107
k__Fungi;p__Ascomycota;c__Leotiomycetes;o__Helotiales;f__Hyaloscyphaceae;g__unidentified;	3.14873e-05	0.000126367	0.000107057	0.000218827	0.0368524
k__Fungi;p__Ascomycota;c__Sordariomycetes;o__Glomerellales;f__Plectosphaerellaceae;g__Stachylidium;	3.2362e-05	0.000149565	3.56856e-05	6.14771e-05	0.0024009
k__Fungi;p__Ascomycota;c__Saccharomycetes;o__Saccharomycetales;f__Trichomonascaceae;g__Wickerhamiella;	5.24788e-05	9.29099e-05	4.60939e-05	0.000192597	0.0347818
k__Fungi;p__Ascomycota;c__Dothideomycetes;o__Pleosporales;f__Leptosphaeriaceae;g__Neophaeosphaeria;	2.18662e-05	8.54736e-05	9.36747e-05	0.00021472	0.0379508
k__Fungi;p__Chytridiomycota;c__Spizellomycetes;o__Spizellomycetales;f__unidentified_Spizellomycetales_sp;g__unidentified_Spizellomycetales_sp;	1.04958e-05	3.50203e-05	6.54236e-05	0.000165602	0.0454191
k__Fungi;p__Ascomycota;c__Saccharomycetes;o__Saccharomycetales;f__Debaryomycetaceae;g__Hyphopichia;	2.88634e-05	9.83537e-05	0.000135308	0.000211928	0.00946551
k__Fungi;p__Ascomycota;c__Sordariomycetes;o__Coniochaetales;f__unidentified_Coniochaetales_sp;g__unidentified_Coniochaetales_sp;	5.24788e-06	2.13072e-05	9.66485e-05	0.000195809	0.0103235
k__Fungi;p__Glomeromycota;c__Glomeromycetes;o__Diversisporales;f__Diversisporaceae;g__Diversispora;	0	0	1.04083e-05	2.93837e-05	0.0226968
k__Fungi;p__Ascomycota;c__Dothideomycetes;o__Botryosphaeriales;f__Botryosphaeriaceae;g__Botryosphaeria;	0	0	4.01463e-05	0.000152941	0.0226968
k__Fungi;p__Ascomycota;c__Dothideomycetes;o__Capnodiales;f__Teratosphaeriaceae;g__Lapidomyces;	0	0	5.65022e-05	0.000164842	0.00261261
k__Fungi;p__Ascomycota;c__Leotiomycetes;o__Helotiales;f__Helotiaceae;g__Infundichalara;	3.49859e-05	0.000112102	0	0	0.0329274
k__Fungi;p__Ascomycota;c__Saccharomycetes;o__Saccharomycetales;f__Pichiaceae;g__Ogataea;	3.67352e-05	9.71402e-05	0	0	0.0135027
k__Fungi;p__Ascomycota;c__Dothideomycetes;o__Pleosporales;f__Melanommataceae;g__Beverwykella;	8.74647e-07	5.10003e-06	8.02926e-05	0.000172621	0.0114799
k__Fungi;p__Basidiomycota;c__Agaricomycetes;o__Agaricales;f__Psathyrellaceae;g__Coprinellus;	1.92422e-05	5.17063e-05	0	0	0.032898
k__Fungi;p__Basidiomycota;c__Agaricomycetes;o__Boletales;f__Boletaceae;g__Retiboletus;	2.53648e-05	0.000103569	7.73188e-05	0.000141603	0.00809601
k__Fungi;p__Basidiomycota;c__Agaricomycetes;o__Polyporales;f__unidentified_Polyporales_sp;g__unidentified_Polyporales_sp;	1.74929e-06	1.02001e-05	5.20415e-05	0.000126858	0.0114746
k__Fungi;p__Ascomycota;c__Sordariomycetes;o__Sordariales;f__Chaetomiaceae;g__Zopfiella;	1.74929e-06	1.02001e-05	4.31201e-05	0.000121459	0.0144457
k__Fungi;p__Basidiomycota;c__Tremellomycetes;o__Trichosporonales;f__Trichosporonaceae;g__Vanrija;	7.78436e-05	0.000136574	4.4607e-06	1.99489e-05	0.00283321
k__Fungi;p__Basidiomycota;c__Agaricomycetes;o__Agaricales;f__Entolomataceae;g__Clitopilus;	7.87183e-06	4.59002e-05	4.16332e-05	0.000109753	0.0165487
k__Fungi;p__Zoopagomycota;c__Zoopagomycetes;o__Zoopagales;f__Piptocephalidaceae;g__Syncephalis;	1.04958e-05	3.93447e-05	5.9476e-05	0.00012012	0.0411461
k__Fungi;p__Ascomycota;c__Saccharomycetes;o__Saccharomycetales;f__Metschnikowiaceae;g__Clavispora;	1.83676e-05	5.38054e-05	8.62402e-05	0.000129049	0.00908208
k__Fungi;p__Ascomycota;c__Dothideomycetes;o__Pleosporales;f__Didymellaceae;g__Stagonosporopsis;	1.22451e-05	5.67637e-05	5.20415e-05	0.000122375	0.0411095
k__Fungi;p__Ascomycota;c__Leotiomycetes;o__Helotiales;f__Helotiaceae;g__Claussenomyces;	0	0	2.82511e-05	9.07529e-05	0.0226968
k__Fungi;p__Ascomycota;c__Dothideomycetes;o__Pleosporales;f__Pleosporaceae;g__Dichotomophthora;	1.04958e-05	6.12003e-05	2.9738e-05	8.79e-05	0.0441574
k__Fungi;p__Basidiomycota;c__Agaricomycetes;o__Agaricales;f__Tricholomataceae;g__Rugosomyces;	1.31197e-05	6.67742e-05	5.50153e-05	0.000120227	0.0495102
k__Fungi;p__Ascomycota;c__Sordariomycetes;o__Lulworthiales;f__Lulworthiaceae;g__Moleospora;	6.99718e-06	4.08002e-05	4.90677e-05	0.00010314	0.00548115
k__Fungi;p__Ascomycota;c__Dothideomycetes;o__Pleosporales;f__Leptosphaeriaceae;g__unidentified;	0	0	2.9738e-05	8.57558e-05	0.0226968
k__Fungi;p__Glomeromycota;c__unidentified_Glomeromycota_sp;o__unidentified_Glomeromycota_sp;f__unidentified_Glomeromycota_sp;g__unidentified_Glomeromycota_sp;	7.87183e-06	2.86445e-05	5.05546e-05	9.10728e-05	0.0149952
k__Fungi;p__Ascomycota;c__Saccharomycetes;o__Saccharomycetales;f__Dipodascaceae;g__unidentified;	6.12253e-06	2.04194e-05	6.24498e-05	9.73951e-05	0.00434964
k__Fungi;p__Ascomycota;c__Dothideomycetes;o__Pleosporales;f__Pleosporaceae;g__Comoclathris;	6.99718e-06	4.08002e-05	2.82511e-05	7.18619e-05	0.0441734
k__Fungi;p__Ascomycota;c__Dothideomycetes;o__Capnodiales;f__Mycosphaerellaceae;g__Ramularia;	0	0	1.93297e-05	6.1986e-05	0.0226968
k__Fungi;p__Ascomycota;c__Dothideomycetes;o__Pleosporales;f__Pleosporaceae;g__Neocamarosporium;	0	0	1.78428e-05	6.05617e-05	0.0226968
k__Fungi;p__Ascomycota;c__Dothideomycetes;o__Capnodiales;f__Mycosphaerellaceae;g__Paramycosphaerella;	0	0	2.23035e-05	6.39085e-05	0.0226804
k__Fungi;p__Ascomycota;c__Sordariomycetes;o__Hypoceales;f__Catabotrydaceae;g__Botryosporium;	1.74929e-05	4.08388e-05	0	0	0.0134647
k__Fungi;p__Ascomycota;c__Dothideomycetes;o__Capnodiales;f__Mycosphaerellaceae;g__Sphaerulina;	8.74647e-07	5.10003e-06	2.08166e-05	5.02267e-05	0.0125761
k__Fungi;p__Ascomycota;c__Pezizomycetes;o__Pezizales;f__Pezizaceae;g__Chromelosporium;	0	0	2.37904e-05	5.50882e-05	0.00261065
k__Fungi;p__Ascomycota;c__Pezizomycetes;o__Pezizales;f__Ascobolaceae;g__unidentified;	0	0	1.93297e-05	4.01014e-05	0.00773206
k__Fungi;p__Zoopagomycota;c__Zoopagomycetes;o__Zoopagales;f__Zoopagaceae;g__Stylopage;	0	0	1.18952e-05	3.11148e-05	0.0226804
k__Fungi;p__Basidiomycota;c__Agaricomycetes;o__Hymenochaetales;f__Hymenochaetaceae;g__Inonotus;	1.74929e-06	1.02001e-05	1.04083e-05	2.21596e-05	0.0421757
k__Fungi;p__Basidiomycota;c__Agaricomycetes;o__Auriculariales;f__Auriculariaceae;g__Auricularia;	0	0	7.4345e-06	2.13028e-05	0.0226804
k__Fungi;p__Basidiomycota;c__Agaricomycetes;o__Agaricales;f__Omphalotaceae;g__Rhodocollybia;	8.74647e-07	5.10003e-06	1.33821e-05	2.96989e-05	0.0355704
k__Fungi;p__Basidiomycota;c__Agaricomycetes;o__Agaricales;f__Agaricaceae;g__Micropsalliota;	0	0	5.9476e-06	1.55574e-05	0.0226804
Taxa (species)
k__Fungi;p__Ascomycota;c__Saccharomycetes;o__Saccharomycetales;f__Saccharomycetales_fam_Incertae_sedis;g__Candida;s__Candida_albicans;	0.169823	0.305249	0.0505948	0.185937	0.000376894
k__Fungi;p__Ascomycota;c__Sordariomycetes;o__Xylariales;f__Hyponectriaceae;g__Monographella;s__Monographella_nivalis;	0.0917855	0.19941	0.10001	0.294791	0.00490625
k__Fungi;p__Ascomycota;c__Dothideomycetes;o__Pleosporales;f__Pleosporaceae;g__Bipolaris;s__Bipolaris_sp;	0.0454143	0.139004	0.00933327	0.0378702	0.00186785
k__Fungi;p__Ascomycota;c__Saccharomycetes;o__Saccharomycetales;f__Saccharomycetales_fam_Incertae_sedis;g__Candida;s__Candida_tropicalis;	0.0211262	0.117652	2.23e-05	4.51e-05	0.00231274
k__Fungi;p__Ascomycota;c__Saccharomycetes;o__Saccharomycetales;f__Saccharomycetaceae;g__Nakaseomyces;s__Nakaseomyces_sp;	0.0353987	0.123365	0.000162072	0.00038623	0.00160022
k__Fungi;p__Basidiomycota;c__Malasseziomycetes;o__Malasseziales;f__Malasseziaceae;g__Malassezia;s__Malassezia_sp;	0.0263234	0.102126	0.001078	0.00214621	0.000445572
k__Fungi;p__Ascomycota;c__Sordariomycetes;o__Ophiostomatales;f__Ophiostomataceae;g__Sporothrix;s__Sporothrix_ramosissima;	0.0134739	0.0782665	0	0	0.0135069
k__Fungi;p__Ascomycota;c__Sordariomycetes;o__Sordariales;f__Sordariales_fam_Incertae_sedis;g__Staphylotrichum;s__Staphylotrichum_coccosporum;	0.00705053	0.0151715	0.000151664	0.000678261	0.000374279
k__Fungi;p__Mucoromycota;c__Mucoromycetes;o__Mucorales;f__Mucoraceae;g__Mucor;s__Mucor_circinelloides;	0.000487179	0.0024557	4.46e-05	0.000120314	0.047127
k__Fungi;p__Mucoromycota;c__Mucoromycetes;o__Mucorales;f__Mucoraceae;g__Actinomucor;s__Actinomucor_elegans;	0.000498549	0.00193423	0.00121034	0.00405012	0.00769985
k__Fungi;p__Ascomycota;c__Archaeorhizomycetes;o__Archaeorhizomycetales;f__Archaeorhizomycetaceae;g__Archaeorhizomyces;s__Archaeorhizomyces_sp;	0.0161714	0.0651532	0.0373762	0.0826419	0.014444
k__Fungi;p__Ascomycota;c__Sordariomycetes;o__Hypocreales;f__Hypocreaceae;g__Sepedonium;s__Sepedonium_laevigatum;	0.00941908	0.0506293	0.000352395	0.00157596	0.0429954
k__Fungi;p__Ascomycota;c__Saccharomycetes;o__Saccharomycetales;f__Pichiaceae;g__Pichia;s__Pichia_membranifaciens;	2.62e-05	8.21e-05	0.000111518	0.000159379	0.00507241
k__Fungi;p__Basidiomycota;c__Agaricomycetes;o__Phallales;f__Phallaceae;g__Lysurus;s__Lysurus_cruciatus;	0.00076794	0.00325658	0.0164526	0.063051	0.00485917
k__Fungi;p__Olpidiomycota;c__Olpidiomycetes;o__Olpidiales;f__Olpidiaceae;g__unidentified;s__Olpidiaceae_sp;	0.0103296	0.042083	0.00812442	0.0319094	0.0177519
k__Fungi;p__Ascomycota;c__Dothideomycetes;o__Dothideales;f__unidentified_Dothideales_sp;g__unidentified_Dothideales_sp;s__Dothideales_sp;	0.00947156	0.0357208	0.000120439	0.000356135	0.000747309
k__Fungi;p__Ascomycota;c__Sordariomycetes;o__Hypocreales;f__Nectriaceae;g__Fusarium;s__Fusarium_oxysporum;	0.0103768	0.0236547	0.00147798	0.00647014	9.95e-06
k__Fungi;p__Ascomycota;c__Dothideomycetes;o__Capnodiales;f__Cladosporiaceae;g__Cladosporium;s__Cladosporium_tenuissimum;	0.00894065	0.0278454	0.000942695	0.00272456	0.00250862
k__Fungi;p__Ascomycota;c__Sordariomycetes;o__Sordariales;f__Chaetomiaceae;g__Humicola;s__Humicola_fuscoatra;	0.00105133	0.00227552	0.000292919	0.00129601	0.00763382
k__Fungi;p__Ascomycota;c__Archaeorhizomycetes;o__unidentified_Archaeorhizomycetes_sp;f__unidentified_Archaeorhizomycetes_sp;g__unidentified_Archaeorhizomycetes_sp;s__Archaeorhizomycetes_sp;	0.00178428	0.00683369	0.0111235	0.0233111	0.00189294
k__Fungi;p__Ascomycota;c__Eurotiomycetes;o__Eurotiales;f__Aspergillaceae;g__Aspergillus;s__Aspergillus_sp;	0.00150527	0.00399221	0.00219467	0.00959122	0.005442
k__Fungi;p__Ascomycota;c__Sordariomycetes;o__Sordariales;f__Chaetomiaceae;g__Chaetomium;s__Chaetomium_crispatum;	0.000233531	0.000821131	0.00487109	0.0173274	0.00378069
k__Fungi;p__Mortierellomycota;c__Mortierellomycetes;o__Mortierellales;f__Mortierellaceae;g__Mortierella;s__Mortierella_sp;	0.00128311	0.00365936	0.00588515	0.0159257	0.0379627
k__Fungi;p__Ascomycota;c__Eurotiomycetes;o__unidentified_Eurotiomycetes_sp;f__unidentified_Eurotiomycetes_sp;g__unidentified_Eurotiomycetes_sp;s__Eurotiomycetes_sp;	0.00336302	0.0126418	5.06e-05	0.000141833	0.000988429
k__Fungi;p__Mucoromycota;c__Mucoromycetes;o__Mucorales;f__Rhizopodaceae;g__Rhizopus;s__Rhizopus_stolonifer;	0.00190586	0.0102987	0.00048473	0.00114738	0.0256102
k__Fungi;p__Basidiomycota;c__Agaricomycetes;o__Russulales;f__Peniophoraceae;g__Peniophora;s__Peniophora_lycii;	0.00285397	0.0111636	4.01e-05	0.000153852	0.0029913
k__Fungi;p__Ascomycota;c__Dothideomycetes;o__Dothideales;f__Aureobasidiaceae;g__Aureobasidium;s__Aureobasidium_pullulans;	0.00274202	0.0101434	0.000223035	0.000453521	0.0185102
k__Fungi;p__Ascomycota;c__Leotiomycetes;o__Helotiales;f__Helotiales_fam_Incertae_sedis;g__Acephala;s__Acephala_sp;	0.000488053	0.00130304	5.8e-05	0.000259335	0.035718
k__Fungi;p__Ascomycota;c__Eurotiomycetes;o__Eurotiales;f__Aspergillaceae;g__Penicillium;s__Penicillium_paneum;	0.00254085	0.00754313	0.000123413	0.000451131	0.000256365
k__Fungi;p__Basidiomycota;c__Agaricomycetes;o__Thelephorales;f__Thelephoraceae;g__unidentified;s__Thelephoraceae_sp;	0.000450443	0.00159009	0.00280429	0.00891915	0.00394559
k__Fungi;p__Ascomycota;c__Dothideomycetes;o__Pleosporales;f__Didymellaceae;g__Epicoccum;s__Epicoccum_sp;	0.000537033	0.00169891	0.00249799	0.00813064	0.00573294
k__Fungi;p__Ascomycota;c__Sordariomycetes;o__Hypocreales;f__Nectriaceae;g__Gibberella;s__Gibberella_fujikuroi;	0.00149565	0.00563932	4.61e-05	0.000178812	0.0216792
k__Fungi;p__Ascomycota;c__Eurotiomycetes;o__Eurotiales;f__Aspergillaceae;g__Aspergillus;s__Aspergillus_ruber;	0.00310325	0.00598804	0.000733042	0.00238391	0.000760272
k__Fungi;p__Ascomycota;c__Saccharomycetes;o__Saccharomycetales;f__Debaryomycetaceae;g__Lodderomyces;s__Lodderomyces_elongisporus;	0.000385719	0.00139419	1.49e-06	6.65e-06	0.0020252
k__Fungi;p__Ascomycota;c__Saccharomycetes;o__Saccharomycetales;f__Saccharomycetaceae;g__Kazachstania;s__Kazachstania_pintolopesii;	0.000595635	0.00214239	2.97e-05	0.000126168	0.00549649
k__Fungi;p__Basidiomycota;c__Tremellomycetes;o__Tremellales;f__Cryptococcaceae;g__Kwoniella;s__Kwoniella_pini;	0.00103208	0.00483643	1.78e-05	5.58e-05	0.0150676
k__Fungi;p__Ascomycota;c__Eurotiomycetes;o__Eurotiales;f__Thermoascaceae;g__Thermoascus;s__Thermoascus_aurantiacus;	5.6e-05	0.000189466	0.00443245	0.00939292	0.0259922
k__Fungi;p__Basidiomycota;c__Tremellomycetes;o__Trichosporonales;f__Trichosporonaceae;g__Apiotrichum;s__Apiotrichum_montevideense;	0.000712838	0.00175991	1.19e-05	4.14e-05	0.00306284
k__Fungi;p__Ascomycota;c__Sordariomycetes;o__Xylariales;f__Sporocadaceae;g__Heterotruncatella;s__Heterotruncatella_spartii;	0.00115541	0.00433575	1.49e-05	4.78e-05	0.0117209
k__Fungi;p__Ascomycota;c__Eurotiomycetes;o__Eurotiales;f__Aspergillaceae;g__Xeromyces;s__Xeromyces_bisporus;	8.75e-06	3.7e-05	0.00127873	0.00469205	0.0149994
k__Fungi;p__Ascomycota;c__Saccharomycetes;o__Saccharomycetales;f__Saccharomycetales_fam_Incertae_sedis;g__Candida;s__Candida_metapsilosis;	0.000318372	0.00053018	0.000993249	0.00444195	0.000138985
k__Fungi;p__Ascomycota;c__Sordariomycetes;o__Sordariales;f__Chaetomiaceae;g__unidentified;s__Chaetomiaceae_sp;	0.000572019	0.00163245	0.00277307	0.00537416	0.00294523
k__Fungi;p__Basidiomycota;c__Tremellomycetes;o__Tremellales;f__Trimorphomycetaceae;g__unidentified;s__Trimorphomycetaceae_sp;	0.000140818	0.000424132	0.00119249	0.00402211	0.0100191
k__Fungi;p__Ascomycota;c__Eurotiomycetes;o__Eurotiales;f__Aspergillaceae;g__unidentified;s__Aspergillaceae_sp;	0.000541407	0.00293257	1.19e-05	5.32e-05	0.0416154
k__Fungi;p__Ascomycota;c__Dothideomycetes;o__Pleosporales;f__Didymellaceae;g__Didymella;s__Didymella_glomerata;	0.00120177	0.00364072	0.00231956	0.0042105	0.00656189
k__Fungi;p__Basidiomycota;c__Tremellomycetes;o__Filobasidiales;f__Piskurozymaceae;g__Solicoccozyma;s__Solicoccozyma_sp;	0.000590387	0.00249676	0.00139917	0.00319609	0.00254489
k__Fungi;p__Ascomycota;c__Sordariomycetes;o__Hypocreales;f__Nectriaceae;g__Gibberella;s__Gibberella_intricans;	0.00128748	0.00381291	0.00250245	0.00382719	0.00553966
k__Fungi;p__Ascomycota;c__Dothideomycetes;o__Capnodiales;f__Teratosphaeriaceae;g__Neocatenulostroma;s__Neocatenulostroma_sp;	0.000939371	0.00332103	4.46e-06	1.46e-05	0.00072696
k__Fungi;p__Ascomycota;c__Dothideomycetes;o__Capnodiales;f__Cladosporiaceae;g__Cladosporium;s__Cladosporium_sp;	0.000938497	0.00277609	0.00252773	0.00371857	0.00198115
k__Fungi;p__Basidiomycota;c__Agaricomycetes;o__Hymenochaetales;f__Tubulicrinaceae;g__Tubulicrinis;s__Tubulicrinis_borealis;	0.00066998	0.00252187	0.000450531	0.00157587	0.0353675
k__Fungi;p__Ascomycota;c__Dothideomycetes;o__Pleosporales;f__Cucurbitariaceae;g__Pyrenochaetopsis;s__Pyrenochaetopsis_sp;	0.000886892	0.00241069	0.00126238	0.00218076	0.0142751
k__Fungi;p__Basidiomycota;c__Tremellomycetes;o__Trichosporonales;f__Trichosporonaceae;g__Cutaneotrichosporon;s__Cutaneotrichosporon_curvatus;	0.00125774	0.00250041	0.000334553	0.000982604	0.0328779
k__Fungi;p__Ascomycota;c__Dothideomycetes;o__Pleosporales;f__Pleosporaceae;g__Bipolaris;s__Bipolaris_maydis;	0.000735578	0.000861712	0.000756832	0.00222753	0.00633989
k__Fungi;p__Ascomycota;c__Eurotiomycetes;o__Eurotiales;f__Aspergillaceae;g__Aspergillus;s__Aspergillus_floccosus;	0.000205542	0.00107323	2.97e-06	1.33e-05	0.0457644
k__Fungi;p__Mortierellomycota;c__Mortierellomycetes;o__Mortierellales;f__unidentified_Mortierellales_sp;g__unidentified_Mortierellales_sp;s__Mortierellales_sp;	0.000216038	0.000652403	0.000984328	0.00219137	0.00626037
k__Fungi;p__Ascomycota;c__Sordariomycetes;o__Hypocreales;f__unidentified_Hypocreales_sp;g__unidentified_Hypocreales_sp;s__Hypocreales_sp;	0.00043295	0.00161214	0.000240878	0.000304479	0.030399
k__Fungi;p__Ascomycota;c__Sordariomycetes;o__Calosphaeriales;f__Calosphaeriaceae;g__Jattaea;s__Jattaea_discreta;	0.000426828	0.0015978	2.97e-06	1.33e-05	0.0181097
k__Fungi;p__Ascomycota;c__Sordariomycetes;o__Hypocreales;f__Nectriaceae;g__Dactylonectria;s__Dactylonectria_estremocensis;	0.000247525	0.0008804	0.000747911	0.0018346	0.0411347
k__Fungi;p__Ascomycota;c__Archaeorhizomycetes;o__GS31;f__unidentified_GS31_sp;g__unidentified_GS31_sp;s__GS31_sp;	0	0	0.000395516	0.00172016	0.0226968
k__Fungi;p__Ascomycota;c__Eurotiomycetes;o__Eurotiales;f__Aspergillaceae;g__Penicillium;s__Penicillium_concavorugulosum;	5.6e-05	0.000147107	0.000376186	0.00168235	0.0136841
k__Fungi;p__Ascomycota;c__Dothideomycetes;o__Capnodiales;f__Mycosphaerellaceae;g__Septoria;s__Septoria_sp;	6.38e-05	0.00017046	0.00131591	0.00223634	0.00119332
k__Fungi;p__Basidiomycota;c__Agaricomycetes;o__Trechisporales;f__Hydnodontaceae;g__Tubulicium;s__Tubulicium_vermiferum;	0.000443446	0.00163958	0.000298867	0.000393276	0.0103573
k__Fungi;p__Ascomycota;c__Sordariomycetes;o__Hypocreales;f__Hypocreales_fam_Incertae_sedis;g__Sarocladium;s__Sarocladium_implicatum;	0.000238779	0.00124746	0	0	0.0329372
k__Fungi;p__Ascomycota;c__Dothideomycetes;o__Pleosporales;f__Didymellaceae;g__Leptosphaerulina;s__Leptosphaerulina_trifolii;	0.000146066	0.000404803	0.00102745	0.00162078	0.00189236
k__Fungi;p__Ascomycota;c__Eurotiomycetes;o__Phaeomoniellales;f__unidentified_Phaeomoniellales_sp;g__unidentified_Phaeomoniellales_sp;s__Phaeomoniellales_sp;	0.000444321	0.00148235	4.46e-06	1.46e-05	0.0296882
k__Fungi;p__Ascomycota;c__Pezizomycetes;o__Pezizales;f__Pezizaceae;g__Peziza;s__Peziza_ammophila;	4.72e-05	0.000193988	0.000394029	0.00156195	0.0229691
k__Fungi;p__Basidiomycota;c__Agaricomycetes;o__Agaricales;f__Tricholomataceae;g__Tricholoma;s__Tricholoma_matsutake;	0.000344611	0.00136683	0.000220061	0.000369342	0.00821375
k__Fungi;p__Ascomycota;c__Pezizomycotina_cls_Incertae_sedis;o__Pezizomycotina_ord_Incertae_sedis;f__Pezizomycotina_fam_Incertae_sedis;g__Ciliophora;s__Ciliophora_sp;	0.000313124	0.00116199	4.01e-05	0.000152331	0.026667
k__Fungi;p__Ascomycota;c__Sordariomycetes;o__Hypocreales;f__Nectriaceae;g__unidentified;s__Nectriaceae_sp;	0.000217787	0.000713476	0.000713712	0.00153717	0.00849513
k__Fungi;p__Ascomycota;c__Sordariomycetes;o__Sordariales;f__Lasiosphaeriaceae;g__Podospora;s__Podospora_sp;	0.000217787	0.000993195	7.43e-06	2.71e-05	0.0363517
k__Fungi;p__Ascomycota;c__Eurotiomycetes;o__Eurotiales;f__Aspergillaceae;g__Penicillium;s__Penicillium_alogum;	0.000426828	0.00128407	2.23e-05	6.88e-05	0.0112673
k__Fungi;p__Ascomycota;c__Sordariomycetes;o__Hypocreales;f__Nectriaceae;g__Nectria;s__Nectria_sp;	0.000230907	0.00101199	0.000399976	0.000770262	0.0146428
k__Fungi;p__Ascomycota;c__Sordariomycetes;o__Hypocreales;f__Hypocreaceae;g__Trichoderma;s__Trichoderma_asperellum;	0.000132946	0.00024173	0.000560561	0.00119418	0.00708648
k__Fungi;p__Ascomycota;c__Lecanoromycetes;o__Ostropomycetidae_ord_Incertae_sedis;f__Ostropomycetidae_fam_Incertae_sedis;g__Bachmanniomyces;s__Bachmanniomyces_punctum;	3.5e-05	0.000124343	0.000438636	0.00120007	0.00424925
k__Fungi;p__Ascomycota;c__Eurotiomycetes;o__Eurotiales;f__Aspergillaceae;g__Eurotium;s__Eurotium_sp;	0.000314873	0.000991045	0.000907009	0.001478	0.00742614
k__Fungi;p__Ascomycota;c__Dothideomycetes;o__Pleosporales;f__Didymellaceae;g__Didymella;s__Didymella_sp;	0.000126824	0.000386858	0.000651262	0.00130294	0.0156127
k__Fungi;p__Ascomycota;c__Sordariomycetes;o__Hypocreales;f__Cordycipitaceae;g__Beauveria;s__Beauveria_bassiana;	0.000411959	0.00108255	3.12e-05	0.000108076	0.0109401
k__Fungi;p__Ascomycota;c__Leotiomycetes;o__Helotiales;f__Hyaloscyphaceae;g__Lachnellula;s__Lachnellula_fuscosanguinea;	0.000300004	0.00106304	1.19e-05	4.14e-05	0.0407304
k__Fungi;p__Ascomycota;c__Pezizomycetes;o__Pezizales;f__Pyronemataceae;g__Geopora;s__Geopora_sp;	0.000149565	0.000482657	0.000535284	0.0011369	0.0114155
k__Fungi;p__Ascomycota;c__Eurotiomycetes;o__Eurotiales;f__Trichocomaceae;g__Thermomyces;s__Thermomyces_lanuginosus;	7.78e-05	0.00030212	0.000300354	0.000999373	0.00907112
k__Fungi;p__Rozellomycota;c__unidentified_Rozellomycota_sp;o__unidentified_Rozellomycota_sp;f__unidentified_Rozellomycota_sp;g__unidentified_Rozellomycota_sp;s__Rozellomycota_sp;	0.000145191	0.000308245	0.000621524	0.00111261	0.012862
k__Fungi;p__Ascomycota;c__Sordariomycetes;o__Glomerellales;f__Plectosphaerellaceae;g__Plectosphaerella;s__Plectosphaerella_sp;	0.000269391	0.00084016	0.000496625	0.000748728	0.00593081
k__Fungi;p__Ascomycota;c__Eurotiomycetes;o__Eurotiales;f__Aspergillaceae;g__Penicillium;s__Penicillium_citrinum;	0.000181052	0.000736092	1.49e-05	3.92e-05	0.0214163
k__Fungi;p__Ascomycota;c__Dothideomycetes;o__Pleosporales;f__Cucurbitariaceae;g__Neocucurbitaria;s__Neocucurbitaria_sp;	0.000209041	0.00079881	0	0	0.00529512
k__Fungi;p__Ascomycota;c__Sordariomycetes;o__Microascales;f__Microascaceae;g__Scopulariopsis;s__Scopulariopsis_brumptii;	0.000254522	0.00090242	4.46e-06	1.99e-05	0.0134039
k__Fungi;p__Ascomycota;c__Dothideomycetes;o__Pleosporales;f__Torulaceae;g__Torula;s__Torula_herbarum;	0.00034811	0.000905631	1.19e-05	5.32e-05	7.82e-05
k__Fungi;p__Ascomycota;c__Saccharomycetes;o__Saccharomycetales;f__Metschnikowiaceae;g__Kodamaea;s__Kodamaea_ohmeri;	0.000208166	0.000721925	1.49e-05	3.67e-05	0.00618506
k__Fungi;p__Ascomycota;c__Saccharomycetes;o__Saccharomycetales;f__Saccharomycetaceae;g__Zygosaccharomyces;s__Zygosaccharomyces_pseudobailii;	0.000208166	0.000723483	0	0	0.00530566
k__Fungi;p__Ascomycota;c__Eurotiomycetes;o__Eurotiales;f__Aspergillaceae;g__Aspergillus;s__Aspergillus_versicolor;	0.000232656	0.000721609	0.000243852	0.000372878	0.00826763
k__Fungi;p__Ascomycota;c__Eurotiomycetes;o__Eurotiales;f__Aspergillaceae;g__Aspergillus;s__Aspergillus_pseudoglaucus;	0.000160935	0.000666898	0.000362804	0.000540097	0.00604802
k__Fungi;p__Ascomycota;c__Leotiomycetes;o__Helotiales;f__Helotiaceae;g__Scytalidium;s__Scytalidium_lignicola;	0.00013732	0.000625078	1.49e-05	6.65e-05	0.0456676
k__Fungi;p__Mortierellomycota;c__Mortierellomycetes;o__Mortierellales;f__Mortierellaceae;g__Mortierella;s__Mortierella_alpina;	0.000214289	0.000585257	0.000492164	0.000848252	0.0258756
k__Fungi;p__Basidiomycota;c__Tremellomycetes;o__Tremellales;f__Bulleraceae;g__Fonsecazyma;s__Fonsecazyma_sp;	0.000201169	0.000688526	4.46e-06	1.46e-05	0.0231244
k__Fungi;p__Ascomycota;c__Sordariomycetes;o__Sordariales;f__Chaetomiaceae;g__Humicola;s__Humicola_sp;	0.000244901	0.000579194	0.000582865	0.000912995	0.04571
k__Fungi;p__Ascomycota;c__Dothideomycetes;o__Pleosporales;f__Didymosphaeriaceae;g__Didymosphaeria;s__Didymosphaeria_variabile;	0.000196796	0.000669741	2.97e-06	9.15e-06	0.0109084
k__Fungi;p__Ascomycota;c__Sordariomycetes;o__Togniniales;f__Togniniaceae;g__Phaeoacremonium;s__Phaeoacremonium_australiense;	0.000105832	0.000524624	0	0	0.0329078
k__Fungi;p__Ascomycota;c__Dothideomycetes;o__Pleosporales;f__Lophiostomataceae;g__Lophiostoma;s__Lophiostoma_cynaroidis;	0.000103208	0.000518977	0	0	0.0329372
k__Fungi;p__Ascomycota;c__Sordariomycetes;o__Sordariales;f__Lasiosphaeriaceae;g__unidentified;s__Lasiosphaeriaceae_sp;	3.67e-05	0.000105346	0.000303328	0.000564206	0.0109029
k__Fungi;p__Basidiomycota;c__Agaricomycetes;o__unidentified_Agaricomycetes_sp;f__unidentified_Agaricomycetes_sp;g__unidentified_Agaricomycetes_sp;s__Agaricomycetes_sp;	0.000118077	0.000387562	0.000374699	0.000745382	0.0272663
k__Fungi;p__Ascomycota;c__Sordariomycetes;o__Hypocreales;f__Stachybotryaceae;g__Stachybotrys;s__Stachybotrys_limonispora;	0.000134696	0.000403136	0.000388081	0.000763342	0.00211049
k__Fungi;p__Ascomycota;c__Leotiomycetes;o__Thelebolales;f__Thelebolaceae;g__unidentified;s__Thelebolaceae_sp;	2.19e-05	8.23e-05	0.000385107	0.000851593	0.00482156
k__Fungi;p__Basidiomycota;c__Tremellomycetes;o__Trichosporonales;f__Trichosporonaceae;g__Cutaneotrichosporon;s__Cutaneotrichosporon_curvatum;	0.000138194	0.000488255	0.000545692	0.000875992	0.0132876
k__Fungi;p__Mortierellomycota;c__unidentified_Mortierellomycotina;o__unidentified_Mortierellomycotina;f__unidentified_Mortierellomycotina;g__unidentified_Mortierellomycotina;s__Mortierellomycotina;	2.71e-05	0.000119708	0.000209653	0.000610705	0.0173447
k__Fungi;p__Mortierellomycota;c__Mortierellomycetes;o__Mortierellales;f__Mortierellaceae;g__Mortierella;s__Mortierella_clonocystis;	6.65e-05	0.000226958	0.000328605	0.000579819	0.0137144
k__Fungi;p__Ascomycota;c__Pezizomycetes;o__Pezizales;f__Pyronemataceae;g__Paurocotylis;s__Paurocotylis_pila;	0.000113704	0.000471023	0	0	0.0212025
k__Fungi;p__Ascomycota;c__Saccharomycetes;o__Saccharomycetales;f__Saccharomycetaceae;g__Torulaspora;s__Torulaspora_delbrueckii;	0.000102334	0.000463552	1.49e-06	6.65e-06	0.0430636
k__Fungi;p__Ascomycota;c__Eurotiomycetes;o__Chaetothyriales;f__Chaetothyriales_fam_Incertae_sedis;g__Sarcinomyces;s__Sarcinomyces_sp;	0.000170556	0.000598009	1.49e-06	6.65e-06	0.0285197
k__Fungi;p__Ascomycota;c__Sordariomycetes;o__Hypocreales;f__Nectriaceae;g__Ilyonectria;s__Ilyonectria_destructans;	7.26e-05	0.000248611	0.000221548	0.000408029	0.00746614
k__Fungi;p__Ascomycota;c__Dothideomycetes;o__Botryosphaeriales;f__Botryosphaeriaceae;g__Sphaeropsis;s__Sphaeropsis_sapinea;	0.000114579	0.000442973	2.97e-06	1.33e-05	0.0117199
k__Fungi;p__Basidiomycota;c__Agaricomycetes;o__Agaricales;f__Tricholomataceae;g__Xeromphalina;s__Xeromphalina_campanella;	8.57e-05	0.000442527	0	0	0.021138
k__Fungi;p__Ascomycota;c__Sordariomycetes;o__Sordariales;f__unidentified_Sordariales_sp;g__unidentified_Sordariales_sp;s__Sordariales_sp;	5.95e-05	0.00018361	0.000264668	0.000563983	0.00143605
k__Fungi;p__Ascomycota;c__Sordariomycetes;o__Hypocreales;f__Nectriaceae;g__Cylindrocarpon;s__Cylindrocarpon_sp;	5.25e-05	0.000178737	0.000240878	0.000553066	0.0443144
k__Fungi;p__Ascomycota;c__Dothideomycetes;o__Pleosporales;f__Leptosphaeriaceae;g__Ampelomyces;s__Ampelomyces_sp;	8.48e-05	0.000315749	0.000218574	0.000553266	0.0150916
k__Fungi;p__Ascomycota;c__Sordariomycetes;o__Microascales;f__Microascaceae;g__Pseudallescheria;s__Pseudallescheria_boydii;	0.000114579	0.000448743	0.000285485	0.000527347	0.0151209
k__Fungi;p__Basidiomycota;c__Tremellomycetes;o__Tremellales;f__Rhynchogastremataceae;g__Papiliotrema;s__Papiliotrema_rajasthanensis;	0.000145191	0.000477369	0.000361317	0.000665121	0.00969968
k__Fungi;p__Basidiomycota;c__Wallemiomycetes;o__Wallemiales;f__Wallemiaceae;g__Wallemia;s__Wallemia_sebi;	0.000105832	0.000407036	1.19e-05	4.67e-05	0.00769702
k__Fungi;p__Ascomycota;c__Saccharomycetes;o__Saccharomycetales;f__Pichiaceae;g__Pichia;s__Pichia_fermentans;	0.000138194	0.000444468	0.000141256	0.000249343	0.0419203
k__Fungi;p__Basidiomycota;c__Agaricomycetes;o__Polyporales;f__Phanerochaetaceae;g__Phlebiopsis;s__Phlebiopsis_gigantea;	9.8e-05	0.000403886	4.46e-06	1.99e-05	0.0242036
k__Fungi;p__Basidiomycota;c__Tremellomycetes;o__Tremellales;f__Tremellaceae;g__Cryptococcus;s__Cryptococcus_sp;	0.000102334	0.000277927	0.0003405	0.000634992	0.0280121
k__Fungi;p__Basidiomycota;c__Moniliellomycetes;o__Moniliellales;f__Moniliellaceae;g__Moniliella;s__Moniliella_sp;	6.73e-05	0.000282718	0	0	0.0329078
k__Fungi;p__Basidiomycota;c__Tremellomycetes;o__unidentified_Tremellomycetes_sp;f__unidentified_Tremellomycetes_sp;g__unidentified_Tremellomycetes_sp;s__Tremellomycetes_sp;	1.49e-05	5.34e-05	5.65e-05	0.000117337	0.0180761
k__Fungi;p__Ascomycota;c__Dothideomycetes;o__Pleosporales;f__Cucurbitariaceae;g__Pyrenochaetopsis;s__Pyrenochaetopsis_leptospora;	8.83e-05	0.000385065	0	0	0.0329372
k__Fungi;p__Glomeromycota;c__Glomeromycetes;o__Glomerales;f__Glomeraceae;g__unidentified;s__Glomeraceae_sp;	3.76e-05	0.000136436	0.000175454	0.000489682	0.010037
k__Fungi;p__Basidiomycota;c__Tremellomycetes;o__Filobasidiales;f__Piskurozymaceae;g__Solicoccozyma;s__Solicoccozyma_terricola;	8.66e-05	0.00023772	0.00023047	0.000493656	0.0297249
k__Fungi;p__Ascomycota;c__Dothideomycetes;o__Pleosporales;f__Pleosporaceae;g__Pyrenophora;s__Pyrenophora_graminea;	8.13e-05	0.000372962	0	0	0.0329274
k__Fungi;p__Basidiomycota;c__Agaricomycetes;o__Agaricales;f__Hygrophoraceae;g__Hygrocybe;s__Hygrocybe_acutoconica;	8.75e-07	5.1e-06	0.00014869	0.000486737	0.0355843
k__Fungi;p__Basidiomycota;c__Agaricomycetes;o__Cantharellales;f__unidentified_Cantharellales_sp;g__unidentified_Cantharellales_sp;s__Cantharellales_sp;	9.62e-06	3.33e-05	0.000206679	0.000535586	0.00236286
k__Fungi;p__Basidiomycota;c__Tremellomycetes;o__Trichosporonales;f__Trichosporonaceae;g__Cutaneotrichosporon;s__Cutaneotrichosporon_sp;	0.000155687	0.000439141	0	0	0.00068896
k__Fungi;p__Basidiomycota;c__Microbotryomycetes;o__Microbotryomycetes_ord_Incertae_sedis;f__Microbotryomycetes_fam_Incertae_sedis;g__Curvibasidium;s__Curvibasidium_pallidicorallinum;	0.000156562	0.000447319	5.95e-06	2.66e-05	0.012112
k__Fungi;p__Ascomycota;c__Leotiomycetes;o__Helotiales;f__Helotiales_fam_Incertae_sedis;g__Xenopolyscytalum;s__Xenopolyscytalum_pinea;	9.45e-05	0.000365938	0	0	0.0135026
k__Fungi;p__Ascomycota;c__Saccharomycetes;o__Saccharomycetales;f__Metschnikowiaceae;g__Metschnikowia;s__Metschnikowia_shanxiensis;	2.54e-05	0.000101213	0.000197758	0.000480604	0.00623236
k__Fungi;p__Basidiomycota;c__Agaricomycetes;o__Agaricales;f__Clavariaceae;g__unidentified;s__Clavariaceae_sp;	5.69e-05	0.000215487	0.000170994	0.000368392	0.0285293
k__Fungi;p__Basidiomycota;c__Tremellomycetes;o__Trichosporonales;f__Trichosporonaceae;g__Trichosporon;s__Trichosporon_asahii;	0.00019942	0.000390802	1.34e-05	2.97e-05	0.00654921
k__Fungi;p__Basidiomycota;c__Microbotryomycetes;o__Sporidiobolales;f__Sporidiobolaceae;g__Rhodosporidiobolus;s__Rhodosporidiobolus_sp;	8.22e-05	0.000343311	8.33e-05	0.000147148	0.0258507
k__Fungi;p__Ascomycota;c__Sordariomycetes;o__Glomerellales;f__Glomerellaceae;g__Colletotrichum;s__Colletotrichum_truncatum;	2.01e-05	7.49e-05	0.000136795	0.000424568	0.0470385
k__Fungi;p__Ascomycota;c__Dothideomycetes;o__Dothideales;f__Aureobasidiaceae;g__Aureobasidium;s__Aureobasidium_leucospermi;	4.81e-05	0.000199154	0.000221548	0.000485058	0.00719846
k__Fungi;p__Ascomycota;c__Sordariomycetes;o__Hypocreales;f__Hypocreaceae;g__Trichoderma;s__Trichoderma_asperelloides;	0	0	0.000162072	0.000448669	0.000862169
k__Fungi;p__Ascomycota;c__Dothideomycetes;o__Pleosporales;f__Lentitheciaceae;g__Darksidea;s__Darksidea_sp;	5.42e-05	0.000170199	0.000218574	0.000436661	0.0335106
k__Fungi;p__Ascomycota;c__Leotiomycetes;o__Thelebolales;f__Pseudeurotiaceae;g__Pseudogymnoascus;s__Pseudogymnoascus_roseus;	8.22e-05	0.000219515	0.000301841	0.000505249	0.00450533
k__Fungi;p__Ascomycota;c__Dothideomycetes;o__Pleosporales;f__Phaeosphaeriaceae;g__Wojnowiciella;s__Wojnowiciella_sp;	2.8e-05	0.00011551	0.00016802	0.000413334	0.0153158
k__Fungi;p__Ascomycota;c__Dothideomycetes;o__Tubeufiales;f__Tubeufiaceae;g__Titaea;s__Titaea_maxilliformis;	5.77e-05	0.0001916	0.000184376	0.00041427	0.0423125
k__Fungi;p__Ascomycota;c__Eurotiomycetes;o__Chaetothyriales;f__Herpotrichiellaceae;g__Exophiala;s__Exophiala_equina;	1.75e-05	5.23e-05	0.000135308	0.00035822	0.0314604
k__Fungi;p__Mucoromycota;c__Mucoromycetes;o__Mucorales;f__Lichtheimiaceae;g__Rhizomucor;s__Rhizomucor_sp;	0	0	8.77e-05	0.000351001	0.00773206
k__Fungi;p__Ascomycota;c__Sordariomycetes;o__Glomerellales;f__Plectosphaerellaceae;g__Gibellulopsis;s__Gibellulopsis_nigrescens;	7.52e-05	0.000272183	0.000301841	0.000441431	0.00612435
k__Fungi;p__Basidiomycota;c__Agaricomycetes;o__Auriculariales;f__unidentified_Auriculariales_sp;g__unidentified_Auriculariales_sp;s__Auriculariales_sp;	2.27e-05	7.02e-05	0.000154638	0.000350885	0.0143112
k__Fungi;p__Ascomycota;c__Leotiomycetes;o__Phacidiales;f__Phacidiaceae;g__Phacidium;s__Phacidium_lacerum;	5.77e-05	0.000230924	0	0	0.0211767
k__Fungi;p__Mucoromycota;c__Mucoromycetes;o__Mucorales;f__Mucoraceae;g__Mucor;s__Mucor_moelleri;	8.05e-05	0.000175632	6.84e-05	0.000285579	0.0279914
k__Fungi;p__Ascomycota;c__Eurotiomycetes;o__Eurotiales;f__Aspergillaceae;g__Aspergillus;s__Aspergillus_sydowii;	5.16e-05	0.000172674	0.00023047	0.000369653	0.00196222
k__Fungi;p__Ascomycota;c__Eurotiomycetes;o__Eurotiales;f__Aspergillaceae;g__Monascus;s__Monascus_ruber;	0	0	0.000132334	0.000301032	0.00261456
k__Fungi;p__Ascomycota;c__Eurotiomycetes;o__Eurotiales;f__Aspergillaceae;g__Aspergillus;s__Aspergillus_aculeatus;	4.81e-05	0.000208746	0	0	0.0211573
k__Fungi;p__Ascomycota;c__Sordariomycetes;o__Sordariales;f__Lasiosphaeriaceae;g__Cladorrhinum;s__Cladorrhinum_sp;	5.07e-05	0.000204665	0.000114491	0.000213198	0.0399244
k__Fungi;p__Basidiomycota;c__unidentified_Basidiomycota_sp;o__unidentified_Basidiomycota_sp;f__unidentified_Basidiomycota_sp;g__unidentified_Basidiomycota_sp;s__Basidiomycota_sp;	3.5e-05	0.000146323	0.000132334	0.000277038	0.00771569
k__Fungi;p__Ascomycota;c__Sordariomycetes;o__Hypocreales;f__Stachybotryaceae;g__Myrothecium;s__Myrothecium_sp;	3.85e-05	0.000132089	0.000117465	0.000149618	0.00605737
k__Fungi;p__Basidiomycota;c__Microbotryomycetes;o__Microbotryomycetes_ord_Incertae_sedis;f__Chrysozymaceae;g__Sampaiozyma;s__Sampaiozyma_ingeniosa;	2.01e-05	6.82e-05	0.00016802	0.000283481	0.00032799
k__Fungi;p__Ascomycota;c__Eurotiomycetes;o__Eurotiales;f__Trichocomaceae;g__Talaromyces;s__Talaromyces_purpureogenus;	7.87e-06	2.35e-05	0.00019181	0.000327967	0.0019765
k__Fungi;p__Ascomycota;c__Lecanoromycetes;o__Caliciales;f__Physciaceae;g__Rinodina;s__Rinodina_teichophila;	4.37e-06	2.09e-05	8.92e-05	0.000236334	0.00509362
k__Fungi;p__Ascomycota;c__Eurotiomycetes;o__Eurotiales;f__Aspergillaceae;g__Penicillium;s__Penicillium_sclerotiorum;	4.81e-05	0.000176163	0	0	0.0211896
k__Fungi;p__Basidiomycota;c__Agaricomycetes;o__Polyporales;f__Podoscyphaceae;g__Hypochnicium;s__Hypochnicium_geogenium;	4.46e-05	0.000175894	0	0	0.0329274
k__Fungi;p__Ascomycota;c__Eurotiomycetes;o__Chaetothyriales;f__Chaetothyriales_fam_Incertae_sedis;g__Strelitziana;s__Strelitziana_africana;	0	0	0.000104083	0.000247399	8.56e-05
k__Fungi;p__Ascomycota;c__Dothideomycetes;o__Pleosporales;f__Pleosporaceae;g__Curvularia;s__Curvularia_lunata;	5.51e-05	0.000169039	0.000130847	0.000228809	0.0284491
k__Fungi;p__Ascomycota;c__Sordariomycetes;o__Hypocreales;f__Nectriaceae;g__Fusarium;s__Fusarium_nectrioides;	2.1e-05	7.41e-05	0.000144229	0.000254955	0.00198644
k__Fungi;p__Mucoromycota;c__Mucoromycetes;o__Mucorales;f__Rhizopodaceae;g__Rhizopus;s__Rhizopus_arrhizus;	6.38e-05	0.000188668	4.46e-06	1.99e-05	0.0250208
k__Fungi;p__Ascomycota;c__Sordariomycetes;o__Hypocreales;f__Cordycipitaceae;g__Parengyodontium;s__Parengyodontium_album;	5.86e-05	0.000138807	1.64e-05	7.31e-05	0.0404107
k__Fungi;p__Ascomycota;c__Sordariomycetes;o__Xylariales;f__Apiosporaceae;g__Arthrinium;s__Arthrinium_dichotomanthi;	3.59e-05	0.000123545	0	0	0.0329274
k__Fungi;p__Ascomycota;c__Leotiomycetes;o__Helotiales;f__Hyaloscyphaceae;g__unidentified;s__Hyaloscyphaceae_sp;	3.15e-05	0.000126367	0.000107057	0.000218827	0.0368524
k__Fungi;p__Basidiomycota;c__Tremellomycetes;o__Trichosporonales;f__Trichosporonaceae;g__Apiotrichum;s__Apiotrichum_sp;	1.84e-05	6.38e-05	0.000156125	0.000273214	0.000311288
k__Fungi;p__Ascomycota;c__Sordariomycetes;o__Glomerellales;f__Plectosphaerellaceae;g__Stachylidium;s__Stachylidium_sp;	3.24e-05	0.000149565	3.57e-05	6.15e-05	0.0024009
k__Fungi;p__Ascomycota;c__Eurotiomycetes;o__Eurotiales;f__Aspergillaceae;g__Aspergillus;s__Aspergillus_sclerotiorum;	3.76e-05	0.000143892	0	0	0.0134394
k__Fungi;p__Ascomycota;c__Sordariomycetes;o__Hypocreales;f__Hypocreales_fam_Incertae_sedis;g__Sarocladium;s__Sarocladium_sp;	1.75e-06	1.02e-05	4.76e-05	0.000185438	0.0422999
k__Fungi;p__Ascomycota;c__Dothideomycetes;o__Pleosporales;f__Leptosphaeriaceae;g__Neophaeosphaeria;s__Neophaeosphaeria_sp;	2.19e-05	8.55e-05	9.37e-05	0.00021472	0.0379508
k__Fungi;p__Chytridiomycota;c__Spizellomycetes;o__Spizellomycetales;f__unidentified_Spizellomycetales_sp;g__unidentified_Spizellomycetales_sp;s__Spizellomycetales_sp;	1.05e-05	3.5e-05	6.54e-05	0.000165602	0.0454191
k__Fungi;p__Ascomycota;c__Dothideomycetes;o__Pleosporales;f__Cucurbitariaceae;g__Pyrenochaetopsis;s__Pyrenochaetopsis_indica;	4.99e-05	0.000151938	9.81e-05	0.000165462	0.0293577
k__Fungi;p__Ascomycota;c__Sordariomycetes;o__Coniochaetales;f__unidentified_Coniochaetales_sp;g__unidentified_Coniochaetales_sp;s__Coniochaetales_sp;	5.25e-06	2.13e-05	9.66e-05	0.000195809	0.0103235
k__Fungi;p__Ascomycota;c__Sordariomycetes;o__Sordariales;f__Chaetomiaceae;g__Chaetomium;s__Chaetomium_piluliferum;	3.5e-06	1.6e-05	8.33e-05	0.000120739	0.000420051
k__Fungi;p__Ascomycota;c__Dothideomycetes;o__Capnodiales;f__Teratosphaeriaceae;g__Lapidomyces;s__Lapidomyces_sp;	0	0	5.65e-05	0.000164842	0.00261261
k__Fungi;p__Ascomycota;c__Saccharomycetes;o__Saccharomycetales;f__Debaryomycetaceae;g__Hyphopichia;s__Hyphopichia_burtonii;	1.31e-05	2.66e-05	0.00012936	0.000195904	0.00589749
k__Fungi;p__Ascomycota;c__Eurotiomycetes;o__Eurotiales;f__Aspergillaceae;g__Penicillium;s__Penicillium_echinulatum;	1.14e-05	4.51e-05	8.33e-05	0.000155154	0.000857822
k__Fungi;p__Ascomycota;c__Sordariomycetes;o__Hypocreales;f__Nectriaceae;g__Fusicolla;s__Fusicolla_aquaeductuum;	1.84e-05	6.67e-05	9.07e-05	0.000176718	0.0411095
k__Fungi;p__Ascomycota;c__Eurotiomycetes;o__Eurotiales;f__Aspergillaceae;g__Penicillium;s__Penicillium_digitatum;	4.81e-05	0.000124029	0	0	0.0135069
k__Fungi;p__Ascomycota;c__Eurotiomycetes;o__Eurotiales;f__Aspergillaceae;g__Penicillium;s__Penicillium_virgatum;	5.16e-05	0.000130204	0	0	0.021196
k__Fungi;p__Ascomycota;c__Eurotiomycetes;o__Eurotiales;f__Aspergillaceae;g__Penicillium;s__Penicillium_laeve;	2.89e-05	0.000108461	0	0	0.02108
k__Fungi;p__Ascomycota;c__Saccharomycetes;o__Saccharomycetales;f__Pichiaceae;g__Ogataea;s__Ogataea_sp;	2.71e-05	7.33e-05	0	0	0.01349
k__Fungi;p__Ascomycota;c__Leotiomycetes;o__Helotiales;f__Helotiaceae;g__Infundichalara;s__Infundichalara_microchona;	3.5e-05	0.000112102	0	0	0.0329274
k__Fungi;p__Ascomycota;c__Dothideomycetes;o__Pleosporales;f__Melanommataceae;g__Beverwykella;s__Beverwykella_pulmonaria;	8.75e-07	5.1e-06	8.03e-05	0.000172621	0.0114799
k__Fungi;p__Ascomycota;c__Eurotiomycetes;o__Eurotiales;f__Aspergillaceae;g__Penicillium;s__Penicillium_glabrum;	2.36e-05	7.84e-05	8.92e-05	0.000154974	0.0187287
k__Fungi;p__Basidiomycota;c__Agaricomycetes;o__Boletales;f__Boletaceae;g__Retiboletus;s__Retiboletus_sp;	2.54e-05	0.000103569	7.73e-05	0.000141603	0.00809601
k__Fungi;p__Basidiomycota;c__Agaricomycetes;o__Polyporales;f__unidentified_Polyporales_sp;g__unidentified_Polyporales_sp;s__Polyporales_sp;	1.75e-06	1.02e-05	5.2e-05	0.000126858	0.0114746
k__Fungi;p__Ascomycota;c__Sordariomycetes;o__Hypocreales;f__Nectriaceae;g__Mariannaea;s__Mariannaea_humicola;	2.8e-05	0.00010882	5.8e-05	0.000100024	0.0272807
k__Fungi;p__Ascomycota;c__Sordariomycetes;o__Sordariales;f__Chaetomiaceae;g__Zopfiella;s__Zopfiella_sp;	0	0	3.12e-05	0.000112714	0.00774905
k__Fungi;p__Basidiomycota;c__Tremellomycetes;o__Tremellales;f__Bulleribasidiaceae;g__Hannaella;s__Hannaella_zeae;	1.14e-05	4.08e-05	3.27e-05	5.53e-05	0.041639
k__Fungi;p__Ascomycota;c__Saccharomycetes;o__Saccharomycetales;f__Trichomonascaceae;g__Wickerhamiella;s__Wickerhamiella_versatilis;	3.24e-05	7.22e-05	4.46e-06	1.99e-05	0.0368089
k__Fungi;p__Glomeromycota;c__Glomeromycetes;o__Glomerales;f__Glomeraceae;g__Glomus;s__Glomus_sp;	8.75e-07	5.1e-06	4.76e-05	0.000106743	0.00129065
k__Fungi;p__Basidiomycota;c__Agaricomycetes;o__Agaricales;f__Entolomataceae;g__Clitopilus;s__Clitopilus_hobsonii;	7.87e-06	4.59e-05	4.16e-05	0.000109753	0.0165487
k__Fungi;p__Zoopagomycota;c__Zoopagomycetes;o__Zoopagales;f__Piptocephalidaceae;g__Syncephalis;s__Syncephalis_sp;	1.05e-05	3.93e-05	5.95e-05	0.00012012	0.0411461
k__Fungi;p__Ascomycota;c__Sordariomycetes;o__Hypocreales;f__Nectriaceae;g__Fusicolla;s__Fusicolla_violacea;	0	0	3.87e-05	0.000111311	0.0226968
k__Fungi;p__Ascomycota;c__Dothideomycetes;o__Pleosporales;f__Didymellaceae;g__Stagonosporopsis;s__Stagonosporopsis_cucurbitacearum;	1.22e-05	5.68e-05	5.2e-05	0.000122375	0.0411095
k__Fungi;p__Ascomycota;c__Dothideomycetes;o__Capnodiales;f__Cladosporiaceae;g__Cladosporium;s__Cladosporium_perangustum;	3.5e-06	1.6e-05	2.23e-05	5.09e-05	0.0443974
k__Fungi;p__Ascomycota;c__Sordariomycetes;o__Hypocreales;f__Hypocreaceae;g__Trichoderma;s__Trichoderma_spirale;	1.4e-05	7.18e-05	3.87e-05	7.23e-05	0.00839315
k__Fungi;p__Olpidiomycota;c__Olpidiomycetes;o__Olpidiales;f__Olpidiaceae;g__Olpidium;s__Olpidium_sp;	0	0	2.97e-05	8.84e-05	0.00260676
k__Fungi;p__Ascomycota;c__Sordariomycetes;o__Sordariales;f__Sordariaceae;g__Neurospora;s__Neurospora_sp;	8.75e-07	5.1e-06	5.8e-05	0.00012336	0.0340654
k__Fungi;p__Ascomycota;c__Dothideomycetes;o__Pleosporales;f__Pleosporaceae;g__Dichotomophthora;s__Dichotomophthora_basellae;	1.05e-05	6.12e-05	2.97e-05	8.79e-05	0.0441574
k__Fungi;p__Ascomycota;c__Saccharomycetes;o__Saccharomycetales;f__Saccharomycetales_fam_Incertae_sedis;g__Candida;s__Candida_tetrigidarum;	4.37e-06	1.49e-05	6.84e-05	0.000108773	0.00326953
k__Fungi;p__Ascomycota;c__Leotiomycetes;o__Helotiales;f__Helotiaceae;g__Claussenomyces;s__Claussenomyces_sp;	0	0	2.83e-05	9.08e-05	0.0226968
k__Fungi;p__Basidiomycota;c__Agaricomycetes;o__Agaricales;f__Tricholomataceae;g__Rugosomyces;s__Rugosomyces_persicolor;	1.31e-05	6.68e-05	5.5e-05	0.000120227	0.0495102
k__Fungi;p__Ascomycota;c__Sordariomycetes;o__Lulworthiales;f__Lulworthiaceae;g__Moleospora;s__Moleospora_sp;	7e-06	4.08e-05	4.91e-05	0.00010314	0.00548115
k__Fungi;p__Ascomycota;c__Dothideomycetes;o__Pleosporales;f__Leptosphaeriaceae;g__unidentified;s__Leptosphaeriaceae_sp;	0	0	2.97e-05	8.58e-05	0.0226968
k__Fungi;p__Basidiomycota;c__Agaricomycetes;o__Agaricales;f__Inocybaceae;g__Inocybe;s__Inocybe_assimilata;	1.75e-06	1.02e-05	3.72e-05	8.84e-05	0.0131819
k__Fungi;p__Glomeromycota;c__unidentified_Glomeromycota_sp;o__unidentified_Glomeromycota_sp;f__unidentified_Glomeromycota_sp;g__unidentified_Glomeromycota_sp;s__Glomeromycota_sp;	7.87e-06	2.86e-05	5.06e-05	9.11e-05	0.0149952
k__Fungi;p__Ascomycota;c__Saccharomycetes;o__Saccharomycetales;f__Dipodascaceae;g__unidentified;s__Dipodascaceae_sp;	6.12e-06	2.04e-05	6.24e-05	9.74e-05	0.00434964
k__Fungi;p__Ascomycota;c__Sordariomycetes;o__Hypocreales;f__Hypocreales_fam_Incertae_sedis;g__Sarocladium;s__Sarocladium_kiliense;	0	0	2.83e-05	7.56e-05	0.0226968
k__Fungi;p__Ascomycota;c__Dothideomycetes;o__Pleosporales;f__Pleosporaceae;g__Comoclathris;s__Comoclathris_sp;	7e-06	4.08e-05	2.83e-05	7.19e-05	0.0441734
k__Fungi;p__Basidiomycota;c__Tremellomycetes;o__Trichosporonales;f__Trichosporonaceae;g__Apiotrichum;s__Apiotrichum_gracile;	8.75e-06	5.1e-05	2.68e-05	7.34e-05	0.0480447
k__Fungi;p__Basidiomycota;c__Tremellomycetes;o__Trichosporonales;f__Trichosporonaceae;g__Vanrija;s__Vanrija_humicola;	2.89e-05	6.4e-05	4.46e-06	1.99e-05	0.0391531
k__Fungi;p__Basidiomycota;c__Tremellomycetes;o__Trichosporonales;f__Trichosporonaceae;g__Trichosporon;s__Trichosporon_coremiiforme;	1.75e-06	1.02e-05	5.2e-05	9.97e-05	0.00431688
k__Fungi;p__Basidiomycota;c__Tremellomycetes;o__Tremellales;f__Trimorphomycetaceae;g__Saitozyma;s__Saitozyma_paraflava;	5.25e-06	3.06e-05	3.42e-05	8.75e-05	0.0405541
k__Fungi;p__Ascomycota;c__Dothideomycetes;o__Pleosporales;f__Pleosporaceae;g__Neocamarosporium;s__Neocamarosporium_sp;	0	0	1.78e-05	6.06e-05	0.0226968
k__Fungi;p__Ascomycota;c__Dothideomycetes;o__Capnodiales;f__Mycosphaerellaceae;g__Paramycosphaerella;s__Paramycosphaerella_gleicheniae;	0	0	2.23e-05	6.39e-05	0.0226804
k__Fungi;p__Ascomycota;c__Sordariomycetes;o__Glomerellales;f__Glomerellaceae;g__Colletotrichum;s__Colletotrichum_siamense;	2.62e-06	1.53e-05	3.57e-05	6.8e-05	0.0125761
k__Fungi;p__Basidiomycota;c__Tremellomycetes;o__Tremellales;f__Bulleribasidiaceae;g__Vishniacozyma;s__Vishniacozyma_foliicola;	3.5e-06	1.42e-05	4.01e-05	7.67e-05	0.0329372
k__Fungi;p__Glomeromycota;c__Archaeosporomycetes;o__Archaeosporales;f__Ambisporaceae;g__Ambispora;s__Ambispora_sp;	0	0	2.08e-05	5.88e-05	0.0226968
k__Fungi;p__Ascomycota;c__Eurotiomycetes;o__Eurotiales;f__Trichocomaceae;g__Talaromyces;s__Talaromyces_funiculosus;	4.37e-06	2.55e-05	2.53e-05	5.73e-05	0.0158151
k__Fungi;p__Ascomycota;c__Saccharomycetes;o__Saccharomycetales;f__Metschnikowiaceae;g__Clavispora;s__Clavispora_lusitaniae;	7e-06	2.75e-05	2.97e-05	6.18e-05	0.046808
k__Fungi;p__Ascomycota;c__Sordariomycetes;o__Hypoceales;f__Catabotrydaceae;g__Botryosporium;s__Botryosporium_longibrachiatum;	1.75e-05	4.08e-05	0	0	0.0134647
k__Fungi;p__Ascomycota;c__Dothideomycetes;o__Capnodiales;f__Mycosphaerellaceae;g__Sphaerulina;s__Sphaerulina_berberidis;	8.75e-07	5.1e-06	2.08e-05	5.02e-05	0.0125761
k__Fungi;p__Ascomycota;c__Orbiliomycetes;o__Orbiliales;f__Orbiliaceae;g__Arthrobotrys;s__Arthrobotrys_megalospora;	0	0	7.43e-06	1.64e-05	0.00773206
k__Fungi;p__Basidiomycota;c__Tremellomycetes;o__Trichosporonales;f__Trichosporonaceae;g__Cutaneotrichosporon;s__Cutaneotrichosporon_dermatis;	3.5e-06	1.6e-05	2.68e-05	5.36e-05	0.0382931
k__Fungi;p__Ascomycota;c__Pezizomycetes;o__Pezizales;f__Pezizaceae;g__Chromelosporium;s__Chromelosporium_sp;	0	0	2.38e-05	5.51e-05	0.00261065
k__Fungi;p__Basidiomycota;c__Agaricomycetes;o__Agaricales;f__Lyophyllaceae;g__Termitomyces;s__Termitomyces_sp;	0	0	8.92e-06	2.75e-05	0.0226804
k__Fungi;p__Basidiomycota;c__Agaricomycetes;o__Hymenochaetales;f__Hymenochaetaceae;g__Inonotus;s__Inonotus_lonicerinus;	1.75e-06	1.02e-05	1.04e-05	2.22e-05	0.0421757
k__Fungi;p__Ascomycota;c__Pezizomycetes;o__Pezizales;f__Ascobolaceae;g__unidentified;s__Ascobolaceae_sp;	0	0	1.93e-05	4.01e-05	0.00773206
k__Fungi;p__Zoopagomycota;c__Zoopagomycetes;o__Zoopagales;f__Zoopagaceae;g__Stylopage;s__Stylopage_sp;	0	0	1.19e-05	3.11e-05	0.0226804
k__Fungi;p__Ascomycota;c__Eurotiomycetes;o__Eurotiales;f__Aspergillaceae;g__Penicillium;s__Penicillium_lagena;	0	0	8.92e-06	1.95e-05	0.00774338
