# Supplementary material for: Characterization of the intestinal fungal microbiome in patients with hepatocellular carcinoma
Source: J Transl Med. 2023 Feb 15;21:126. doi: 10.1186/s12967-023-03940-y (PMC9933289; doi:10.1186/s12967-023-03940-y)
Supplement: Supplementary file 6 — Additional file 6: Table S5. Clinical characteristics of patients with HCC at different TNM stages. [file 12967_2023_3940_MOESM6_ESM.xlsx]

## Sheet: Sheet1
Table S5 Clinical characteristics of patients with HCC at different TNM stages
Clinical and pathological indexes	HCC patients with TNM I-II	HCC patients with TNM III-IV	P-values
	(n=15)	(n=19)
Age (year)	58.0 (42.0-66.0)	57.0 (50.0-68.0)	0.784
BMI	23.1(17.7-24.0)	23.2 (22.6-23.9)	0.515
Gender
Female	2 (13.33%)	5 (26.32%)	0.426
Male	13(86.66%)	14 (73.68%)
Child-Pugh
A	15 (100%)	16 (84.21%)	0.238
B	0	3 (15.79%)
AFP (0-8.1 ng/ml)
≤200	11 (73.37%)	11 (57.89%)	0.476
> 200	4 (26.67%)	8 (42.11%）
Tumor size (cm)
≤ 5	6 (40.00%)	3 (15.79%)	0.139
> 5	9 (60.00%)	16 (84.21%)
ALT (9-50U/L)	34.0 (13.0-98.0)	34.2 (22.0-55.1)	0.784
AST (15-40U/L)	37.0 (27.0-129.0)	44.0 (37.0-104.0)	0.354
ALB (40-55g/L)	38.9 (35.3-43.3)	34.4 (32.3-38.3)	0.019
GLB (20-40g/L)	28.1 (25.0-32.0)	26.7 (24.6-32.6)	0.758
TBIL (0-23μmol/L)	20.3 (14.1-25.1)	22.2 (14.7-25.6)	0.537
DBIL (0-8μmol/L)	7.8 (4.4-9.2)	8.8 (6.0-13.6)	0.228
PT (9-13s)	12.0 (10.4-12,6)	12.3 (11.7-13.8)	0.12
PLT (125-350 10E9/L)	248.0 (170.0-283.0)	135.0 (119.0-193.0)	0.009
Dietary habit	Mixed diet	Mixed diet	-
Median (interquartile range) or n (%). Continuous variables were compared using Wilcoxon rank-sum test between both groups. Categorical variables were compared using Fisher's exact test. HCC, hepatocellular carcinoma; TNM, Tumor Node Metastasis; BMI, body mass index; ALT, alanine aminotransferase; AST, aspartate aminotransferase; ALB, albumin; GLB, globulin; TBIL, total bilirubin; DBIL, direct bi…
