# Supplementary material for: Characterization of the intestinal fungal microbiome in patients with hepatocellular carcinoma
Source: J Transl Med. 2023 Feb 15;21:126. doi: 10.1186/s12967-023-03940-y (PMC9933289; doi:10.1186/s12967-023-03940-y)
Supplement: Supplementary file 7 — Additional file 7: Table S6. CCA analysis of clinical parameters and fungal distribution in patients with HCC. [file 12967_2023_3940_MOESM7_ESM.xlsx]

## Sheet: ccaenvfit
Table S6 CCA analysis of clinical parameters and fungal distribution in patients with HCC
	CCA1	CCA2	r2	Pr(>r)
ALB	0.997005	-0.0773435	0.331322	0.0009995
GGT	0.0578252	0.998327	0.264872	0.013993
Cr	0.903266	-0.429081	0.179505	0.0509745
Urea	-0.966877	0.255241	0.121252	0.123938
NeuC	-0.320529	0.947239	0.0744815	0.29935
ALP	-0.874902	0.4843	0.0212893	0.716142
APTT	-0.328493	0.944507	0.0136453	0.801599
